# Supplementary material for: Tetrel bond in the triphenyltin(IV) chloride–cyclo­hexyl­diphenyl­phosphane oxide (1/1) cocrystal
Source: IUCrdata. 2023 Aug 1;8(Pt 8):x230637. doi: 10.1107/S2414314623006375 (PMC10483546; doi:10.1107/S2414314623006375)
Supplement: Supplementary file 1 [file x-08-x230637-sup1.cif]

##############################################################################
#                                                                            #
# This CIF contains the data for a data article accepted for                 #
# publication in IUCrData. It conforms to the requirements of                #
# Notes for Authors for IUCrData, and has been                               #
# peer reviewed under the auspices of IUCrData.                              #
#                                                                            #
# Full details of the Crystallographic Information File format               #
# are given in the paper "The Crystallographic Information File (CIF):       #
# a New Standard Archive File for Crystallography" by S. R. Hall, F. H.      #
# Allen and I. D. Brown [Acta Cryst. (1991), A47, 655-685].                  #
#                                                                            #
# The current version of the core CIF dictionary is obtainable from          #
# ftp://ftp.iucr.org/pub/cif_core.dic.                                       #
#                                                                            #
# Software is freely available for graphical display of the structure(s)     #
# in this CIF. For information consult the CIF software page                 #
# http://www.iucr.org/resources/cif/software.                                #
#                                                                            #
# This file may be used for bona fide research purposes within the           #
# scientific community so long as proper attribution is given to the data    # 
# article from which it was obtained.                                        #
#                                                                            #
##############################################################################
data_I
_journal_date_recd_electronic     2023-06-14
_journal_date_accepted     2023-07-21
_journal_name_full     'IUCrData'
_journal_year     2023
_journal_volume     8
_journal_issue      8
_journal_page_first     0
_journal_page_last     0
_journal_paper_category     HM
_journal_paper_doi     10.1107/S2414314623006375
_journal_coeditor_code     BV4048
_publ_contact_author_name     'David L. Bryce'
_publ_contact_author_address
;
Department of Chemistry and Biomolecular Sciences
University of Ottawa
Ottawa
Ontario
Canada
K1N6N5
;
_publ_contact_author_email     dbryce@uottawa.ca
_publ_contact_author_fax     ?
_publ_contact_author_phone     '613-562-5800 ext 2018'
_publ_section_title
;
Triphenyltin(IV) chloride--cyclohexyldiphenylphosphane oxide (1/1)
;
loop_
    _publ_author_name
    _publ_author_footnote
    _publ_author_address
    'Liyanage, Sachin' .
;
Department of Chemistry and Biomolecular Sciences
University of Ottawa
Ottawa
Ontario
Canada
K1N6N5
;
    'Ovens, Jeffrey S.' .
;
Department of Chemistry and Biomolecular Sciences
University of Ottawa
Ottawa
Ontario
Canada
K1N6N5
;
    'Bryce, David L.' .
;
Department of Chemistry and Biomolecular Sciences
University of Ottawa
Ottawa
Ontario
Canada
K1N6N5
;
_publ_section_synopsis
;
A short and directional tetrel bond between tin and oxygen is identified in the
title compound.
;
_chemical_name_systematic
;
Triphenyltin(IV) chloride--cyclohexyldiphenylphosphane oxide (1/1)
;
_chemical_formula_moiety     'C18 H15 Cl Sn, C18 H21 O P'
_chemical_formula_sum     'C36 H36 Cl O P Sn'
_chemical_formula_iupac     '[Sn Cl (C6 H5)3], C18 H21 O P'
_chemical_formula_weight     669.76
_space_group_crystal_system     monoclinic
_space_group_name_H-M_alt     'P 21/c'
_space_group_name_Hall     '-P 2ybc'
loop_
    _space_group_symop_operation_xyz
    'x, y, z'
    '-x, y+1/2, -z+1/2'
    '-x, -y, -z'
    'x, -y-1/2, z-1/2'
_cell_length_a     16.548(2)
_cell_length_b     10.7496(15)
_cell_length_c     18.665(3)
_cell_angle_alpha     90
_cell_angle_beta     105.110(4)
_cell_angle_gamma     90
_cell_volume     3205.4(8)
_cell_formula_units_Z     4
_cell_measurement_reflns_used     4222
_cell_measurement_theta_min     2.28
_cell_measurement_theta_max     21.89
_cell_measurement_temperature     273(2)
_exptl_crystal_description     'plate'
_exptl_crystal_colour     'colourless'
_exptl_crystal_size_max     0.306
_exptl_crystal_size_mid     0.167
_exptl_crystal_size_min     0.081
_exptl_crystal_density_diffrn     1.388
_exptl_crystal_F_000     1368
_exptl_absorpt_coefficient_mu     0.957
_exptl_absorpt_correction_type     multi-scan
_exptl_absorpt_process_details     '(SADABS; Sheldrick, 1996)'
_exptl_absorpt_correction_T_min     0.6212
_exptl_absorpt_correction_T_max     0.7452
_diffrn_ambient_temperature     273(2)
_diffrn_radiation_type     MoK\a
_diffrn_radiation_wavelength     0.71073
_diffrn_radiation_monochromator     'graphite'
_diffrn_measurement_device_type     'Bruker APEXII CCD'
_diffrn_measurement_method     '\w and \phi scans'
_diffrn_reflns_number     19012
_diffrn_reflns_av_R_equivalents     0.0896
_diffrn_reflns_av_unetI/netI     0.1256
_diffrn_reflns_theta_min     1.275
_diffrn_reflns_theta_max     25.131
_diffrn_reflns_theta_full     25.131
_diffrn_measured_fraction_theta_max     0.967
_diffrn_measured_fraction_theta_full     0.967
_diffrn_reflns_limit_h_min     -19
_diffrn_reflns_limit_h_max     13
_diffrn_reflns_limit_k_min     -12
_diffrn_reflns_limit_k_max     12
_diffrn_reflns_limit_l_min     -22
_diffrn_reflns_limit_l_max     21
_refine_special_details
;
Crystallographic data for the title compound were collected from a single
crystal mounted on a MiTeGen MicroMount using parabar oil.
Data were collected on a Bruker Kappa APEXII single-crystal
diffractometer equipped with a sealed tube Mo <i>K</i>\a source (\l =
0.71073 \%A), a TRIUMPH monochromator, and an APEXII CCD detector. Data were
collected at 273 K. Raw data collection and processing were performed with the
<i>APEX3</i> software package from Bruker. Initial unit-cell parameters were
determined from 36 data frames from select \w scans. Semi-empirical absorption
corrections based on equivalent reflections were applied. Systematic absences
in the diffraction data set and unit-cell parameters were consistent with the
assigned space group. The initial structural solutions were determined using
<i>SHELXT<i> (Sheldrick, 2015<i>b</i>) direct methods, and refined with
full-matrix least-squares procedures based on <i>F</i>^2^ using <i>SHELXT<i>
and <i>ShelXle</i>. The structure was deposited with the Cambridge
Structural Database, entry 2267964.
;
_reflns_number_total     5547
_reflns_number_gt     2948
_reflns_threshold_expression     'I > 2\s(I)'
_refine_ls_structure_factor_coef     Fsqd
_refine_ls_matrix_type     full
_refine_ls_R_factor_all     0.1342
_refine_ls_R_factor_gt     0.0523
_refine_ls_wR_factor_gt     0.0914
_refine_ls_wR_factor_ref     0.1164
_refine_ls_goodness_of_fit_ref     0.949
_refine_ls_restrained_S_all     0.949
_refine_ls_number_reflns     5547
_refine_ls_number_parameters     361
_refine_ls_number_restraints     0
_refine_ls_hydrogen_treatment     constr
_refine_ls_weighting_scheme     calc
_refine_ls_weighting_details
                      'w=1/[\s^2^(Fo^2^)+(0.0456P)^2^] where P=(Fo^2^+2Fc^2^)/3'
_atom_sites_solution_hydrogens     geom
_atom_sites_solution_primary     direct
_refine_ls_shift/su_max     0.001
_refine_ls_shift/su_mean     0.000
_refine_diff_density_max     1.076
_refine_diff_density_min     -0.619
_refine_ls_extinction_method     none
_refine_ls_extinction_coef     .
_refine_ls_extinction_expression     none
_refine_ls_abs_structure_details     none
_refine_ls_abs_structure_Flack     .
loop_
    _atom_type_symbol
    _atom_type_description
    _atom_type_scat_dispersion_real
    _atom_type_scat_dispersion_imag
    _atom_type_scat_source
    'C' 'C' 0.0033 0.0016
                         'International Tables Vol C Tables 4.2.6.8 and 6.1.1.4'
    'H' 'H' 0.0000 0.0000
                         'International Tables Vol C Tables 4.2.6.8 and 6.1.1.4'
    'Cl' 'Cl' 0.1484 0.1585
                         'International Tables Vol C Tables 4.2.6.8 and 6.1.1.4'
    'P' 'P' 0.1023 0.0942
                         'International Tables Vol C Tables 4.2.6.8 and 6.1.1.4'
    'Sn' 'Sn' -0.6537 1.4246
                         'International Tables Vol C Tables 4.2.6.8 and 6.1.1.4'
    'O' 'O' 0.0106 0.0060
                         'International Tables Vol C Tables 4.2.6.8 and 6.1.1.4'
_computing_data_collection     'APEX3 (Bruker, 2012)'
_computing_cell_refinement     'SAINT (Bruker, 2012)'
_computing_data_reduction     'SAINT (Bruker, 2012)'
_computing_structure_solution     'SHELXT2014 (Sheldrick, 2015a)'
_computing_structure_refinement     'SHELXL2018 (Sheldrick, 2015b)'
loop_
    _atom_site_type_symbol
    _atom_site_label
    _atom_site_fract_x
    _atom_site_fract_y
    _atom_site_fract_z
    _atom_site_U_iso_or_equiv
    _atom_site_adp_type
    _atom_site_calc_flag
    _atom_site_occupancy
    _atom_site_disorder_assembly
    _atom_site_disorder_group
    Sn Sn1 0.74139(3) 0.42607(4) 0.61347(3) 0.03965(17) Uani d 1 . .
    Cl Cl1 0.73072(12) 0.49797(15) 0.48345(10) 0.0583(5) Uani d 1 . .
    P P1 0.75522(10) 0.33662(14) 0.81497(10) 0.0371(4) Uani d 1 . .
    O O1 0.7432(2) 0.3773(3) 0.7364(2) 0.0453(11) Uani d 1 . .
    C C1 0.6708(4) 0.2398(5) 0.8277(3) 0.0405(17) Uani d 1 . .
    H H1 0.689087 0.199472 0.876358 0.049 Uiso calc 1 . .
    C C2 0.6492(4) 0.1379(6) 0.7680(4) 0.066(2) Uani d 1 . .
    H H2A 0.634718 0.176145 0.719269 0.079 Uiso calc 1 . .
    H H2AB 0.697817 0.085500 0.771633 0.079 Uiso calc 1 . .
    C C3 0.5761(5) 0.0578(7) 0.7768(5) 0.084(3) Uani d 1 . .
    H H3A 0.561586 -0.001785 0.736459 0.101 Uiso calc 1 . .
    H H3AB 0.593000 0.011609 0.822989 0.101 Uiso calc 1 . .
    C C4 0.4999(5) 0.1360(8) 0.7770(5) 0.093(3) Uani d 1 . .
    H H4A 0.478894 0.174469 0.728660 0.111 Uiso calc 1 . .
    H H4AB 0.456136 0.082823 0.785875 0.111 Uiso calc 1 . .
    C C5 0.5204(5) 0.2359(7) 0.8358(5) 0.084(3) Uani d 1 . .
    H H5A 0.535447 0.197608 0.884526 0.101 Uiso calc 1 . .
    H H5AB 0.471428 0.287535 0.832419 0.101 Uiso calc 1 . .
    C C6 0.5928(4) 0.3169(6) 0.8262(4) 0.068(2) Uani d 1 . .
    H H6A 0.575657 0.360988 0.779322 0.081 Uiso calc 1 . .
    H H6AB 0.606258 0.378255 0.865633 0.081 Uiso calc 1 . .
    C C7 0.7615(4) 0.4664(5) 0.8759(4) 0.0374(16) Uani d 1 . .
    C C8 0.7922(5) 0.4522(6) 0.9517(4) 0.064(2) Uani d 1 . .
    H H8 0.811506 0.375067 0.971498 0.077 Uiso calc 1 . .
    C C9 0.7940(5) 0.5540(8) 0.9986(4) 0.081(3) Uani d 1 . .
    H H9 0.811615 0.543443 1.049801 0.097 Uiso calc 1 . .
    C C10 0.7702(5) 0.6682(7) 0.9697(5) 0.074(3) Uani d 1 . .
    H H10 0.774125 0.736428 1.001112 0.089 Uiso calc 1 . .
    C C11 0.7409(5) 0.6832(6) 0.8954(5) 0.064(2) Uani d 1 . .
    H H11 0.723488 0.761391 0.876009 0.077 Uiso calc 1 . .
    C C12 0.7366(4) 0.5823(6) 0.8480(4) 0.0486(18) Uani d 1 . .
    H H12 0.716663 0.593431 0.796977 0.058 Uiso calc 1 . .
    C C13 0.8527(4) 0.2548(5) 0.8477(3) 0.0407(17) Uani d 1 . .
    C C14 0.9247(5) 0.3158(6) 0.8458(4) 0.061(2) Uani d 1 . .
    H H14 0.920827 0.397493 0.828876 0.074 Uiso calc 1 . .
    C C15 1.0024(5) 0.2619(8) 0.8677(5) 0.076(2) Uani d 1 . .
    H H15 1.049931 0.306512 0.865676 0.091 Uiso calc 1 . .
    C C16 1.0092(6) 0.1404(8) 0.8928(5) 0.085(3) Uani d 1 . .
    H H16 1.061254 0.102139 0.908556 0.102 Uiso calc 1 . .
    C C17 0.9372(5) 0.0774(7) 0.8939(4) 0.075(2) Uani d 1 . .
    H H17 0.940741 -0.005004 0.909617 0.090 Uiso calc 1 . .
    C C18 0.8603(4) 0.1338(6) 0.8723(4) 0.0526(19) Uani d 1 . .
    H H18 0.812718 0.089502 0.874382 0.063 Uiso calc 1 . .
    C C19 0.6260(4) 0.3297(6) 0.5840(3) 0.0414(17) Uani d 1 . .
    C C20 0.6255(4) 0.2067(7) 0.5648(4) 0.070(2) Uani d 1 . .
    H H20 0.675363 0.168679 0.562754 0.084 Uiso calc 1 . .
    C C21 0.5530(5) 0.1384(7) 0.5487(5) 0.091(3) Uani d 1 . .
    H H21 0.554667 0.054460 0.537100 0.109 Uiso calc 1 . .
    C C22 0.4785(5) 0.1921(8) 0.5494(5) 0.080(3) Uani d 1 . .
    H H22 0.429551 0.145177 0.538574 0.096 Uiso calc 1 . .
    C C23 0.4765(5) 0.3139(8) 0.5661(4) 0.067(2) Uani d 1 . .
    H H23 0.425880 0.352059 0.565347 0.081 Uiso calc 1 . .
    C C24 0.5496(5) 0.3818(6) 0.5843(4) 0.063(2) Uani d 1 . .
    H H24 0.547573 0.465132 0.597188 0.076 Uiso calc 1 . .
    C C25 0.7582(4) 0.6126(5) 0.6541(4) 0.0381(17) Uani d 1 . .
    C C26 0.6976(4) 0.7008(6) 0.6302(4) 0.057(2) Uani d 1 . .
    H H26 0.648295 0.679564 0.595325 0.068 Uiso calc 1 . .
    C C27 0.7085(5) 0.8211(6) 0.6573(5) 0.070(2) Uani d 1 . .
    H H27 0.666909 0.880293 0.640582 0.085 Uiso calc 1 . .
    C C28 0.7811(6) 0.8529(6) 0.7090(5) 0.072(3) Uani d 1 . .
    H H28 0.788339 0.933676 0.727340 0.087 Uiso calc 1 . .
    C C29 0.8420(5) 0.7677(7) 0.7334(4) 0.069(2) Uani d 1 . .
    H H29 0.891609 0.789705 0.767645 0.082 Uiso calc 1 . .
    C C30 0.8296(5) 0.6455(6) 0.7064(4) 0.0529(19) Uani d 1 . .
    H H30 0.870562 0.585861 0.724317 0.063 Uiso calc 1 . .
    C C31 0.8464(4) 0.3065(5) 0.6194(3) 0.0375(16) Uani d 1 . .
    C C32 0.8992(4) 0.3271(6) 0.5743(4) 0.053(2) Uani d 1 . .
    H H32 0.889843 0.395901 0.543017 0.064 Uiso calc 1 . .
    C C33 0.9659(4) 0.2488(7) 0.5739(4) 0.065(2) Uani d 1 . .
    H H33 1.000849 0.265544 0.543254 0.078 Uiso calc 1 . .
    C C34 0.9795(5) 0.1462(7) 0.6194(5) 0.068(2) Uani d 1 . .
    H H34 1.023708 0.092630 0.619618 0.081 Uiso calc 1 . .
    C C35 0.9280(5) 0.1233(6) 0.6643(5) 0.068(2) Uani d 1 . .
    H H35 0.937693 0.054158 0.695318 0.081 Uiso calc 1 . .
    C C36 0.8610(4) 0.2022(6) 0.6642(4) 0.054(2) Uani d 1 . .
    H H36 0.825900 0.184534 0.694567 0.065 Uiso calc 1 . .
loop_
    _atom_site_aniso_label
    _atom_site_aniso_U_11
    _atom_site_aniso_U_22
    _atom_site_aniso_U_33
    _atom_site_aniso_U_12
    _atom_site_aniso_U_13
    _atom_site_aniso_U_23
    Sn1 0.0529(3) 0.0298(2) 0.0381(3) 0.0012(2) 0.0154(2) -0.0019(2)
    Cl1 0.0890(14) 0.0499(11) 0.0404(13) 0.0168(10) 0.0248(10) 0.0063(8)
    P1 0.0485(11) 0.0284(9) 0.0367(12) -0.0030(8) 0.0152(9) 0.0011(8)
    O1 0.065(3) 0.047(3) 0.028(3) -0.006(2) 0.018(2) 0.000(2)
    C1 0.048(4) 0.032(4) 0.040(5) -0.003(3) 0.009(3) 0.004(3)
    C2 0.078(6) 0.061(5) 0.063(6) -0.023(4) 0.025(5) -0.011(4)
    C3 0.098(7) 0.072(6) 0.082(7) -0.052(6) 0.021(5) -0.012(5)
    C4 0.069(7) 0.097(7) 0.103(9) -0.027(6) 0.007(6) 0.027(6)
    C5 0.050(5) 0.074(6) 0.131(9) -0.002(5) 0.029(5) 0.017(6)
    C6 0.054(5) 0.056(5) 0.096(7) 0.003(4) 0.025(5) 0.002(4)
    C7 0.050(4) 0.031(4) 0.033(5) 0.012(3) 0.015(3) 0.001(3)
    C8 0.101(6) 0.051(5) 0.036(5) 0.017(4) 0.008(4) -0.005(4)
    C9 0.128(8) 0.079(6) 0.028(5) 0.018(5) 0.005(5) -0.008(4)
    C10 0.115(7) 0.048(5) 0.064(7) 0.009(5) 0.030(6) -0.016(5)
    C11 0.095(6) 0.043(5) 0.064(6) 0.002(4) 0.037(5) -0.001(4)
    C12 0.060(5) 0.043(4) 0.046(5) 0.000(4) 0.020(4) -0.001(4)
    C13 0.046(4) 0.038(4) 0.043(5) -0.005(3) 0.019(3) -0.002(3)
    C14 0.063(5) 0.042(4) 0.084(7) -0.005(4) 0.027(5) 0.000(4)
    C15 0.041(5) 0.093(7) 0.095(7) 0.000(5) 0.021(5) 0.001(5)
    C16 0.069(6) 0.083(6) 0.112(8) 0.031(5) 0.039(6) 0.017(6)
    C17 0.076(6) 0.068(5) 0.090(7) 0.030(5) 0.037(5) 0.026(5)
    C18 0.052(5) 0.048(4) 0.066(6) 0.004(4) 0.030(4) 0.008(4)
    C19 0.057(5) 0.035(4) 0.032(4) -0.002(3) 0.010(4) -0.003(3)
    C20 0.045(5) 0.065(5) 0.092(7) -0.006(4) 0.003(4) -0.038(5)
    C21 0.062(6) 0.062(5) 0.137(9) -0.010(5) 0.003(6) -0.038(5)
    C22 0.058(6) 0.075(6) 0.095(8) -0.018(5) 0.000(5) -0.021(5)
    C23 0.040(5) 0.081(6) 0.077(7) 0.007(5) 0.006(4) -0.009(5)
    C24 0.065(6) 0.052(5) 0.068(6) 0.007(4) 0.010(5) -0.012(4)
    C25 0.050(5) 0.030(4) 0.038(5) 0.007(3) 0.017(4) 0.007(3)
    C26 0.062(5) 0.051(5) 0.057(6) -0.008(4) 0.015(4) 0.001(4)
    C27 0.074(6) 0.035(4) 0.108(8) 0.015(4) 0.032(6) 0.007(4)
    C28 0.099(7) 0.033(4) 0.101(8) -0.014(5) 0.054(6) -0.019(5)
    C29 0.083(6) 0.050(5) 0.071(6) -0.015(5) 0.017(5) -0.015(4)
    C30 0.069(5) 0.042(4) 0.048(5) 0.003(4) 0.014(4) 0.002(4)
    C31 0.047(4) 0.034(4) 0.032(4) 0.000(3) 0.011(3) 0.002(3)
    C32 0.055(5) 0.042(4) 0.064(6) 0.008(4) 0.016(4) 0.009(4)
    C33 0.056(5) 0.072(6) 0.071(6) 0.003(4) 0.024(4) 0.003(5)
    C34 0.069(6) 0.061(5) 0.074(7) 0.020(5) 0.020(5) -0.006(5)
    C35 0.087(7) 0.047(5) 0.063(6) 0.027(5) 0.009(5) 0.004(4)
    C36 0.068(5) 0.047(4) 0.050(5) 0.005(4) 0.021(4) -0.001(4)
_geom_special_details
;
 All esds (except the esd in the dihedral angle between two l.s. planes)
 are estimated using the full covariance matrix.  The cell esds are taken
 into account individually in the estimation of esds in distances, angles
 and torsion angles; correlations between esds in cell parameters are only
 used when they are defined by crystal symmetry.  An approximate (isotropic)
 treatment of cell esds is used for estimating esds involving l.s. planes.
;
loop_
    _geom_bond_atom_site_label_1
    _geom_bond_atom_site_label_2
    _geom_bond_site_symmetry_2
    _geom_bond_distance
    _geom_bond_publ_flag
    Sn1 C19 . 2.115(6) ?
    Sn1 C25 . 2.136(6) ?
    Sn1 C31 . 2.141(6) ?
    Sn1 O1 . 2.346(4) ?
    Sn1 Cl1 . 2.5089(18) ?
    P1 O1 . 1.493(4) ?
    P1 C7 . 1.786(6) ?
    P1 C13 . 1.798(6) ?
    P1 C1 . 1.807(6) ?
    C1 C6 . 1.527(8) ?
    C1 C2 . 1.537(8) ?
    C1 H1 . 0.9800 ?
    C2 C3 . 1.528(9) ?
    C2 H2A . 0.9700 ?
    C2 H2AB . 0.9700 ?
    C3 C4 . 1.516(10) ?
    C3 H3A . 0.9700 ?
    C3 H3AB . 0.9700 ?
    C4 C5 . 1.510(10) ?
    C4 H4A . 0.9700 ?
    C4 H4AB . 0.9700 ?
    C5 C6 . 1.530(9) ?
    C5 H5A . 0.9700 ?
    C5 H5AB . 0.9700 ?
    C6 H6A . 0.9700 ?
    C6 H6AB . 0.9700 ?
    C7 C12 . 1.372(8) ?
    C7 C8 . 1.382(8) ?
    C8 C9 . 1.396(9) ?
    C8 H8 . 0.9300 ?
    C9 C10 . 1.358(9) ?
    C9 H9 . 0.9300 ?
    C10 C11 . 1.355(9) ?
    C10 H10 . 0.9300 ?
    C11 C12 . 1.390(8) ?
    C11 H11 . 0.9300 ?
    C12 H12 . 0.9300 ?
    C13 C14 . 1.369(8) ?
    C13 C18 . 1.375(8) ?
    C14 C15 . 1.372(9) ?
    C14 H14 . 0.9300 ?
    C15 C16 . 1.382(10) ?
    C15 H15 . 0.9300 ?
    C16 C17 . 1.375(10) ?
    C16 H16 . 0.9300 ?
    C17 C18 . 1.372(8) ?
    C17 H17 . 0.9300 ?
    C18 H18 . 0.9300 ?
    C19 C20 . 1.370(8) ?
    C19 C24 . 1.384(8) ?
    C20 C21 . 1.371(9) ?
    C20 H20 . 0.9300 ?
    C21 C22 . 1.366(10) ?
    C21 H21 . 0.9300 ?
    C22 C23 . 1.348(9) ?
    C22 H22 . 0.9300 ?
    C23 C24 . 1.377(9) ?
    C23 H23 . 0.9300 ?
    C24 H24 . 0.9300 ?
    C25 C26 . 1.367(8) ?
    C25 C30 . 1.369(8) ?
    C26 C27 . 1.383(9) ?
    C26 H26 . 0.9300 ?
    C27 C28 . 1.373(10) ?
    C27 H27 . 0.9300 ?
    C28 C29 . 1.350(9) ?
    C28 H28 . 0.9300 ?
    C29 C30 . 1.402(8) ?
    C29 H29 . 0.9300 ?
    C30 H30 . 0.9300 ?
    C31 C32 . 1.381(8) ?
    C31 C36 . 1.382(8) ?
    C32 C33 . 1.390(8) ?
    C32 H32 . 0.9300 ?
    C33 C34 . 1.374(9) ?
    C33 H33 . 0.9300 ?
    C34 C35 . 1.364(10) ?
    C34 H34 . 0.9300 ?
    C35 C36 . 1.397(9) ?
    C35 H35 . 0.9300 ?
    C36 H36 . 0.9300 ?
loop_
    _geom_angle_atom_site_label_1
    _geom_angle_atom_site_label_2
    _geom_angle_atom_site_label_3
    _geom_angle_site_symmetry_1
    _geom_angle_site_symmetry_3
    _geom_angle
    _geom_angle_publ_flag
    C19 Sn1 C25 . . 125.2(3) ?
    C19 Sn1 C31 . . 112.6(2) ?
    C25 Sn1 C31 . . 121.1(2) ?
    C19 Sn1 O1 . . 85.74(19) ?
    C25 Sn1 O1 . . 83.99(19) ?
    C31 Sn1 O1 . . 90.7(2) ?
    C19 Sn1 Cl1 . . 93.90(17) ?
    C25 Sn1 Cl1 . . 91.37(17) ?
    C31 Sn1 Cl1 . . 94.95(18) ?
    O1 Sn1 Cl1 . . 174.01(10) ?
    O1 P1 C7 . . 111.5(3) ?
    O1 P1 C13 . . 110.8(3) ?
    C7 P1 C13 . . 105.5(3) ?
    O1 P1 C1 . . 112.9(3) ?
    C7 P1 C1 . . 106.6(3) ?
    C13 P1 C1 . . 109.2(3) ?
    P1 O1 Sn1 . . 172.1(3) ?
    C6 C1 C2 . . 109.7(5) ?
    C6 C1 P1 . . 111.3(4) ?
    C2 C1 P1 . . 110.9(5) ?
    C6 C1 H1 . . 108.3 ?
    C2 C1 H1 . . 108.3 ?
    P1 C1 H1 . . 108.3 ?
    C3 C2 C1 . . 111.4(6) ?
    C3 C2 H2A . . 109.4 ?
    C1 C2 H2A . . 109.4 ?
    C3 C2 H2AB . . 109.4 ?
    C1 C2 H2AB . . 109.4 ?
    H2A C2 H2AB . . 108.0 ?
    C4 C3 C2 . . 111.7(7) ?
    C4 C3 H3A . . 109.3 ?
    C2 C3 H3A . . 109.3 ?
    C4 C3 H3AB . . 109.3 ?
    C2 C3 H3AB . . 109.3 ?
    H3A C3 H3AB . . 107.9 ?
    C5 C4 C3 . . 111.5(7) ?
    C5 C4 H4A . . 109.3 ?
    C3 C4 H4A . . 109.3 ?
    C5 C4 H4AB . . 109.3 ?
    C3 C4 H4AB . . 109.3 ?
    H4A C4 H4AB . . 108.0 ?
    C4 C5 C6 . . 110.7(7) ?
    C4 C5 H5A . . 109.5 ?
    C6 C5 H5A . . 109.5 ?
    C4 C5 H5AB . . 109.5 ?
    C6 C5 H5AB . . 109.5 ?
    H5A C5 H5AB . . 108.1 ?
    C1 C6 C5 . . 111.9(5) ?
    C1 C6 H6A . . 109.2 ?
    C5 C6 H6A . . 109.2 ?
    C1 C6 H6AB . . 109.2 ?
    C5 C6 H6AB . . 109.2 ?
    H6A C6 H6AB . . 107.9 ?
    C12 C7 C8 . . 118.9(6) ?
    C12 C7 P1 . . 120.4(5) ?
    C8 C7 P1 . . 120.7(5) ?
    C7 C8 C9 . . 119.9(7) ?
    C7 C8 H8 . . 120.1 ?
    C9 C8 H8 . . 120.1 ?
    C10 C9 C8 . . 120.2(7) ?
    C10 C9 H9 . . 119.9 ?
    C8 C9 H9 . . 119.9 ?
    C11 C10 C9 . . 120.3(7) ?
    C11 C10 H10 . . 119.9 ?
    C9 C10 H10 . . 119.9 ?
    C10 C11 C12 . . 120.3(7) ?
    C10 C11 H11 . . 119.9 ?
    C12 C11 H11 . . 119.9 ?
    C7 C12 C11 . . 120.4(7) ?
    C7 C12 H12 . . 119.8 ?
    C11 C12 H12 . . 119.8 ?
    C14 C13 C18 . . 117.1(6) ?
    C14 C13 P1 . . 117.9(5) ?
    C18 C13 P1 . . 125.0(5) ?
    C13 C14 C15 . . 123.0(7) ?
    C13 C14 H14 . . 118.5 ?
    C15 C14 H14 . . 118.5 ?
    C14 C15 C16 . . 119.2(8) ?
    C14 C15 H15 . . 120.4 ?
    C16 C15 H15 . . 120.4 ?
    C17 C16 C15 . . 118.4(8) ?
    C17 C16 H16 . . 120.8 ?
    C15 C16 H16 . . 120.8 ?
    C18 C17 C16 . . 121.3(7) ?
    C18 C17 H17 . . 119.4 ?
    C16 C17 H17 . . 119.4 ?
    C17 C18 C13 . . 121.0(7) ?
    C17 C18 H18 . . 119.5 ?
    C13 C18 H18 . . 119.5 ?
    C20 C19 C24 . . 116.7(6) ?
    C20 C19 Sn1 . . 119.0(5) ?
    C24 C19 Sn1 . . 124.4(5) ?
    C19 C20 C21 . . 121.3(7) ?
    C19 C20 H20 . . 119.3 ?
    C21 C20 H20 . . 119.3 ?
    C22 C21 C20 . . 120.8(7) ?
    C22 C21 H21 . . 119.6 ?
    C20 C21 H21 . . 119.6 ?
    C23 C22 C21 . . 119.2(7) ?
    C23 C22 H22 . . 120.4 ?
    C21 C22 H22 . . 120.4 ?
    C22 C23 C24 . . 120.0(7) ?
    C22 C23 H23 . . 120.0 ?
    C24 C23 H23 . . 120.0 ?
    C23 C24 C19 . . 121.9(6) ?
    C23 C24 H24 . . 119.0 ?
    C19 C24 H24 . . 119.0 ?
    C26 C25 C30 . . 118.5(6) ?
    C26 C25 Sn1 . . 121.3(5) ?
    C30 C25 Sn1 . . 120.2(5) ?
    C25 C26 C27 . . 120.9(7) ?
    C25 C26 H26 . . 119.5 ?
    C27 C26 H26 . . 119.5 ?
    C28 C27 C26 . . 119.8(7) ?
    C28 C27 H27 . . 120.1 ?
    C26 C27 H27 . . 120.1 ?
    C29 C28 C27 . . 120.5(7) ?
    C29 C28 H28 . . 119.7 ?
    C27 C28 H28 . . 119.7 ?
    C28 C29 C30 . . 119.2(7) ?
    C28 C29 H29 . . 120.4 ?
    C30 C29 H29 . . 120.4 ?
    C25 C30 C29 . . 121.1(7) ?
    C25 C30 H30 . . 119.4 ?
    C29 C30 H30 . . 119.4 ?
    C32 C31 C36 . . 117.4(6) ?
    C32 C31 Sn1 . . 120.5(5) ?
    C36 C31 Sn1 . . 122.0(5) ?
    C31 C32 C33 . . 122.5(6) ?
    C31 C32 H32 . . 118.8 ?
    C33 C32 H32 . . 118.8 ?
    C34 C33 C32 . . 119.0(7) ?
    C34 C33 H33 . . 120.5 ?
    C32 C33 H33 . . 120.5 ?
    C35 C34 C33 . . 119.8(7) ?
    C35 C34 H34 . . 120.1 ?
    C33 C34 H34 . . 120.1 ?
    C34 C35 C36 . . 120.9(7) ?
    C34 C35 H35 . . 119.6 ?
    C36 C35 H35 . . 119.6 ?
    C31 C36 C35 . . 120.4(7) ?
    C31 C36 H36 . . 119.8 ?
    C35 C36 H36 . . 119.8 ?
loop_
    _geom_torsion_atom_site_label_1
    _geom_torsion_atom_site_label_2
    _geom_torsion_atom_site_label_3
    _geom_torsion_atom_site_label_4
    _geom_torsion_site_symmetry_1
    _geom_torsion_site_symmetry_2
    _geom_torsion_site_symmetry_3
    _geom_torsion_site_symmetry_4
    _geom_torsion
    _geom_torsion_publ_flag
    O1 P1 C1 C6 . . . . -75.5(5) ?
    C7 P1 C1 C6 . . . . 47.2(5) ?
    C13 P1 C1 C6 . . . . 160.7(5) ?
    O1 P1 C1 C2 . . . . 46.9(5) ?
    C7 P1 C1 C2 . . . . 169.7(5) ?
    C13 P1 C1 C2 . . . . -76.8(5) ?
    C6 C1 C2 C3 . . . . -54.9(8) ?
    P1 C1 C2 C3 . . . . -178.3(5) ?
    C1 C2 C3 C4 . . . . 55.1(9) ?
    C2 C3 C4 C5 . . . . -55.3(9) ?
    C3 C4 C5 C6 . . . . 55.6(9) ?
    C2 C1 C6 C5 . . . . 56.0(8) ?
    P1 C1 C6 C5 . . . . 179.2(5) ?
    C4 C5 C6 C1 . . . . -56.7(9) ?
    O1 P1 C7 C12 . . . . 15.1(6) ?
    C13 P1 C7 C12 . . . . 135.5(5) ?
    C1 P1 C7 C12 . . . . -108.5(6) ?
    O1 P1 C7 C8 . . . . -164.4(5) ?
    C13 P1 C7 C8 . . . . -44.0(6) ?
    C1 P1 C7 C8 . . . . 72.0(6) ?
    C12 C7 C8 C9 . . . . 2.6(11) ?
    P1 C7 C8 C9 . . . . -177.9(6) ?
    C7 C8 C9 C10 . . . . -3.7(13) ?
    C8 C9 C10 C11 . . . . 3.1(13) ?
    C9 C10 C11 C12 . . . . -1.4(13) ?
    C8 C7 C12 C11 . . . . -1.0(10) ?
    P1 C7 C12 C11 . . . . 179.5(5) ?
    C10 C11 C12 C7 . . . . 0.4(11) ?
    O1 P1 C13 C14 . . . . 58.0(6) ?
    C7 P1 C13 C14 . . . . -62.8(6) ?
    C1 P1 C13 C14 . . . . -177.0(5) ?
    O1 P1 C13 C18 . . . . -119.7(6) ?
    C7 P1 C13 C18 . . . . 119.5(6) ?
    C1 P1 C13 C18 . . . . 5.3(7) ?
    C18 C13 C14 C15 . . . . -0.6(11) ?
    P1 C13 C14 C15 . . . . -178.5(6) ?
    C13 C14 C15 C16 . . . . 0.2(12) ?
    C14 C15 C16 C17 . . . . 0.8(13) ?
    C15 C16 C17 C18 . . . . -1.4(13) ?
    C16 C17 C18 C13 . . . . 1.0(12) ?
    C14 C13 C18 C17 . . . . 0.0(10) ?
    P1 C13 C18 C17 . . . . 177.7(5) ?
    C24 C19 C20 C21 . . . . -1.6(11) ?
    Sn1 C19 C20 C21 . . . . 176.9(6) ?
    C19 C20 C21 C22 . . . . 1.6(13) ?
    C20 C21 C22 C23 . . . . 0.2(14) ?
    C21 C22 C23 C24 . . . . -1.9(13) ?
    C22 C23 C24 C19 . . . . 2.0(12) ?
    C20 C19 C24 C23 . . . . -0.2(11) ?
    Sn1 C19 C24 C23 . . . . -178.6(5) ?
    C30 C25 C26 C27 . . . . 1.0(10) ?
    Sn1 C25 C26 C27 . . . . 179.4(5) ?
    C25 C26 C27 C28 . . . . -0.1(12) ?
    C26 C27 C28 C29 . . . . 0.3(13) ?
    C27 C28 C29 C30 . . . . -1.3(12) ?
    C26 C25 C30 C29 . . . . -2.1(11) ?
    Sn1 C25 C30 C29 . . . . 179.6(5) ?
    C28 C29 C30 C25 . . . . 2.2(11) ?
    C36 C31 C32 C33 . . . . -1.2(10) ?
    Sn1 C31 C32 C33 . . . . -177.1(5) ?
    C31 C32 C33 C34 . . . . 0.7(11) ?
    C32 C33 C34 C35 . . . . -0.3(12) ?
    C33 C34 C35 C36 . . . . 0.5(12) ?
    C32 C31 C36 C35 . . . . 1.3(10) ?
    Sn1 C31 C36 C35 . . . . 177.2(5) ?
    C34 C35 C36 C31 . . . . -1.0(11) ?
loop_
    _geom_hbond_atom_site_label_D
    _geom_hbond_atom_site_label_H
    _geom_hbond_atom_site_label_A
    _geom_hbond_site_symmetry_A
    _geom_hbond_distance_DH
    _geom_hbond_distance_HA
    _geom_hbond_distance_DA
    _geom_hbond_angle_DHA
    _geom_hbond_publ_flag
    C1 H1 Cl1 4_566 0.98 2.87 3.803(6) 158.6 yes
    C18 H18 Cl1 4_566 0.93 2.88 3.637(7) 139.1 yes
_shelx_space_group_comment
;
The symmetry employed for this shelxl refinement is uniquely defined
by the following loop, which should always be used as a source of
symmetry information in preference to the above space-group names.
They are only intended as comments.
;
_shelx_hkl_file
;
   1   0   0    4.00    2.80
  -1   0   0    5.20    3.00
   2   0   0 7031.70  154.98
  -2   0   0 7183.98  155.48
  -2   0   0 7109.59  155.08
   2   0   0 7276.87  155.38
   3   0   0   67.79   10.30
   3   0   0   59.59    9.80
  -3   0   0   76.49   11.00
  -3   0   0   72.69   11.20
   4   0   0 9518.85  214.18
  -4   0   0 9712.43  215.28
  -4   0   0 9999.00  215.18
   4   0   0 9699.43  214.98
  -5   0   0  190.18   21.40
  -5   0   0  166.58   19.20
   5   0   0  196.88   19.40
   5   0   0  185.48   18.70
  -6   0   0 2911.61   76.79
  -6   0   0 2732.43   75.09
   6   0   0 2901.21   75.79
   6   0   0 2656.93   74.09
   7   0   0  422.06   27.10
   7   0   0  528.85   29.30
  -7   0   0  504.35   29.40
  -7   0   0  492.15   30.40
   8   0   0 2877.11   83.89
   8   0   0 2945.81   82.59
  -8   0   0 2847.71   83.99
  -8   0   0 3137.59   85.29
   9   0   0  399.96   30.60
   9   0   0  344.97   28.40
  -9   0   0  385.66   30.60
  -9   0   0  339.87   30.70
 -10   0   0 1459.35   57.69
 -10   0   0 1485.95   57.99
 -11   0   0  220.98   30.80
 -11   0   0  174.48   26.30
 -12   0   0  672.43   44.20
 -12   0   0  648.44   44.40
 -13   0   0   -5.20   19.80
 -13   0   0   36.60   21.60
 -14   0   0  137.89   29.20
 -14   0   0   89.89   28.00
 -15   0   0   86.59   28.30
 -15   0   0   69.89   29.50
 -16   0   0   87.59   29.70
 -16   0   0   88.89   30.90
 -17   0   0   44.50   31.30
 -17   0   0   50.39   30.50
 -18   0   0   89.79   32.00
   0  -1   0    3.30    3.50
   0  -1   0    0.30    4.70
   0  -1   0    1.40    3.00
   0   1   0    2.70    3.80
   0   1   0    3.20    4.60
   0   1   0   -1.50    3.70
   1  -1   0 2872.71   65.29
  -1  -1   0 2904.21   65.59
   1  -1   0 2914.51   66.29
  -1   1   0 2859.01   65.59
  -1   1   0 2918.51   66.29
   1   1   0 2917.11   65.49
   1   1   0 2736.83   63.69
   2  -1   0   -2.60    6.50
  -2  -1   0    5.40    7.20
  -2  -1   0   -1.30    5.10
   2  -1   0    3.70    6.30
   2   1   0    7.20    6.40
   2   1   0   -0.30    5.30
  -2   1   0    4.60    7.00
  -2   1   0   17.80    7.30
   3  -1   0  731.23   27.70
  -3  -1   0  800.92   25.70
  -3  -1   0  875.51   28.80
   3  -1   0  849.61   28.30
  -3   1   0  864.21   30.30
   3   1   0  824.22   25.90
   3   1   0  882.51   28.00
  -3   1   0  864.21   29.10
  -4  -1   0  119.49   14.60
   4  -1   0  126.89   16.30
  -4  -1   0  106.79   14.70
  -4   1   0  119.19   18.00
  -4   1   0  113.29   18.30
   4   1   0  103.19   14.80
   4   1   0  126.99   16.50
  -5  -1   0  140.69   17.00
   5  -1   0   96.19   12.90
   5  -1   0  171.28   18.90
  -5  -1   0  171.68   20.10
  -5   1   0  175.38   20.80
   5   1   0  180.08   17.70
   5   1   0  155.98   18.90
  -5   1   0  131.29   20.40
   6  -1   0   -1.80    9.70
   6  -1   0   10.10   10.40
  -6  -1   0   11.00   12.10
  -6  -1   0    7.80   10.20
  -6   1   0    3.20   11.80
   6   1   0    4.10   10.10
   6   1   0    6.90   11.10
  -6   1   0   17.50   13.00
   7  -1   0  564.94   31.40
   7  -1   0  563.94   30.80
  -7  -1   0  566.94   29.70
  -7  -1   0  594.14   32.40
   7   1   0  589.34   30.00
  -7   1   0  581.14   33.90
  -7   1   0  592.14   32.90
   7   1   0  586.84   31.30
   8  -1   0   39.60   13.80
   8  -1   0   10.80   13.00
  -8  -1   0   51.99   16.90
  -8  -1   0   24.30   13.90
   8   1   0   38.30   13.60
  -8   1   0   32.20   15.70
   8   1   0   55.69   15.70
  -8   1   0   40.90   16.70
   9  -1   0  485.85   32.50
  -9  -1   0  589.64   33.70
  -9  -1   0  503.85   34.10
  -9   1   0  560.14   35.10
  -9   1   0  484.45   36.00
   9   1   0  507.55   31.70
   9   1   0  488.75   32.50
 -10  -1   0   -2.80   16.30
 -10  -1   0    9.70   15.00
 -10   1   0   22.80   16.90
 -10   1   0   -7.30   15.00
  10   1   0  -15.00   14.40
 -11  -1   0  321.97   33.60
 -11  -1   0  294.87   32.80
 -11   1   0  314.07   33.70
 -11   1   0  312.17   35.30
 -12  -1   0   33.40   19.80
 -12  -1   0   -8.40   18.20
 -12   1   0   23.60   19.40
 -12   1   0   -4.80   19.30
 -13  -1   0   65.19   23.70
 -13  -1   0   52.69   22.50
 -13   1   0   72.19   23.60
 -13   1   0   48.10   23.90
 -14  -1   0   -7.70   22.40
 -14  -1   0   14.20   21.20
 -14   1   0   -5.80   22.00
 -14   1   0   20.50   21.20
 -15  -1   0    2.10   25.60
 -15  -1   0   71.59   26.40
 -15   1   0   22.20   25.20
 -15   1   0   20.50   26.60
 -16  -1   0   32.50   26.10
 -16  -1   0   19.20   26.90
 -16   1   0   73.29   29.60
 -16   1   0  -10.60   25.20
 -17  -1   0  -17.90   27.00
 -17  -1   0   -5.70   25.10
 -17   1   0   48.80   29.50
 -17   1   0   10.80   29.60
 -18  -1   0   75.89   33.70
 -18   1   0   42.50   29.90
   0  -2   0  757.52   24.60
   0  -2   0  761.52   27.20
   0  -2   0  678.53   25.10
   0   2   0  695.53   24.70
   0   2   0  720.03   26.30
   0   2   0  694.23   25.60
   1  -2   0   12.60    8.70
  -1  -2   0   21.90   10.70
  -1  -2   0   15.80    8.90
   1  -2   0   34.90    9.10
  -1   2   0    6.00    9.90
   1   2   0   30.40    8.30
   1   2   0   24.50    8.90
   1   2   0    5.90    9.60
  -1   2   0   29.20    9.30
  -2  -2   0 3128.19   76.39
   2  -2   0 3185.48   77.49
   2  -2   0 3111.19   76.09
   2   2   0 3079.99   75.89
  -2   2   0 3144.99   77.79
   2   2   0 3156.38   76.19
  -2   2   0 3070.69   76.19
   2   2   0 3033.20   72.59
   3  -2   0   54.29   11.20
   3  -2   0   68.19   12.70
  -3  -2   0   42.30    9.10
  -3  -2   0   64.69   12.20
   3   2   0   43.70   10.50
  -3   2   0   60.89   12.70
   3   2   0   27.70    8.30
  -3   2   0   70.59   12.70
  -4  -2   0 1580.24   48.80
  -4  -2   0 1554.54   43.90
   4  -2   0 1609.44   48.50
   4  -2   0 1695.23   50.59
   4   2   0 1636.64   47.70
  -4   2   0 1704.93   51.69
  -4   2   0 1650.83   49.20
   4   2   0 1618.34   43.80
   5  -2   0    1.90    9.80
   5  -2   0   -3.50    9.90
  -5  -2   0   16.10    9.10
  -5  -2   0   18.80   12.60
  -5   2   0   20.40   12.40
   5   2   0    4.10    9.90
  -5   2   0   16.20   12.30
   5   2   0   24.10    9.00
   6  -2   0 2650.63   73.89
  -6  -2   0 2692.23   69.49
  -6  -2   0 2625.24   74.39
   6  -2   0 2584.84   75.49
   6   2   0 2684.13   68.79
   6   2   0 2692.43   73.89
  -6   2   0 2603.54   77.19
  -6   2   0 2671.23   74.39
  -7  -2   0   33.90   11.70
   7  -2   0   31.00   12.60
  -7  -2   0   40.10   15.80
  -7   2   0   11.90   13.70
   7   2   0   16.90   11.70
   7   2   0   31.60   11.40
  -7   2   0   35.60   15.40
   8  -2   0   24.30   13.30
  -8  -2   0   37.90   13.90
  -8  -2   0   59.99   17.00
  -8   2   0   62.89   17.30
   8   2   0   40.60   13.90
  -8   2   0   47.10   18.30
   8   2   0   26.20   13.20
  -9  -2   0   64.19   18.70
  -9  -2   0   51.59   15.30
   9  -2   0   39.50   15.80
  -9   2   0   65.09   17.80
   9   2   0   60.49   15.90
   9   2   0  108.59   19.20
  -9   2   0   86.79   20.40
 -10  -2   0  136.39   22.20
 -10  -2   0  110.89   20.20
  10   2   0   81.69   17.70
 -10   2   0  120.59   24.50
 -10   2   0  164.78   24.00
 -11  -2   0  202.88   30.90
 -11  -2   0  202.38   29.60
 -11   2   0  152.28   26.00
 -11   2   0  131.09   26.70
 -12  -2   0   48.80   21.30
 -12  -2   0   73.09   22.00
 -12   2   0   39.50   21.50
 -12   2   0   30.80   21.70
 -13  -2   0  255.07   36.90
 -13  -2   0  253.17   37.50
 -13   2   0  269.87   42.40
 -13   2   0  295.67   38.50
 -14  -2   0   15.90   22.10
 -14  -2   0  -13.30   21.60
 -14   2   0   17.00   24.10
 -14   2   0   18.00   23.70
 -15  -2   0   39.50   26.00
 -15  -2   0   83.59   27.90
 -15   2   0   69.49   29.10
 -15   2   0   11.50   25.60
 -16  -2   0   -6.50   24.00
 -16  -2   0   -1.20   26.30
 -16   2   0   51.89   30.00
 -16   2   0   18.70   26.00
 -17  -2   0  -45.70   26.60
 -17  -2   0    4.20   26.10
 -17   2   0   -2.50   30.10
 -17   2   0   83.69   33.30
 -18  -2   0   63.59   50.59
 -18   2   0   61.49   34.00
   0  -3   0    8.80    8.70
   0  -3   0   -2.80   11.20
   0  -3   0  -12.50    9.60
   0   3   0   -3.20   11.00
   0   3   0   -8.00    9.50
   0   3   0   -9.30    9.30
  -1  -3   0 2301.87   62.69
   1  -3   0 2345.17   62.99
   1  -3   0 2309.27   63.09
  -1  -3   0 2409.06   63.99
  -1   3   0 2309.67   62.89
  -1   3   0 2375.46   63.49
   1   3   0 2356.06   62.69
  -1   3   0 2382.56   63.59
   1   3   0 2364.66   60.59
   1   3   0 2245.68   62.89
   2  -3   0   87.99   13.80
   2  -3   0  122.59   15.50
  -2  -3   0  101.49   14.70
   2   3   0   94.59   14.50
  -2   3   0   91.79   14.90
   2   3   0  102.09   14.00
  -2   3   0   76.09   14.30
  -3  -3   0 1314.47   44.70
   3  -3   0 1352.76   43.80
   3  -3   0 1296.77   44.40
  -3   3   0 1375.86   46.00
   3   3   0 1333.17   44.10
  -3   3   0 1317.77   44.40
   3   3   0 1377.16   39.80
   3   3   0 1318.57   43.00
  -4  -3   0   66.79   11.00
  -4  -3   0   77.79   14.90
   4  -3   0   89.49   14.80
   4  -3   0   74.19   14.20
   4   3   0   85.09   14.00
  -4   3   0   64.99   14.80
  -4   3   0   76.89   15.20
   4   3   0   74.99   13.50
  -5  -3   0 2730.53   75.59
  -5  -3   0 2600.54   68.99
   5  -3   0 2726.33   74.99
   5  -3   0 2657.03   77.79
   5   3   0 2773.92   69.09
  -5   3   0 2709.03   78.79
   5   3   0 2705.83   74.69
  -5   3   0 2776.32   75.99
   6  -3   0  377.86   26.70
  -6  -3   0  326.17   21.60
  -6  -3   0  318.47   27.40
   6   3   0  372.06   25.50
  -6   3   0  302.47   28.80
   6   3   0  365.26   21.10
  -6   3   0  298.27   26.80
  -7  -3   0  730.23   31.90
   7  -3   0  768.72   37.30
  -7  -3   0  737.83   37.80
   7   3   0  756.62   35.70
   7   3   0  751.02   31.10
  -7   3   0  773.72   38.60
  -7   3   0  728.93   40.70
  -8  -3   0   96.29   19.10
   8  -3   0  115.49   19.40
  -8  -3   0   63.39   14.20
   8   3   0   77.99   17.00
   8   3   0   80.09   14.30
  -8   3   0   70.89   18.10
  -8   3   0   79.49   20.30
  -9  -3   0  331.67   26.50
  -9  -3   0  340.37   32.10
   9   3   0  336.47   25.20
  -9   3   0  289.57   33.60
  -9   3   0  372.46   32.90
 -10  -3   0  227.98   31.30
 -10  -3   0  183.58   25.80
 -10   3   0  252.67   36.10
 -10   3   0  219.58   30.20
  10   3   0  177.88   24.90
 -11  -3   0  375.36   37.10
 -11  -3   0  294.17   31.10
  11   3   0  309.57   30.50
 -11   3   0  375.26   36.60
 -11   3   0  353.56   40.80
 -12  -3   0  203.58   29.60
 -12  -3   0  158.88   24.50
 -12   3   0  130.39   26.10
 -12   3   0   81.39   26.10
 -13  -3   0   90.89   23.60
 -13  -3   0  115.49   28.40
 -13   3   0   64.29   27.80
 -13   3   0   93.09   26.70
 -14  -3   0   32.40   26.20
 -14  -3   0   42.70   24.20
 -14   3   0   75.29   27.90
 -14   3   0  101.49   30.10
 -15  -3   0   53.19   25.80
 -15  -3   0   79.19   29.80
 -15   3   0   42.10   28.00
 -15   3   0   38.40   27.60
 -16  -3   0   61.09   28.80
 -16  -3   0   78.79   31.20
 -16   3   0   34.50   27.90
 -16   3   0   40.70   28.90
 -17  -3   0   89.99   35.60
 -17   3   0   48.70   32.30
 -17   3   0   27.60   30.30
 -18   3   0   37.10   32.10
   0  -4   0  915.01   38.70
   0  -4   0  931.21   36.00
   0  -4   0  970.50   37.80
   0   4   0 1007.00   37.30
   0   4   0  975.00   38.50
   0   4   0 1005.80   37.90
  -1  -4   0   15.50   13.10
   1  -4   0    1.10    9.40
   1  -4   0    4.20   11.20
  -1  -4   0    9.50   11.30
  -1   4   0    0.70   12.40
  -1   4   0   -3.70   10.60
   1   4   0    1.40   10.30
   1   4   0    4.30    9.60
  -1   4   0    1.80   10.90
   1   4   0   14.30   12.50
   2  -4   0   75.49   14.40
  -2  -4   0   78.19   15.70
   2  -4   0   48.30   12.80
  -2  -4   0   69.39   14.50
   2   4   0   63.79   13.70
   2   4   0   54.49   14.40
  -2   4   0   65.89   14.90
   2   4   0   74.89   12.40
  -2   4   0   67.99   14.20
  -2   4   0   57.09   14.30
   3  -4   0   14.60   12.40
  -3  -4   0   11.00   12.40
   3  -4   0   24.60   12.20
  -3   4   0   16.50   13.00
  -3   4   0   11.50   11.80
   3   4   0   11.90   11.70
   3   4   0    6.70   13.00
   3   4   0   17.90    9.80
  -4  -4   0  248.38   25.80
   4  -4   0  299.27   24.60
   4  -4   0  237.78   23.80
   4   4   0  262.97   19.70
  -4   4   0  247.78   25.90
  -4   4   0  256.07   25.10
   4   4   0  306.27   24.50
   4   4   0  304.67   26.00
  -5  -4   0    7.70   13.30
   5  -4   0    3.50   12.00
  -5   4   0    1.90   12.70
   5   4   0   10.90   11.30
   5   4   0   -2.80    9.10
   5   4   0    1.20   13.40
  -5   4   0   -6.60   13.10
   6  -4   0  461.55   30.20
  -6  -4   0  403.86   24.70
  -6  -4   0  475.85   31.90
  -6   4   0  472.95   32.10
   6   4   0  440.16   29.00
   6   4   0  393.16   23.30
  -6   4   0  426.36   33.30
  -7  -4   0   55.79   17.60
  -7  -4   0   47.20   13.50
   7  -4   0   39.10   14.80
  -7   4   0   18.70   14.90
  -7   4   0   61.59   18.50
   7   4   0   35.60   11.40
   7   4   0   37.00   14.00
  -8  -4   0   77.89   15.80
  -8  -4   0   97.69   19.70
  -8   4   0   97.59   21.20
   8   4   0   83.79   14.80
  -8   4   0   81.69   21.10
  -9  -4   0    3.00   12.90
  -9  -4   0    3.50   16.30
  -9   4   0   32.80   19.80
  -9   4   0    0.80   16.10
   9   4   0    5.90   11.70
 -10  -4   0  140.09   26.30
 -10  -4   0  130.89   20.40
 -10   4   0  122.19   24.40
 -10   4   0   45.60   21.40
  10   4   0  141.29   22.40
 -11  -4   0    9.10   19.40
 -11  -4   0   29.20   17.10
 -11   4   0    1.50   20.20
 -11   4   0    8.50   20.60
  11   4   0   11.30   15.40
 -12  -4   0   65.19   20.80
 -12  -4   0   36.50   21.80
 -12   4   0   77.39   27.30
 -12   4   0   37.10   22.10
 -13  -4   0    2.40   20.50
 -13  -4   0  -22.00   21.10
 -13   4   0   17.40   22.80
 -13   4   0  -22.70   21.90
 -14  -4   0   34.10   23.50
 -14  -4   0   14.10   24.50
 -14   4   0   -9.00   22.40
 -14   4   0   30.30   28.90
 -15  -4   0   -7.00   25.70
 -15  -4   0  -24.80   22.70
 -15   4   0   -4.90   26.70
 -15   4   0  -25.80   25.80
 -16  -4   0   22.10   30.10
 -16   4   0   47.80   32.20
 -16   4   0    8.00   29.60
 -17   4   0   -3.50   28.80
 -18   4   0   -7.30   33.50
   0  -5   0   26.60   13.30
   0  -5   0  -17.20    9.80
   0  -5   0  -16.10   13.60
   0   5   0   -1.80   13.20
   0   5   0   -4.00   10.90
   0   5   0   -9.70   10.80
  -1  -5   0  585.04   32.90
   1  -5   0  596.94   32.80
   1  -5   0  606.44   31.70
  -1  -5   0  572.74   34.50
   1   5   0  562.44   31.70
  -1   5   0  682.13   33.80
  -1   5   0  591.44   32.60
  -1   5   0  588.34   33.80
   1   5   0  605.44   30.70
   1   5   0  635.94   34.40
   2  -5   0   38.50   14.30
   2  -5   0   16.50   12.20
  -2  -5   0    4.80   14.30
  -2  -5   0   13.70   12.70
  -2   5   0   27.70   14.60
   2   5   0    3.70   13.20
   2   5   0   15.90   12.90
   2   5   0    9.50   11.00
  -2   5   0    5.80   12.30
  -2   5   0    8.10   11.60
  -3  -5   0  805.52   40.20
   3  -5   0  873.11   39.80
  -3   5   0  846.62   38.30
   3   5   0  829.82   39.90
   3   5   0  874.01   34.90
  -3   5   0  864.31   40.90
   3   5   0  869.31   39.10
  -3   5   0  809.62   39.70
   4  -5   0    5.40   12.70
  -4  -5   0   30.90   14.30
   4   5   0   16.90   10.80
   4   5   0   -2.90   11.60
  -4   5   0   25.70   14.90
   4   5   0  -14.70   13.20
  -4   5   0    6.00   12.80
   4   5   0   -8.00   10.40
   5  -5   0  478.95   32.30
  -5  -5   0  460.95   32.90
   5   5   0  395.86   30.20
   5   5   0  412.36   25.10
  -5   5   0  410.66   33.50
  -5   5   0  428.36   32.60
   5   5   0  434.56   32.80
  -6  -5   0   34.20   17.20
   6  -5   0   53.39   16.40
  -6   5   0   45.80   17.40
  -6   5   0   47.60   17.70
   6   5   0   51.69   12.40
   6   5   0   45.60   17.30
   6   5   0   39.70   15.60
  -7  -5   0   14.70   15.10
  -7   5   0   57.89   18.70
  -7   5   0   79.69   21.20
   7   5   0   47.30   12.30
   7   5   0   66.29   18.20
  -8  -5   0   58.49   19.80
   8   5   0   71.69   14.30
  -8   5   0   87.09   20.90
  -8   5   0   51.09   20.60
  -9  -5   0   81.89   21.70
  -9  -5   0   60.39   16.60
  -9   5   0   64.79   22.20
  -9   5   0   74.39   22.90
   9   5   0   66.19   15.00
 -10  -5   0   55.99   18.30
 -10  -5   0   32.60   20.70
 -10   5   0   55.49   23.00
 -10   5   0   43.70   23.80
  10   5   0   32.40   14.10
 -11  -5   0   25.60   18.90
 -11  -5   0   40.50   23.30
 -11   5   0   22.90   21.50
 -11   5   0   -6.00   20.90
  11   5   0   13.20   15.70
 -12  -5   0   28.50   22.90
 -12  -5   0   20.30   19.50
 -12   5   0   21.60   24.00
 -12   5   0  -10.00   23.30
 -13  -5   0   22.80   22.70
 -13  -5   0   25.50   24.20
 -13   5   0   59.39   30.00
 -13   5   0   39.30   26.40
 -14  -5   0   80.99   26.20
 -14  -5   0   89.19   31.00
 -14   5   0   43.40   26.80
 -14   5   0   57.59   33.20
 -15  -5   0   12.90   27.00
 -15   5   0  -26.60   27.00
 -15   5   0  -21.90   28.40
 -16  -5   0   55.09   30.60
 -16   5   0   19.30   31.00
 -16   5   0   44.10   32.90
 -17   5   0    3.40   32.10
   0  -6   0   51.59   17.80
   0  -6   0   33.80   15.90
   0   6   0   43.60   14.60
   0   6   0   32.10   16.30
   0   6   0   19.60   13.90
  -1  -6   0   57.89   17.90
   1  -6   0   52.09   16.70
  -1  -6   0   32.20   15.70
  -1   6   0    7.00   12.00
   1   6   0   18.00   13.00
  -1   6   0   37.70   16.00
  -1   6   0   10.30   13.50
   1   6   0   26.90   15.70
   1   6   0   16.90   13.50
  -2  -6   0  198.08   27.90
   2  -6   0  211.38   26.20
  -2  -6   0  156.48   22.00
   2   6   0  185.68   24.40
   2   6   0  157.28   21.70
  -2   6   0  150.48   23.50
   2   6   0  168.18   22.00
  -2   6   0  136.39   21.90
  -2   6   0  160.58   24.80
  -3  -6   0   -1.70   14.70
   3  -6   0   13.30   15.50
  -3   6   0   36.70   16.40
  -3   6   0   35.70   15.30
   3   6   0   38.20   16.10
   3   6   0    2.10   11.20
   3   6   0   19.90   14.40
  -3   6   0   16.60   14.40
  -4  -6   0  244.08   30.10
   4  -6   0  213.98   28.60
  -4   6   0  267.17   27.20
   4   6   0  274.87   23.50
   4   6   0  242.68   27.70
  -4   6   0  235.38   29.60
   4   6   0  260.67   29.70
   4   6   0  254.77   23.40
  -4   6   0  221.78   28.80
  -5  -6   0   40.50   18.00
   5   6   0   23.60   13.70
   5   6   0   15.90   15.90
   5   6   0   35.20   12.80
  -5   6   0   33.00   17.60
  -5   6   0   54.99   18.70
  -6  -6   0  108.89   22.30
  -6   6   0   70.39   20.80
   6   6   0   73.29   15.90
   6   6   0  147.39   23.40
  -6   6   0   43.00   18.80
  -7  -6   0   90.19   22.00
   7   6   0   74.29   15.40
  -7   6   0   77.89   22.40
  -7   6   0  146.99   25.60
   7   6   0   84.79   21.10
  -8  -6   0   54.49   21.20
  -8   6   0   58.99   21.90
   8   6   0   74.79   15.60
   8   6   0   14.70   18.00
  -8   6   0   20.60   19.20
  -9  -6   0   46.50   23.20
   9   6   0   58.39   20.80
   9   6   0   47.90   14.60
  -9   6   0   25.00   22.30
  -9   6   0   39.40   21.30
 -10  -6   0  166.48   30.30
  10   6   0  147.79   28.60
  10   6   0  213.88   26.70
 -10   6   0  127.59   31.20
 -10   6   0  175.28   31.00
 -11  -6   0   32.90   25.40
 -11   6   0   71.79   28.00
 -11   6   0   33.70   25.30
 -12  -6   0    7.70   25.00
 -12   6   0    7.60   26.50
 -12   6   0   62.89   27.70
 -13  -6   0  112.49   32.90
 -13   6   0   79.09   30.80
 -13   6   0   25.20   30.00
 -14  -6   0    2.90   26.10
 -14   6   0   41.40   30.60
 -14   6   0   -3.20   29.90
 -15  -6   0   91.69   36.10
 -15   6   0   86.59   32.90
 -15   6   0   44.70   34.60
 -16   6   0   28.60   33.50
   0  -7   0   13.80   16.30
   0  -7   0   -7.40   14.90
   0   7   0   -0.70   13.20
   0   7   0   -5.80   13.40
   0   7   0   -1.80   15.90
   1  -7   0   23.00   17.50
  -1  -7   0    5.30   15.10
  -1  -7   0   27.80   17.10
   1   7   0   11.90   14.30
   1   7   0   -1.90   14.30
   1   7   0    2.80   13.90
  -1   7   0   -0.50   14.20
  -1   7   0   22.50   15.90
  -1   7   0   18.30   14.80
  -2  -7   0   -1.50   15.10
  -2  -7   0    3.20   15.10
  -2   7   0   -9.10   13.10
  -2   7   0   31.20   17.40
  -2   7   0   22.00   16.10
   2   7   0  -10.50   14.40
   2   7   0   -0.30   13.50
  -3  -7   0   -1.90   15.50
  -3   7   0   25.80   15.70
   3   7   0   -4.50   14.60
  -3   7   0    0.70   15.90
   3   7   0   -0.80   11.90
  -3   7   0   12.80   15.30
  -4  -7   0   62.19   20.10
  -4   7   0   11.90   16.10
   4   7   0   25.00   17.10
   4   7   0    3.40   13.40
  -4   7   0    2.80   16.80
   4   7   0   36.50   15.60
  -5  -7   0   41.40   19.00
  -5   7   0   -6.60   17.30
   5   7   0   -8.70   12.80
   5   7   0   16.60   17.40
   5   7   0   12.70   13.70
  -5   7   0   37.20   19.30
  -6  -7   0   21.40   18.20
   6   7   0   46.80   15.30
   6   7   0   45.90   20.40
  -6   7   0   72.29   22.20
  -6   7   0   61.39   21.60
   6   7   0   29.80   15.30
  -7  -7   0  132.89   26.40
   7   7   0  122.19   25.90
  -7   7   0   92.19   25.80
  -7   7   0  109.99   26.60
   7   7   0  115.69   19.80
   7   7   0  154.98   23.80
  -8  -7   0   51.79   21.90
   8   7   0   23.50   19.70
  -8   7   0    4.60   20.80
   8   7   0   -1.10   13.40
  -8   7   0   31.00   21.80
  -9  -7   0   24.60   22.70
   9   7   0   31.80   22.30
  -9   7   0   -5.60   21.10
  -9   7   0   12.80   21.80
 -10  -7   0   36.10   23.80
 -10   7   0   -4.20   23.30
  10   7   0   22.80   21.70
 -10   7   0   -2.40   21.50
 -11  -7   0    9.00   25.40
 -11   7   0   14.90   24.80
 -11   7   0    1.20   25.40
  11   7   0   -3.50   21.10
 -12  -7   0   15.70   26.80
 -12   7   0    9.60   25.90
 -12   7   0   60.89   31.00
  12   7   0    8.00   25.30
 -13  -7   0   -4.70   27.10
 -13   7   0  -17.30   26.10
 -13   7   0    3.90   31.00
 -14  -7   0   48.20   30.50
 -14   7   0  -14.80   28.90
 -14   7   0   25.60   32.70
 -15   7   0  -17.50   31.30
   0   8   0  396.66   37.70
   0   8   0  316.77   33.00
  -1  -8   0    1.90   18.10
   1   8   0   47.60   17.40
   1   8   0   46.20   20.00
  -1   8   0   20.60   17.60
  -1   8   0   -3.80   16.50
  -2  -8   0  480.55   41.30
   2   8   0  484.65   40.60
   2   8   0  451.65   33.70
  -2   8   0  419.06   36.90
  -2   8   0  488.65   40.40
  -3  -8   0   14.60   19.30
   3   8   0   41.20   20.00
  -3   8   0   22.70   19.10
  -3   8   0  -15.10   14.90
   3   8   0    8.70   14.80
  -4  -8   0  173.28   30.00
  -4   8   0  242.98   36.10
  -4   8   0  227.88   33.70
   4   8   0  194.98   27.40
   4   8   0  162.48   27.30
  -5  -8   0   -9.30   19.20
   5   8   0   -9.00   17.90
   5   8   0    9.80   14.80
  -5   8   0   -8.20   18.00
  -5   8   0   -4.90   19.00
  -6  -8   0  342.77   40.60
  -6   8   0  322.87   41.60
   6   8   0  334.37   38.60
  -6   8   0  367.36   41.80
   6   8   0  376.66   31.40
  -7  -8   0   18.80   23.20
  -7   8   0   20.00   21.90
   7   8   0    8.60   15.50
   7   8   0  -34.10   19.30
  -7   8   0   24.30   22.10
  -8  -8   0  137.29   29.20
  -8   8   0   71.39   27.60
  -8   8   0  115.69   29.00
   8   8   0  128.19   28.80
   8   8   0   84.99   19.30
  -9  -8   0   39.40   22.90
   9   8   0   56.09   18.30
  -9   8   0    3.10   22.30
  -9   8   0   26.10   25.00
   9   8   0   25.80   23.90
 -10  -8   0   37.50   26.90
 -10   8   0   22.90   26.70
  10   8   0   51.59   17.70
  10   8   0   19.00   23.40
 -10   8   0    9.20   26.60
 -11  -8   0   29.00   28.30
 -11   8   0    6.10   26.40
 -11   8   0  -28.30   23.40
 -12  -8   0   37.90   31.00
 -12   8   0   46.10   32.50
 -12   8   0  -15.00   28.70
 -13  -8   0   14.20   41.50
 -13   8   0  -48.10   28.00
 -14   8   0  -21.30   32.90
   0   9   0  -14.40   19.30
   0   9   0   11.70   18.60
  -1  -9   0  144.49   28.40
  -1   9   0  157.18   28.80
  -1   9   0  158.78   26.30
   1   9   0  109.19   26.80
   1   9   0  157.08   26.80
  -2  -9   0    3.50   21.70
  -2   9   0   26.00   21.60
   2   9   0   -6.70   17.30
  -2   9   0  -25.80   16.40
   2   9   0   25.60   21.50
  -3  -9   0  140.49   30.30
   3   9   0  118.19   27.70
  -3   9   0  152.88   29.90
   3   9   0  146.99   23.80
  -3   9   0  154.58   28.90
  -4  -9   0   19.10   23.80
   4   9   0   15.60   17.80
  -4   9   0  -20.40   17.70
   4   9   0  -40.50   17.40
  -4   9   0   23.00   23.60
  -5  -9   0   51.69   24.20
   5   9   0   82.69   21.70
  -5   9   0  107.19   28.00
  -5   9   0   91.19   26.90
   5   9   0  105.79   26.00
  -6  -9   0  -14.90   22.10
  -6   9   0    0.20   23.30
   6   9   0   -8.10   16.30
   6   9   0    9.70   20.60
  -6   9   0  -30.80   21.30
  -7  -9   0  164.68   33.50
  -7   9   0  141.79   33.80
   7   9   0  183.08   32.90
  -7   9   0  156.58   32.70
   7   9   0  188.78   30.50
  -8  -9   0   37.70   26.00
  -8   9   0   61.19   27.60
   8   9   0    1.90   17.10
   8   9   0   25.10   24.60
  -8   9   0   29.30   26.20
  -9  -9   0   -9.80   25.40
  -9   9   0   59.89   29.60
  -9   9   0   51.19   30.60
   9   9   0   34.40   27.70
 -10  -9   0   13.20   27.50
 -10   9   0    7.30   28.30
 -10   9   0   -5.60   27.40
 -11  -9   0   93.19   32.60
 -11   9   0   92.49   35.10
 -11   9   0   62.89   33.20
 -12   9   0   12.40   31.70
 -13   9   0   -8.30   32.20
   0  10   0   21.80   22.10
   0  10   0   33.80   23.40
   1  10   0   23.70   22.60
  -1  10   0   -3.90   19.50
  -1  10   0   12.60   22.70
   1  10   0   -0.70   18.60
  -2 -10   0   34.40   24.70
   2  10   0   36.50   22.40
  -2  10   0   -6.10   20.80
  -2  10   0  -25.20   22.10
   2  10   0    9.00   22.60
  -3 -10   0   10.10   24.50
   3  10   0    1.30   21.90
  -3  10   0  -12.30   23.40
  -3  10   0   -6.00   19.80
   3  10   0   26.80   21.50
  -4 -10   0    5.70   25.60
   4  10   0   20.40   20.30
  -4  10   0    2.70   24.60
   4  10   0    3.00   22.50
  -4  10   0  -39.00   19.50
  -5 -10   0   26.10   27.50
  -5  10   0    9.70   24.40
  -5  10   0   63.99   27.30
   5  10   0   27.80   19.80
   5  10   0   89.59   27.90
  -6 -10   0   37.80   27.80
   6  10   0   22.20   23.00
   6  10   0   16.10   18.70
  -6  10   0   -7.40   24.80
  -6  10   0    0.00   24.00
  -7 -10   0   -4.20   25.80
   7  10   0   10.40   19.00
  -7  10   0  -25.20   23.40
  -7  10   0   35.10   29.70
  -8 -10   0    1.30   26.80
  -8  10   0   18.30   28.30
  -8  10   0  -21.60   24.70
  -9 -10   0    9.90   34.50
  -9  10   0  -17.20   27.70
 -10  10   0  -23.90   27.90
 -11  10   0   -1.80   32.50
   0  11   0   -1.20   21.50
   0  11   0   -6.70   25.00
   1  11   0  266.67   39.60
  -1  11   0  277.97   41.00
   1  11   0  233.58   39.10
  -1  11   0  201.68   34.20
   2  11   0    7.40   20.50
  -2  11   0   13.30   24.30
   2  11   0  -18.80   23.00
  -2  11   0  -37.30   23.30
  -3 -11   0  349.96   50.59
  -3  11   0  344.47   45.90
   3  11   0  159.28   41.70
  -3  11   0  187.28   36.60
   3  11   0  225.28   33.70
  -4 -11   0   44.10   30.90
   4  11   0   10.20   21.20
  -4  11   0  -44.70   22.30
  -4  11   0   23.80   28.90
  -5 -11   0  146.09   44.70
  -5  11   0  176.18   38.00
  -5  11   0  284.47   65.29
   5  11   0  212.38   31.90
  -6  11   0  -55.19   22.70
  -7  11   0   98.39   36.10
  -8  11   0   19.00   30.40
  -9  11   0   11.40   33.10
   0  12   0  101.59   29.80
  -1  12   0  -50.09   21.10
   1  12   0   20.90   24.50
   2  12   0  178.28   33.80
  -2  12   0  114.09   33.90
  -3  12   0  -23.70   25.20
   3  12   0  -18.40   22.40
  -4  12   0  119.19   34.80
  -5  12   0  -21.00   26.40
  -6  12   0  132.69   39.80
 -19   0   1    2.00   27.90
 -18   0   1    2.70   27.80
 -18   0   1   21.40   31.00
 -17   0   1    4.00   27.30
 -17   0   1   -6.20   26.10
 -16   0   1   -3.30   24.40
 -16   0   1    1.80   25.70
 -15   0   1   24.40   22.80
 -15   0   1    1.70   23.50
 -14   0   1   21.00   22.60
 -14   0   1    9.90   20.80
 -13   0   1   -6.30   20.40
 -13   0   1   16.70   19.80
 -12   0   1   -7.70   16.90
 -12   0   1   12.00   17.90
 -11   0   1   -0.60   15.60
 -11   0   1  -13.30   15.40
 -10   0   1   13.70   15.50
 -10   0   1    3.40   14.30
   9   0  -1  -10.50   11.20
   9   0  -1   -3.70   12.40
  -9   0   1  -16.40   13.60
  -9   0   1  -19.60   12.10
   8   0  -1    4.30   11.40
  -8   0   1    1.50   11.60
  -8   0   1   14.50   14.10
   8   0  -1   -6.10   11.30
  -7   0   1   13.10   13.30
   7   0  -1  -10.50    9.90
   7   0  -1   -7.00   10.80
  -7   0   1   -2.80   11.90
   6   0  -1    0.50   10.30
  -6   0   1    8.20   12.20
   6   0  -1    2.90    9.80
  -6   0   1    0.70   10.30
   5   0  -1   -3.90    9.40
  -5   0   1    8.10   11.60
  -5   0   1    4.00   10.10
   5   0  -1   18.40    9.60
  -4   0   1    1.40   10.20
   4   0  -1   12.40    8.80
  -4   0   1   11.30    8.90
   4   0  -1    6.00    8.90
  -3   0   1    0.10    8.10
   3   0  -1   13.50    7.40
  -3   0   1   11.70    6.90
   3   0  -1    1.00    7.20
   2   0  -1    4.30    4.70
  -2   0   1    0.90    5.40
   2   0  -1   -3.80    4.20
  -2   0   1    0.70    3.60
  -1   0   1   -2.00    2.10
  -1   0   1   -1.60    2.20
   0   0  -1    0.30    2.10
  -1   0  -1   -1.10    4.10
  -1   0  -1    1.30    3.90
   1   0   1   -1.40    3.10
   1   0   1   -0.50    2.40
   2   0   1   13.50    6.60
   2   0   1    1.20    2.70
  -2   0  -1    0.70    7.00
  -2   0  -1   -0.30    7.20
   3   0   1    4.70    8.70
   3   0   1   -2.80    8.20
  -3   0  -1   -7.60    9.60
  -3   0  -1   -8.90    9.80
   4   0   1   -8.00    9.70
  -4   0  -1   -2.10   11.00
  -4   0  -1  -16.00    9.90
   4   0   1   12.60   10.10
   5   0   1    0.10   10.90
  -5   0  -1   12.40   11.80
  -5   0  -1   -7.20   11.10
   5   0   1    1.20   10.00
   6   0   1  -14.60   10.30
  -6   0  -1    5.60   12.20
  -6   0  -1    5.60   12.00
   6   0   1    2.60   10.00
  -7   0  -1  -12.00   12.60
   7   0   1   -1.70   11.60
  -7   0  -1  -18.10   11.90
   7   0   1   -8.40   10.60
  -8   0  -1   -8.60   12.70
   8   0   1    9.30   12.80
  -8   0  -1   18.80   15.40
   8   0   1    9.00   13.20
  -9   0  -1   -8.40   14.90
  -9   0  -1   -5.30   14.50
   9   0   1   -9.10   12.30
 -10   0  -1    5.70   15.70
 -10   0  -1  -21.50   14.00
  10   0   1   19.40   15.30
 -11   0  -1    3.60   17.50
 -11   0  -1  -31.40   15.60
 -12   0  -1    7.80   18.70
 -12   0  -1    3.20   19.30
 -13   0  -1  -10.40   19.90
 -13   0  -1    6.90   20.20
 -14   0  -1   -0.80   22.10
 -14   0  -1   -0.60   21.40
 -15   0  -1    3.70   24.60
 -15   0  -1  -28.80   23.10
 -16   0  -1   -3.30   24.80
 -16   0  -1    2.10   24.30
 -17   0  -1   -4.70   26.10
 -17   0  -1   10.70   33.00
 -18   0  -1   23.50   30.60
 -19   1   1   82.39   35.60
 -18  -1   1   -5.70   31.10
 -18  -1   1   65.89   28.40
 -18   1   1   44.70   30.60
 -18   1   1    4.40   30.60
 -17  -1   1  130.99   30.80
 -17  -1   1  108.59   32.40
 -17   1   1  161.88   36.80
 -17   1   1  144.49   35.10
 -16  -1   1   11.40   23.30
 -16  -1   1   21.30   26.40
 -16   1   1   24.20   25.90
 -16   1   1    9.80   24.90
 -15  -1   1  384.36   43.70
 -15  -1   1  327.47   44.90
 -15   1   1  332.17   45.40
 -15   1   1  359.26   43.70
 -14  -1   1   -7.20   20.50
 -14  -1   1   33.20   21.60
 -14   1   1   24.50   23.40
 -14   1   1   10.60   21.90
 -13  -1   1  671.03   46.70
 -13  -1   1  629.54   44.00
 -13   1   1  586.24   45.40
 -13   1   1  584.54   46.90
 -12  -1   1   13.60   17.60
 -12  -1   1    4.20   17.00
 -12   1   1   16.90   19.60
 -12   1   1   -9.10   17.50
 -11  -1   1  836.22   46.70
 -11  -1   1  978.20   46.00
 -11   1   1  993.10   50.49
 -11   1   1  911.41   47.70
 -10  -1   1   71.79   17.40
 -10  -1   1   82.99   19.00
 -10   1   1   89.29   20.60
  10   1  -1   53.99   15.80
 -10   1   1   54.89   19.40
   9  -1  -1 1448.96   63.49
  -9  -1   1 1716.93   55.69
  -9  -1   1 1628.44   58.29
   9   1  -1 1462.55   67.49
   9   1  -1 1644.04   53.99
  -9   1   1 1688.53   61.09
  -9   1   1 1657.83   58.89
   8  -1  -1  216.18   24.30
   8  -1  -1  305.17   25.30
  -8  -1   1  283.57   27.20
  -8  -1   1  251.47   24.10
  -8   1   1  294.87   28.80
   8   1  -1  253.57   22.60
  -8   1   1  236.98   26.50
   8   1  -1  282.67   26.00
   7  -1  -1 3030.20   82.09
   7  -1  -1 2963.80   82.29
  -7  -1   1 3076.89   79.09
  -7  -1   1 3009.50   82.79
   7   1  -1 3037.70   78.19
  -7   1   1 3036.90   82.99
   7   1  -1 3002.10   82.29
  -7   1   1 2991.50   83.89
  -6  -1   1  313.67   20.70
   6  -1  -1  354.76   23.60
  -6  -1   1  321.57   24.50
   6  -1  -1  281.07   21.90
   6   1  -1  290.67   19.40
   6   1  -1  307.47   22.80
  -6   1   1  315.27   24.00
  -6   1   1  301.97   23.90
  -5  -1   1 3806.82   95.29
  -5  -1   1 3832.12   91.29
   5  -1  -1 3846.82   96.29
   5  -1  -1 3949.41   95.29
  -5   1   1 3991.30   97.09
   5   1  -1 3883.31   91.39
   5   1  -1 3947.30   95.19
  -5   1   1 3920.21   96.19
  -4  -1   1  661.03   22.50
   4  -1  -1  565.84   25.60
  -4  -1   1  687.93   27.60
   4  -1  -1  656.03   26.20
   4   1  -1  677.33   23.00
  -4   1   1  672.13   27.70
   4   1  -1  653.13   25.90
  -4   1   1  638.74   27.10
   3  -1  -1 4794.12  109.29
  -3  -1   1 4691.33  109.19
  -3   1   1 4793.12  109.49
   3   1  -1 4879.01  109.19
  -3   1   1 4740.83  110.99
   3   1  -1 4954.10  105.09
  -2  -1   1  682.63   21.70
   2  -1  -1  644.84   20.70
   2  -1  -1  502.95   20.20
   2   1  -1  635.34   20.50
  -2   1   1  676.23   22.80
  -2   1   1  641.14   21.40
  -1  -1   1 2444.96   55.89
   1  -1  -1 2495.55   57.69
  -1  -1   1 2350.36   55.59
   1  -1  -1 2486.55   55.99
   1   1  -1 2396.36   55.89
  -1   1   1 2354.96   55.79
   1   1  -1 2366.06   55.59
  -1   1   1 2529.65   57.79
   0  -1   1 1445.76   33.80
   0  -1   1 1375.16   34.00
   0  -1  -1 1359.76   34.50
   0  -1  -1 1399.06   34.10
   0  -1   1 1405.36   34.60
   0   1  -1 1359.76   34.10
   0   1  -1 1547.85   34.40
   0   1  -1 1353.36   34.20
   0   1   1 1371.36   34.20
   0   1   1 1359.26   34.20
   1  -1   1 1725.33   41.90
   1  -1   1 1587.34   40.20
  -1  -1  -1 1635.94   41.10
  -1  -1  -1 1650.83   40.90
   1   1   1 1684.43   40.60
  -1   1  -1 1586.44   40.60
   1   1   1 1613.44   41.00
  -1   1  -1 1689.73   42.20
  -2  -1  -1  598.34   22.60
  -2  -1  -1  632.84   23.30
   2  -1   1  707.93   25.10
   2  -1   1  623.94   22.30
  -2   1  -1  639.44   23.30
  -2   1  -1  733.33   26.40
   2   1   1  604.14   22.50
   2   1   1  671.83   22.70
  -3  -1  -1 1396.46   40.50
   3  -1   1 1376.96   42.10
  -3  -1  -1 1359.86   39.40
   3  -1   1 1441.46   40.20
   3   1   1 1362.26   39.30
  -3   1  -1 1368.86   43.60
  -3   1  -1 1416.66   40.70
   3   1   1 1351.76   39.40
  -4  -1  -1  581.64   25.50
  -4  -1  -1  543.15   26.30
   4  -1   1  620.94   26.50
   4  -1   1  524.85   26.30
   4   1   1  578.64   25.00
  -4   1  -1  575.14   29.20
   4   1   1  582.34   25.80
  -4   1  -1  569.94   27.40
  -5  -1  -1  131.79   18.30
  -5  -1  -1  110.79   16.00
   5  -1   1  142.19   19.00
  -5   1  -1  137.59   19.90
   5   1   1  158.78   18.70
   5   1   1  142.59   17.70
  -5   1  -1  134.49   22.30
  -6  -1  -1  985.40   37.70
   6  -1   1  960.60   38.00
  -6  -1  -1  955.10   38.40
   6   1   1  962.50   37.90
   6   1   1  992.90   36.80
  -6   1  -1  938.71   38.90
  -6   1  -1 1004.10   41.60
  -7  -1  -1   82.69   16.90
   7  -1   1  129.69   18.10
  -7  -1  -1   99.09   16.60
   7   1   1  155.88   21.40
  -7   1  -1  124.09   18.60
  -7   1  -1  125.39   19.60
   7   1   1   93.69   16.30
  -8  -1  -1  830.92   39.50
   8  -1   1  772.52   37.90
  -8  -1  -1  842.42   39.50
  -8   1  -1  803.52   40.00
   8   1   1  781.02   38.00
  -8   1  -1  810.22   41.60
   8   1   1  782.02   38.50
  -9  -1  -1   28.90   15.80
   9  -1   1    0.00   13.10
  -9  -1  -1   47.40   16.80
  -9   1  -1   14.70   16.20
   9   1   1   11.70   14.20
   9   1   1   32.20   15.50
  -9   1  -1   51.89   18.10
  10  -1   1  529.95   38.70
 -10  -1  -1  657.83   39.10
 -10  -1  -1  537.15   37.40
 -10   1  -1  557.34   37.80
 -10   1  -1  554.94   40.10
  10   1   1  523.75   38.50
 -11  -1  -1  -14.80   15.50
 -11  -1  -1   25.30   18.10
 -11   1  -1   -2.20   16.70
 -11   1  -1   -3.80   15.80
 -12  -1  -1  293.97   35.90
 -12  -1  -1  316.47   36.80
 -12   1  -1  272.07   38.40
 -12   1  -1  319.57   36.30
 -13  -1  -1   53.19   22.80
 -13  -1  -1    9.80   20.80
 -13   1  -1   23.60   23.00
 -13   1  -1    1.00   19.40
 -14  -1  -1   51.39   25.00
 -14  -1  -1  147.59   29.60
 -14   1  -1  133.59   30.30
 -14   1  -1   94.49   28.30
 -15  -1  -1    3.60   24.50
 -15  -1  -1  -36.60   23.10
 -15   1  -1  -13.80   24.30
 -15   1  -1  -25.50   21.60
 -16  -1  -1   78.29   30.60
 -16  -1  -1   53.69   28.40
 -16   1  -1   54.79   28.30
 -16   1  -1   62.19   29.60
 -17  -1  -1  -22.80   36.20
 -17  -1  -1   31.30   28.80
 -17   1  -1   -5.80   27.60
 -17   1  -1   63.09   51.49
 -18  -1  -1   41.40   30.40
 -18   1  -1  -29.00   28.30
 -18  -2   1  133.29   40.40
 -18   2   1   15.90   30.60
 -18   2   1  143.99   38.60
 -17  -2   1   18.60   29.10
 -17  -2   1   17.90   25.80
 -17   2   1  -16.70   27.70
 -17   2   1  -11.80   27.60
 -16  -2   1   97.29   28.40
 -16  -2   1   72.49   31.30
 -16   2   1  133.39   34.20
 -16   2   1  102.29   32.80
 -15  -2   1    4.50   22.80
 -15  -2   1   13.80   23.80
 -15   2   1   -7.30   22.60
 -15   2   1    4.90   24.10
 -14  -2   1  348.27   40.50
 -14  -2   1  378.06   42.60
 -14   2   1  331.47   47.10
 -14   2   1  317.37   42.00
 -13  -2   1   -9.10   18.80
 -13  -2   1    1.20   20.80
 -13   2   1  -18.60   20.70
 -13   2   1   13.50   21.50
 -12  -2   1  383.16   34.00
 -12  -2   1  328.67   36.90
 -12   2   1  352.26   41.30
 -12   2   1  347.77   37.20
 -11  -2   1   38.10   16.40
 -11  -2   1   -4.40   16.10
 -11   2   1    9.20   17.30
  11   2  -1  -15.30   14.20
 -11   2   1   -2.00   17.80
 -10  -2   1  604.04   38.00
 -10  -2   1  563.54   32.50
  10   2  -1  583.44   32.60
 -10   2   1  553.94   41.50
 -10   2   1  545.25   37.10
  -9  -2   1   98.39   19.60
  -9  -2   1  141.69   21.60
  -9   2   1   87.39   19.40
  -9   2   1  117.89   21.80
   9   2  -1  128.59   20.70
  -8  -2   1  699.43   31.50
   8  -2  -1  727.83   35.60
  -8  -2   1  761.52   37.60
   8   2  -1  628.14   33.90
  -8   2   1  782.62   40.80
   8   2  -1  713.33   31.70
  -8   2   1  701.03   37.60
   7  -2  -1  285.37   24.00
  -7  -2   1  269.17   20.60
  -7  -2   1  246.48   25.70
   7   2  -1  267.27   23.10
  -7   2   1  270.37   26.80
  -7   2   1  281.77   26.00
   7   2  -1  283.77   20.90
  -6  -2   1 3075.29   75.69
  -6  -2   1 3097.09   83.19
   6  -2  -1 3177.48   82.49
   6  -2  -1 2785.62   93.49
  -6   2   1 3115.39   83.29
   6   2  -1 3112.49   82.19
   6   2  -1 3140.39   75.69
  -6   2   1 3193.48   86.09
  -5  -2   1  338.67   24.50
   5  -2  -1  351.66   22.70
   5  -2  -1  324.17   22.70
  -5  -2   1  314.37   17.00
  -5   2   1  360.76   24.30
   5   2  -1  310.17   21.50
  -5   2   1  341.37   24.90
   5   2  -1  318.17   16.90
  -4  -2   1 1166.68   38.70
   4  -2  -1 1149.29   37.80
   4  -2  -1 1142.69   39.50
  -4   2   1 1099.19   38.30
   4   2  -1 1127.79   30.70
   4   2  -1 1145.99   36.90
  -4   2   1 1127.29   39.80
  -3  -2   1  819.72   31.30
   3  -2  -1  907.81   32.60
   3  -2  -1  833.42   30.50
   3   2  -1  826.62   29.90
  -3   2   1  867.81   31.50
  -3   2   1  859.61   33.10
   2  -2  -1 2181.08   57.69
   2  -2  -1 2146.79   55.99
  -2  -2   1 2245.58   56.79
   2   2  -1 2174.98   56.09
  -2   2   1 2186.18   58.09
  -2   2   1 2212.58   56.59
   2   2  -1 1993.80   50.29
  -1  -2   1  954.50   32.00
  -1  -2   1 1020.10   28.80
   1  -2  -1 1086.89   33.40
  -1  -2   1 1080.89   33.60
   1  -2  -1 1032.80   32.40
   1   2  -1 1036.50   32.80
   1   2  -1 1050.49   29.20
  -1   2   1 1022.10   33.00
   1   2  -1 1071.69   32.30
  -1   2   1 1070.79   33.60
  -1   2   1 1022.50   32.10
   0  -2  -1  197.58   16.40
   0  -2   1  214.68   14.30
   0  -2  -1  208.88   17.70
   0  -2   1  226.08   16.60
   0  -2   1  161.88   17.80
   0   2   1  153.28   15.60
   0   2  -1  157.68   17.20
   0   2   1  205.98   16.10
   0   2  -1  226.48   15.20
   0   2  -1  203.38   16.40
   0   2   1  221.18   17.50
   1  -2   1 1834.72   47.80
  -1  -2  -1 1784.22   48.20
   1  -2   1 1777.22   47.70
  -1   2  -1 1805.32   48.10
   1   2   1 1737.73   47.80
   1   2   1 1676.13   47.50
   1   2   1 1674.63   46.90
  -1   2  -1 1867.51   48.70
  -2  -2  -1 2184.78   57.99
   2  -2   1 2158.58   58.59
   2  -2   1 2284.87   60.49
  -2  -2  -1 2345.67   59.69
  -2   2  -1 2353.16   59.79
   2   2   1 2302.37   58.99
  -2   2  -1 2356.36   61.49
   2   2   1 2244.38   57.99
   3  -2   1  833.82   31.00
  -3  -2  -1  814.22   31.10
  -3  -2  -1  828.52   29.50
   3  -2   1  858.11   32.80
  -3   2  -1  844.42   31.60
  -3   2  -1  860.11   33.70
   3   2   1  819.42   30.60
   3   2   1  763.72   28.50
   4  -2   1  502.35   25.50
   4  -2   1  484.75   26.60
  -4  -2  -1  514.95   26.80
  -4  -2  -1  471.65   23.60
   4   2   1  535.25   25.40
  -4   2  -1  501.75   28.80
   4   2   1  527.45   23.60
  -4   2  -1  484.35   26.60
   5  -2   1  257.27   22.70
  -5  -2  -1  242.58   22.80
   5  -2   1  264.97   22.00
  -5  -2  -1  252.97   20.50
  -5   2  -1  289.27   23.90
   5   2   1  236.98   19.20
  -5   2  -1  293.97   25.30
   5   2   1  287.67   21.70
   6  -2   1  657.33   31.20
  -6  -2  -1  650.43   30.40
  -6  -2  -1  672.33   33.00
   6  -2   1  525.55   31.20
  -6   2  -1  611.94   36.10
  -6   2  -1  649.04   32.50
   6   2   1  617.14   28.70
   6   2   1  659.93   31.80
   7  -2   1  504.55   30.50
  -7  -2  -1  540.25   30.00
  -7  -2  -1  498.15   32.00
   7   2   1  445.96   27.40
   7   2   1  530.15   30.30
  -7   2  -1  522.05   32.50
  -7   2  -1  568.54   36.00
  -8  -2  -1  116.59   20.40
   8  -2   1   90.79   18.10
  -8  -2  -1  104.79   18.10
   8   2   1  129.59   21.70
  -8   2  -1  145.39   23.70
  -8   2  -1  124.29   20.90
   8   2   1  153.48   22.50
   9  -2   1  292.87   28.60
  -9  -2  -1  320.57   30.60
  -9  -2  -1  328.77   28.90
  -9   2  -1  322.27   30.50
   9   2   1  277.47   26.90
   9   2   1  299.57   28.90
  -9   2  -1  289.07   33.80
 -10  -2  -1   -9.20   14.60
 -10  -2  -1    4.90   15.80
 -10   2  -1    2.30   16.40
 -10   2  -1    0.50   16.80
 -11  -2  -1  187.38   30.60
 -11  -2  -1  243.58   32.80
 -11   2  -1  160.18   28.20
 -11   2  -1  202.98   31.70
 -12  -2  -1   17.20   18.50
 -12  -2  -1  -11.20   17.60
 -12   2  -1   16.90   21.10
 -12   2  -1   18.70   19.80
 -13  -2  -1   32.50   22.80
 -13  -2  -1   74.19   23.50
 -13   2  -1   32.40   24.10
 -13   2  -1   65.69   23.50
 -14  -2  -1  -22.80   21.10
 -14  -2  -1   35.10   24.00
 -14   2  -1    9.50   23.50
 -14   2  -1  -11.90   21.80
 -15  -2  -1   34.70   26.40
 -15  -2  -1   20.60   25.00
 -15   2  -1   53.19   26.30
 -15   2  -1   77.09   29.30
 -16  -2  -1  -17.40   24.90
 -16  -2  -1    5.80   27.00
 -16   2  -1  -15.20   26.70
 -16   2  -1   40.80   26.90
 -17  -2  -1   -7.50   26.50
 -17   2  -1  -10.60   26.40
 -18  -2  -1  -38.70   27.50
 -18   2  -1   -1.20   28.90
 -18  -3   1   -9.90   32.00
 -18   3   1   18.80   32.10
 -18   3   1   32.30   32.40
 -17  -3   1  -12.20   28.30
 -17   3   1   44.30   30.90
 -17   3   1   30.60   29.60
 -16  -3   1    7.70   27.10
 -16  -3   1  -19.90   23.40
 -16   3   1   -8.20   27.30
 -16   3   1   -9.50   25.60
 -15  -3   1  -49.90   19.60
 -15  -3   1  -18.40   23.30
 -15   3   1   36.80   28.00
 -15   3   1   -1.50   25.20
 -14  -3   1   11.30   21.50
 -14  -3   1   -8.20   23.30
 -14   3   1   11.30   25.40
 -14   3   1   10.10   22.60
 -13  -3   1  -30.10   18.10
 -13  -3   1   -6.60   21.60
 -13   3   1  -19.00   21.50
 -13   3   1    0.50   20.90
 -12  -3   1   11.00   16.90
 -12  -3   1   20.60   21.00
 -12   3   1  -37.20   19.70
 -12   3   1    1.60   19.70
  12   3  -1  -32.10   15.00
 -11  -3   1   -1.40   14.30
 -11  -3   1   32.70   19.10
 -11   3   1   -1.00   18.60
 -11   3   1  -12.50   15.80
  11   3  -1  -40.90   11.90
 -10  -3   1  111.19   17.50
 -10  -3   1   97.79   21.60
 -10   3   1  105.69   23.40
 -10   3   1   67.59   20.00
  10   3  -1   74.09   16.20
  -9  -3   1   79.49   20.10
  -9  -3   1   75.49   15.20
  -9   3   1  119.59   21.40
  -9   3   1   98.09   21.50
   9   3  -1   84.59   15.00
  -8  -3   1  121.89   17.70
   8  -3  -1  106.09   22.70
  -8  -3   1  109.19   20.00
   8   3  -1   87.09   21.40
  -8   3   1  105.49   20.40
   8   3  -1  126.89   18.20
  -8   3   1  128.79   20.40
  -7  -3   1   17.40   10.20
   7  -3  -1   27.00   13.60
  -7  -3   1   29.50   14.50
   7   3  -1   23.80    9.80
   7   3  -1   45.90   13.60
  -7   3   1   39.60   15.50
  -7   3   1   17.10   14.70
   6  -3  -1  455.85   29.50
  -6  -3   1  488.65   22.40
   6  -3  -1  448.96   27.70
  -6  -3   1  499.45   31.00
  -6   3   1  496.35   32.20
   6   3  -1  557.74   28.80
   6   3  -1  452.15   21.30
  -6   3   1  501.65   30.90
   5  -3  -1   30.20   12.60
  -5  -3   1   72.89   15.40
  -5  -3   1   37.80    9.10
   5  -3  -1   50.19   13.30
  -5   3   1   63.19   15.40
  -5   3   1   82.79   15.70
   4  -3  -1  384.66   25.20
  -4  -3   1  419.36   26.40
   4  -3  -1  439.36   25.10
   4   3  -1  368.26   18.00
   4   3  -1  391.06   25.80
  -4   3   1  406.56   26.30
   4   3  -1  370.96   23.50
  -4   3   1  383.56   25.60
  -3  -3   1  102.59   16.00
   3  -3  -1  122.99   15.70
   3  -3  -1  106.49   17.60
  -3   3   1  102.39   15.10
   3   3  -1   97.79   13.40
   3   3  -1  113.69   15.60
  -3   3   1  116.49   16.40
   3   3  -1  110.99   17.00
  -2  -3   1  385.66   25.10
  -2  -3   1  417.66   23.70
   2  -3  -1  405.26   23.70
   2  -3  -1  352.06   23.30
   2   3  -1  408.56   23.20
   2   3  -1  409.16   19.10
  -2   3   1  399.86   25.10
  -2   3   1  372.26   24.90
   2   3  -1  451.25   25.30
  -1  -3   1   35.10   11.90
  -1  -3   1   36.50    9.30
   1  -3  -1   52.09   12.30
  -1  -3   1   48.00   13.90
   1  -3  -1   25.00   11.40
  -1   3   1   29.40   11.60
   1   3  -1   37.10   12.60
  -1   3   1   41.10   11.80
  -1   3   1   56.99   13.10
   1   3  -1   58.79   10.70
   1   3  -1   48.60   11.70
   0  -3   1  565.64   28.30
   0  -3   1  517.25   26.00
   0  -3  -1  523.75   27.40
   0  -3  -1  520.15   25.90
   0  -3   1  545.15   23.70
   0   3   1  517.15   25.80
   0   3  -1  500.85   27.00
   0   3  -1  540.55   26.10
   0   3   1  524.85   26.90
   0   3   1  545.45   25.90
   0   3  -1  543.15   24.90
   1  -3   1  273.07   19.80
   1  -3   1  244.88   21.10
  -1  -3  -1  232.18   19.90
  -1  -3  -1  242.58   22.80
  -1   3  -1  254.57   20.90
   1   3   1  230.18   20.00
  -1   3  -1  295.07   21.20
  -1   3  -1  266.17   22.10
   1   3   1  279.97   22.70
   2  -3   1  289.47   20.80
   2  -3   1  292.67   21.80
  -2  -3  -1  280.67   22.80
  -2   3  -1  287.77   23.40
   2   3   1  297.67   23.10
   2   3   1  298.77   20.70
   2   3   1  266.97   21.00
  -2   3  -1  306.07   23.50
  -3  -3  -1  233.78   23.00
   3  -3   1  262.57   21.40
   3  -3   1  242.38   21.30
  -3   3  -1  205.28   22.10
  -3   3  -1  258.17   23.50
   3   3   1  227.18   20.40
   3   3   1  253.27   19.20
  -4  -3  -1  852.61   32.70
   4  -3   1  822.72   34.60
  -4  -3  -1  882.21   36.30
   4  -3   1  811.22   35.70
  -4   3  -1  861.61   36.20
   4   3   1  867.61   35.00
  -4   3  -1  889.11   38.50
   4   3   1  869.51   32.10
   5  -3   1  313.87   26.20
  -5  -3  -1  353.76   26.20
   5  -3   1  388.96   25.70
  -5  -3  -1  337.27   23.60
  -5   3  -1  341.17   26.50
  -5   3  -1  377.66   29.40
   5   3   1  317.37   24.00
   5   3   1  293.77   21.20
  -6  -3  -1  471.85   31.00
   6  -3   1  473.55   29.50
  -6  -3  -1  450.15   26.50
  -6   3  -1  492.35   31.20
   6   3   1  468.45   28.90
  -6   3  -1  491.85   34.20
   6   3   1  469.85   25.70
  -7  -3  -1  304.27   25.10
  -7  -3  -1  332.47   28.90
   7  -3   1  274.17   26.70
  -7   3  -1  307.37   31.50
   7   3   1  300.67   26.20
   7   3   1  319.77   23.70
  -7   3  -1  314.87   28.80
  -8  -3  -1   28.20   13.40
  -8  -3  -1   14.40   16.30
   8  -3   1    8.60   13.30
  -8   3  -1   16.10   16.60
   8   3   1   14.10   13.30
   8   3   1   -7.90   10.50
  -8   3  -1   28.30   16.90
  -9  -3  -1   13.40   16.80
   9  -3   1   26.70   15.30
  -9  -3  -1   49.99   16.30
   9   3   1   72.59   17.70
  -9   3  -1   33.30   19.00
  -9   3  -1   65.59   19.70
   9   3   1   44.10   14.20
 -10  -3  -1   11.30   16.60
 -10  -3  -1   62.09   20.90
 -10   3  -1   34.40   20.00
  10   3   1   38.90   18.20
 -10   3  -1   20.30   20.20
 -11  -3  -1   84.59   21.10
 -11  -3  -1   94.99   22.60
 -11   3  -1  103.09   23.70
 -11   3  -1   68.99   25.90
 -12  -3  -1   21.30   20.10
 -12  -3  -1   24.30   21.90
 -12   3  -1   52.89   23.00
 -12   3  -1   20.50   22.40
 -13  -3  -1  136.59   30.40
 -13  -3  -1  111.99   26.80
 -13   3  -1   52.09   26.20
 -13   3  -1   74.39   27.60
 -14  -3  -1   -4.10   22.00
 -14  -3  -1    3.60   23.90
 -14   3  -1    8.50   24.20
 -14   3  -1   10.00   23.80
 -15  -3  -1   91.29   29.30
 -15  -3  -1   70.79   27.60
 -15   3  -1   36.70   28.50
 -15   3  -1   39.20   27.10
 -16  -3  -1   -3.30   25.00
 -16  -3  -1  -12.30   25.60
 -16   3  -1   12.30   28.40
 -16   3  -1   51.99   28.40
 -17  -3  -1   25.50   32.40
 -17   3  -1   21.50   31.40
 -18   3  -1   36.10   32.70
 -18   4   1  -25.60   30.80
 -17  -4   1    6.70   30.20
 -17   4   1    8.70   30.20
 -17   4   1  -67.19   27.20
 -16  -4   1   81.39   32.50
 -16   4   1  141.39   36.10
 -16   4   1  117.59   36.30
 -15  -4   1   17.50   26.60
 -15  -4   1   47.90   24.10
 -15   4   1  -32.20   22.50
 -15   4   1  -50.29   23.70
 -14  -4   1  135.89   27.00
 -14  -4   1  142.29   32.50
 -14   4   1  153.88   33.10
 -14   4   1  135.49   34.70
 -13  -4   1   21.40   23.90
 -13  -4   1   -3.20   17.70
 -13   4   1    6.90   21.80
 -13   4   1  -48.50   21.30
 -12  -4   1  133.69   22.10
 -12  -4   1  126.19   27.60
  12   4  -1   91.29   20.70
 -12   4   1  177.48   31.10
 -12   4   1   99.79   28.10
 -11  -4   1   41.60   21.10
 -11  -4   1   16.10   15.00
  11   4  -1   26.30   15.50
 -11   4   1   24.60   20.60
 -11   4   1   28.80   20.60
 -10  -4   1  363.06   27.00
 -10  -4   1  346.87   35.10
  10   4  -1  287.57   25.70
 -10   4   1  309.97   37.30
 -10   4   1  360.16   35.70
  -9  -4   1   80.19   15.10
  -9  -4   1   95.19   21.40
  -9   4   1  112.69   23.00
   9   4  -1   88.09   14.00
  -9   4   1   55.09   20.30
  -8  -4   1  740.13   31.70
  -8  -4   1  845.92   41.80
  -8   4   1  751.62   44.10
   8   4  -1  742.83   30.30
  -8   4   1  736.03   41.20
  -7  -4   1   80.39   18.70
   7  -4  -1   94.39   20.30
  -7  -4   1  108.49   17.30
  -7   4   1  103.39   20.30
  -7   4   1  106.09   20.50
   7   4  -1  127.29   15.80
   7   4  -1  119.99   19.30
  -6  -4   1   83.99   17.30
   6  -4  -1   59.49   15.50
  -6   4   1   84.19   17.90
   6   4  -1   56.59   10.90
   6   4  -1   76.29   15.40
  -6   4   1   66.49   18.50
   5  -4  -1  418.76   28.20
  -5  -4   1  419.16   30.00
   5   4  -1  380.66   27.10
  -5   4   1  455.75   30.70
  -5   4   1  412.16   29.80
   5   4  -1  410.66   29.00
   5   4  -1  352.06   20.30
  -4  -4   1  818.72   37.80
   4  -4  -1  907.31   37.20
   4   4  -1  795.82   35.50
  -4   4   1  835.52   37.80
   4   4  -1  885.41   37.60
  -4   4   1  878.71   39.50
   4   4  -1  783.42   29.70
   3  -4  -1  310.67   23.90
   3  -4  -1  352.06   25.80
  -3  -4   1  345.57   26.70
   3   4  -1  331.57   26.30
   3   4  -1  314.27   24.30
  -3   4   1  289.87   26.30
  -3   4   1  322.67   26.10
   3   4  -1  272.27   18.80
  -2  -4   1  922.41   37.50
   2  -4  -1  921.91   37.50
  -2  -4   1  864.31   38.50
   2  -4  -1  925.81   37.00
   2   4  -1  936.31   36.80
   2   4  -1  889.81   37.70
  -2   4   1  881.51   36.30
  -2   4   1  893.31   38.20
   2   4  -1  891.41   32.20
  -2   4   1  888.71   38.10
  -1  -4   1  604.84   30.70
  -1  -4   1  599.44   32.60
   1  -4  -1  624.04   30.40
   1  -4  -1  580.44   29.70
  -1  -4   1  593.14   27.00
   1   4  -1  623.44   27.30
  -1   4   1  639.54   30.60
   1   4  -1  602.54   29.70
  -1   4   1  612.64   31.60
  -1   4   1  558.34   30.10
   1   4  -1  562.14   30.90
   0  -4   1   87.39   17.00
   0  -4  -1   59.89   14.50
   0  -4  -1   65.29   16.20
   0  -4   1   68.39   12.50
   0  -4   1   61.49   14.50
   0   4   1   93.39   15.70
   0   4  -1   72.49   13.90
   0   4   1   72.69   15.60
   0   4  -1   76.69   14.40
   0   4  -1   94.79   16.40
   0   4   1   82.89   14.10
  -1  -4  -1 1096.69   42.40
   1  -4   1 1129.49   41.90
  -1  -4  -1 1069.09   40.90
   1  -4   1 1104.19   39.60
  -1   4  -1 1072.49   40.80
  -1   4  -1 1135.89   40.90
   1   4   1 1116.29   40.50
   1   4   1 1110.39   39.80
   1   4   1 1048.80   41.20
  -1   4  -1 1104.39   42.00
  -2  -4  -1  189.08   23.80
   2  -4   1  203.08   20.20
   2  -4   1  204.28   22.60
  -2   4  -1  226.98   22.40
  -2   4  -1  219.78   23.80
   2   4   1  208.88   21.60
   2   4   1  202.08   23.70
  -2   4  -1  189.08   22.00
  -3  -4  -1  590.64   31.70
   3  -4   1  648.14   32.00
   3  -4   1  626.64   31.50
  -3   4  -1  623.14   32.50
   3   4   1  552.34   31.70
   3   4   1  601.24   31.20
   3   4   1  561.74   28.10
  -3   4  -1  608.74   32.90
   4  -4   1   93.29   15.70
   4  -4   1  130.69   18.50
  -4  -4  -1   97.89   17.40
   4   4   1  122.89   18.30
   4   4   1  100.49   17.50
  -4   4  -1  158.38   23.80
   4   4   1   98.79   16.00
  -4   4  -1  101.19   18.30
  -5  -4  -1 1029.60   43.50
   5  -4   1 1023.50   42.50
   5   4   1 1005.80   38.10
   5   4   1 1051.69   42.60
  -5   4  -1 1052.39   44.40
  -5   4  -1 1080.39   46.90
  -6  -4  -1   16.90   13.10
   6  -4   1   42.90   15.00
  -6  -4  -1   23.30   14.70
  -6   4  -1   19.70   14.70
  -6   4  -1   16.20   16.10
   6   4   1   -2.50   12.10
   6   4   1   26.70   11.80
   7  -4   1  496.25   32.10
  -7  -4  -1  444.66   28.90
  -7  -4  -1  408.36   32.70
   7   4   1  400.76   26.00
  -7   4  -1  455.95   33.50
   7   4   1  422.16   30.80
  -7   4  -1  454.05   36.30
  -8  -4  -1   -4.50   13.10
  -8  -4  -1   20.10   15.60
   8  -4   1    3.50   14.40
  -8   4  -1   -4.80   14.70
   8   4   1   -7.30   12.50
  -8   4  -1   22.40   17.10
   8   4   1   12.20   11.20
  -9  -4  -1  325.97   33.60
  -9  -4  -1  331.77   28.80
   9   4   1  363.76   27.50
  -9   4  -1  277.37   36.50
  -9   4  -1  380.16   34.20
 -10  -4  -1  -25.10   14.90
 -10  -4  -1  -13.70   17.30
 -10   4  -1  -27.90   17.50
  10   4   1   -4.10   13.10
 -10   4  -1  -10.20   19.40
 -11  -4  -1  422.56   39.70
 -11  -4  -1  293.47   33.00
 -11   4  -1  339.87   38.40
 -11   4  -1  314.57   43.50
 -12  -4  -1  -36.30   18.30
 -12  -4  -1    0.90   20.20
 -12   4  -1  -20.10   19.00
 -12   4  -1    5.40   25.10
 -13  -4  -1  219.38   31.70
 -13  -4  -1  227.18   35.40
 -13   4  -1  223.08   34.80
 -13   4  -1  153.68   34.30
 -14  -4  -1  -28.50   22.20
 -14  -4  -1   10.40   26.20
 -14   4  -1   17.30   26.00
 -14   4  -1   -1.10   25.30
 -15  -4  -1  135.99   34.70
 -15  -4  -1  124.09   30.90
 -15   4  -1   98.29   32.60
 -15   4  -1   79.59   32.10
 -16   4  -1    5.30   30.10
 -17   4  -1   70.69   35.30
 -17  -5   1   14.70   33.10
 -17   5   1   41.30   33.30
 -17   5   1   10.90   39.50
 -16  -5   1   -0.70   29.00
 -16   5   1  -15.20   27.60
 -16   5   1    5.30   29.60
 -15  -5   1   28.90   26.70
 -15   5   1   67.39   33.40
 -15   5   1   11.40   30.70
 -14  -5   1   49.10   25.40
 -14   5   1   15.30   29.10
 -14   5   1  -10.00   24.60
 -13  -5   1   34.20   21.00
 -13  -5   1   -1.00   22.70
 -13   5   1   34.30   25.00
 -13   5   1   50.19   29.20
 -12  -5   1    0.60   20.80
 -12  -5   1   -9.80   15.80
 -12   5   1  -12.00   21.50
 -12   5   1  -26.70   22.50
 -11  -5   1   13.40   20.40
 -11  -5   1   -9.20   16.10
 -11   5   1    8.00   20.80
 -11   5   1   43.70   22.00
 -10  -5   1   12.00   19.20
 -10  -5   1   19.00   15.30
 -10   5   1   18.70   21.20
  10   5  -1   -0.30   12.00
 -10   5   1   35.20   20.90
  -9  -5   1  204.48   31.00
   9   5  -1  209.28   20.40
  -9   5   1  150.38   26.00
  -9   5   1  143.49   27.40
  -8  -5   1   36.00   18.50
   8   5  -1   24.70   10.60
  -8   5   1    1.00   16.90
  -8   5   1   38.20   18.70
  -7  -5   1  120.59   21.60
   7   5  -1  108.19   20.70
   7   5  -1  118.39   16.90
  -7   5   1   91.69   21.00
  -7   5   1  115.29   22.20
  -6  -5   1   27.40   15.70
   6   5  -1   14.80   10.10
  -6   5   1    8.30   14.30
   6   5  -1   20.10   15.30
  -6   5   1   13.00   14.50
   5  -5  -1   78.59   17.20
  -5  -5   1   69.49   18.60
  -5   5   1   79.49   17.70
   5   5  -1   92.69   19.30
   5   5  -1  100.79   14.00
  -5   5   1  100.19   19.60
   5   5  -1   73.39   12.70
   5   5  -1   68.29   15.80
  -4  -5   1  201.28   26.10
   4  -5  -1  192.48   24.80
   4   5  -1  186.48   19.00
   4   5  -1  149.69   23.20
  -4   5   1  197.68   25.70
  -4   5   1  177.28   25.90
   4   5  -1  177.08   26.10
   4   5  -1  181.38   19.10
  -3  -5   1  435.76   31.80
   3  -5  -1  409.76   29.10
  -3  -5   1  403.66   29.60
  -3   5   1  438.86   31.70
   3   5  -1  413.16   29.90
   3   5  -1  421.86   24.30
  -3   5   1  413.56   28.30
   3   5  -1  356.86   27.40
  -3   5   1  362.76   29.50
   2  -5  -1   49.60   14.40
  -2  -5   1   87.09   16.50
  -2  -5   1   65.29   17.40
   2  -5  -1   58.09   14.30
  -2   5   1   45.80   15.40
  -2   5   1   33.30   13.40
   2   5  -1   65.69   13.70
   2   5  -1   30.30   15.10
  -2   5   1  112.19   19.20
   2   5  -1   41.60   14.20
  -1  -5   1  292.37   26.40
  -1  -5   1  265.67   28.20
   1  -5  -1  275.27   25.10
  -1  -5   1  255.57   22.00
   1  -5  -1  323.17   25.20
  -1   5   1  290.77   25.60
   1   5  -1  231.08   23.40
   1   5  -1  301.97   27.50
  -1   5   1  274.97   26.80
  -1   5   1  295.27   25.40
   1   5  -1  232.68   22.60
   0  -5  -1  389.06   29.60
   0  -5   1  335.17   29.70
   0  -5  -1  376.26   28.60
   0  -5   1  393.06   28.30
   0  -5   1  346.97   24.40
   0   5   1  398.86   27.30
   0   5  -1  362.86   27.60
   0   5   1  377.56   29.50
   0   5  -1  393.26   27.30
   0   5  -1  386.36   29.40
   0   5   1  361.46   27.30
   1  -5   1  393.96   28.10
  -1  -5  -1  356.36   28.00
   1  -5   1  342.47   24.80
  -1  -5  -1  339.27   28.40
   1   5   1  299.17   25.50
   1   5   1  339.17   28.70
  -1   5  -1  373.46   26.60
  -1   5  -1  333.87   28.50
  -1   5  -1  354.66   27.10
   1   5   1  343.27   25.80
  -2  -5  -1  345.57   28.50
   2  -5   1  218.18   23.10
  -2  -5  -1  332.87   27.00
   2  -5   1  289.07   26.10
   2   5   1  313.77   26.10
  -2   5  -1  268.37   25.70
  -2   5  -1  259.37   28.10
   2   5   1  284.67   24.00
  -2   5  -1  307.87   26.10
   2   5   1  339.37   28.10
   3  -5   1  594.54   34.10
  -3  -5  -1  564.44   34.60
   3   5   1  525.65   32.20
  -3   5  -1  483.95   33.30
  -3   5  -1  562.24   32.30
   3   5   1  597.04   31.00
  -3   5  -1  519.65   34.20
   3   5   1  581.74   34.60
  -4  -5  -1  263.67   27.50
   4  -5   1  292.07   26.60
   4   5   1  242.98   23.60
  -4   5  -1  238.18   27.80
   4   5   1  281.17   26.10
  -4   5  -1  257.57   29.20
   4   5   1  273.17   27.60
  -5  -5  -1  289.97   29.30
   5  -5   1  256.97   27.00
  -5   5  -1  309.97   29.70
   5   5   1  290.57   27.80
  -5   5  -1  271.67   30.00
   5   5   1  239.48   23.00
   5   5   1  216.98   27.80
   6  -5   1  501.35   35.00
  -6  -5  -1  534.95   35.70
   6   5   1  515.45   29.00
  -6   5  -1  510.15   37.90
  -6   5  -1  585.54   37.30
   6   5   1  483.05   35.40
   6   5   1  474.55   33.10
   7  -5   1  109.79   20.90
  -7  -5  -1  118.79   21.60
  -7   5  -1  109.89   23.50
   7   5   1  148.49   21.10
  -7   5  -1  120.69   23.60
   7   5   1  126.69   21.70
  -8  -5  -1  328.27   34.30
  -8  -5  -1  353.26   29.30
  -8   5  -1  310.37   37.50
  -8   5  -1  331.77   34.20
   8   5   1  335.77   26.60
  -9  -5  -1  117.89   25.00
  -9  -5  -1   83.79   19.80
   9   5   1   97.19   17.30
  -9   5  -1   88.79   24.60
  -9   5  -1  100.29   25.50
 -10  -5  -1  267.47   36.30
 -10  -5  -1  273.47   31.50
  10   5   1  265.77   36.00
 -10   5  -1  292.87   36.80
 -10   5  -1  175.38   31.50
 -11  -5  -1    3.20   20.20
 -11  -5  -1  -18.50   19.70
 -11   5  -1  -13.10   22.90
 -11   5  -1    6.20   21.20
 -12  -5  -1  169.18   27.80
 -12  -5  -1  170.38   31.40
 -12   5  -1  174.48   31.50
 -12   5  -1  156.68   34.70
 -13  -5  -1   32.60   24.60
 -13  -5  -1   24.60   23.00
 -13   5  -1   14.60   27.30
 -13   5  -1   -1.20   24.30
 -14  -5  -1   81.79   28.90
 -14  -5  -1  170.08   31.10
 -14   5  -1   33.70   28.80
 -14   5  -1  157.48   36.90
 -15  -5  -1   21.10   27.30
 -15   5  -1  -28.40   24.20
 -15   5  -1  -33.60   26.70
 -16   5  -1   32.20   31.60
 -17   5  -1  -16.10   30.70
 -17   6   1  -17.30   32.00
 -16  -6   1    6.80   31.30
 -16   6   1    6.10   30.80
 -16   6   1  -15.10   31.20
 -15  -6   1   -6.00   27.40
 -15   6   1   -1.50   27.80
 -15   6   1  -25.10   29.20
 -14  -6   1  -25.90   24.90
 -14   6   1  -34.60   24.50
 -14   6   1   24.60   32.80
 -13  -6   1   44.30   26.30
 -13   6   1   -8.50   27.20
 -13   6   1  -11.20   24.30
 -12  -6   1   51.89   27.40
 -12   6   1   78.09   30.90
 -12   6   1  102.19   28.70
 -11  -6   1  -19.40   21.90
 -11   6   1   -3.50   21.40
 -11   6   1  -10.20   22.00
 -10  -6   1   31.20   21.80
 -10   6   1   76.39   25.10
 -10   6   1   46.80   24.70
  10   6  -1   79.29   22.90
  -9  -6   1   -1.50   17.90
  -9   6   1   13.20   19.90
  -9   6   1    4.90   19.30
   9   6  -1   -8.20   17.90
  -8  -6   1   63.09   20.40
  -8   6   1   26.00   19.00
  -8   6   1   36.80   19.60
   8   6  -1   28.80   18.70
  -7  -6   1   17.80   18.20
  -7   6   1   23.90   18.10
   7   6  -1   18.10   11.00
   7   6  -1   21.80   17.10
  -7   6   1   40.30   18.40
   7   6  -1   16.70   11.60
  -6  -6   1   -3.80   15.00
   6   6  -1    4.10   10.70
  -6   6   1  -28.30   14.50
  -6   6   1   18.00   16.00
   6   6  -1   13.90   15.90
   6   6  -1    5.30   10.70
  -5  -6   1  136.29   23.70
   5   6  -1  118.09   19.10
   5   6  -1  135.09   22.60
  -5   6   1   95.39   20.20
   5   6  -1  120.39   19.00
  -5   6   1  135.19   23.30
  -4  -6   1   14.70   17.00
  -4   6   1   36.00   15.50
   4   6  -1   49.50   13.40
   4   6  -1   55.89   17.60
   4   6  -1   34.90   13.00
  -4   6   1   81.59   20.40
  -4   6   1   31.20   16.10
   3  -6  -1  133.09   21.00
  -3  -6   1  137.09   23.10
  -3  -6   1  120.69   20.60
  -3   6   1  143.99   22.90
   3   6  -1  148.89   20.90
  -3   6   1  125.29   21.40
   3   6  -1   96.09   18.10
  -3   6   1  152.48   21.40
   3   6  -1  150.38   22.00
  -2  -6   1  -13.10   13.50
   2  -6  -1   -2.40   13.80
  -2  -6   1  -13.10   14.70
  -2   6   1   11.60   13.30
  -2   6   1  -11.20   11.40
   2   6  -1   -4.20   11.30
  -2   6   1   -3.60   13.60
   2   6  -1   -3.00   11.90
   2   6  -1   14.20   14.90
   1  -6  -1  297.97   28.60
  -1  -6   1  290.27   28.70
  -1  -6   1  297.97   30.70
  -1   6   1  295.37   26.50
  -1   6   1  226.38   28.20
   1   6  -1  277.77   29.10
   1   6  -1  293.57   25.80
  -1   6   1  305.97   28.30
   1   6  -1  280.97   26.80
   0  -6   1  167.58   22.50
   0  -6   1  183.58   24.00
   0  -6   1  185.38   22.30
   0  -6  -1  185.28   27.40
   0  -6  -1  169.98   25.40
   0   6  -1  151.98   21.90
   0   6  -1  172.88   24.10
   0   6   1  208.98   24.90
   0   6   1  172.98   23.20
   0   6   1  170.38   24.50
   0   6  -1  157.08   22.30
  -1  -6  -1   -6.10   14.90
  -1  -6  -1   10.60   14.10
   1  -6   1   10.40   14.00
   1   6   1   10.50   12.40
   1   6   1   11.00   12.90
  -1   6  -1   18.00   13.50
   1   6   1    1.60   12.90
  -1   6  -1    6.20   14.60
  -1   6  -1   12.40   12.30
  -2  -6  -1   16.20   14.00
   2  -6   1    4.60   14.20
  -2  -6  -1    6.50   15.00
   2   6   1   16.80   14.00
   2   6   1   -3.50   13.50
   2   6   1   11.10   12.20
  -2   6  -1   24.20   13.90
  -2   6  -1    2.50   14.80
  -2   6  -1   21.60   14.50
  -3  -6  -1   22.30   15.70
   3  -6   1   26.50   15.50
   3   6   1   15.10   13.30
   3   6   1   29.20   14.30
  -3   6  -1   22.40   16.20
   3   6   1   67.09   17.20
  -3   6  -1   48.30   16.90
   3   6   1   59.99   16.30
  -3   6  -1   42.40   17.00
   4  -6   1  -20.30   13.30
  -4  -6  -1  -23.20   13.70
   4   6   1   17.60   16.40
   4   6   1    3.00   12.50
  -4   6  -1  -11.20   14.30
  -4   6  -1    2.60   13.40
  -4   6  -1  -12.60   12.80
   4   6   1   15.20   12.80
   4   6   1    2.30   14.20
  -5  -6  -1   80.99   19.60
   5  -6   1  121.39   22.00
  -5   6  -1   84.29   21.20
   5   6   1   80.29   16.70
  -5   6  -1   79.09   20.20
   5   6   1   71.89   19.60
   5   6   1   84.99   19.00
  -6  -6  -1   -3.50   15.80
   6   6   1   26.20   16.40
   6   6   1    7.50   24.90
  -6   6  -1   -1.00   16.20
  -6   6  -1    3.90   16.00
   6   6   1   -0.40   12.20
  -7  -6  -1   23.50   18.60
  -7   6  -1   15.90   18.10
  -7   6  -1   -1.10   16.70
   7   6   1   42.80   19.00
   7   6   1   12.10   12.60
  -8  -6  -1  -12.60   18.60
  -8   6  -1    9.40   19.60
   8   6   1   32.40   15.30
   8   6   1   -6.70   17.70
  -8   6  -1  -11.40   18.50
  -9  -6  -1   10.00   19.20
   9   6   1   21.10   20.50
  -9   6  -1   59.69   24.70
   9   6   1   61.19   19.60
  -9   6  -1   22.50   22.70
 -10  -6  -1   -5.60   19.10
 -10   6  -1   -0.60   20.70
 -10   6  -1   27.20   23.50
 -11  -6  -1   29.90   24.20
 -11   6  -1   62.79   26.10
 -11   6  -1   34.30   26.40
 -12  -6  -1    0.40   24.20
 -12  -6  -1    2.20   21.50
 -12   6  -1   -9.40   23.40
 -12   6  -1  -36.80   24.40
 -13  -6  -1   17.10   24.50
 -13  -6  -1   13.20   25.90
 -13   6  -1   32.90   27.40
 -13   6  -1   30.50   30.60
 -14  -6  -1    1.40   27.40
 -14   6  -1  -77.19   24.40
 -14   6  -1  -32.80   27.50
 -15   6  -1  -49.00   26.40
 -16   6  -1   23.80   31.20
 -16   7   1  -52.89   31.60
 -15  -7   1   47.50   33.50
 -15   7   1   44.90   35.80
 -15   7   1   34.90   34.90
 -14  -7   1  -57.59   25.40
 -14   7   1  -41.60   26.70
 -14   7   1   19.90   34.10
 -13  -7   1   -9.70   27.00
 -13   7   1   61.79   31.10
 -13   7   1    7.40   29.10
 -12  -7   1  -24.70   23.30
 -12   7   1   17.30   28.20
 -12   7   1   -1.40   26.20
 -11  -7   1   21.00   23.60
 -11   7   1   79.89   29.30
 -11   7   1    1.90   24.30
  11   7  -1   21.90   22.20
 -10  -7   1   58.49   26.80
 -10   7   1   16.20   22.70
 -10   7   1   79.09   28.20
  10   7  -1   28.20   22.60
  -9  -7   1  106.29   26.90
  -9   7   1  118.09   27.90
   9   7  -1  111.09   24.50
  -9   7   1   80.99   25.40
   9   7  -1   87.09   17.10
  -8  -7   1    6.10   19.40
   8   7  -1   12.90   12.50
  -8   7   1  -32.10   16.80
   8   7  -1  -27.80   17.90
  -8   7   1   17.30   20.90
   8   7  -1   18.30   13.70
  -7  -7   1  156.28   27.40
  -7   7   1  182.98   28.80
   7   7  -1  207.28   23.30
   7   7  -1  192.98   28.10
   7   7  -1  145.59   22.40
  -7   7   1  143.39   27.40
  -6  -7   1  115.89   25.20
  -6   7   1  133.99   24.30
  -6   7   1  122.29   25.30
   6   7  -1  123.89   19.00
  -6   7   1  124.69   25.10
   6   7  -1   86.89   22.30
   6   7  -1  117.79   18.00
  -5  -7   1  226.38   34.30
   5   7  -1  192.58   27.40
  -5   7   1  333.57   32.30
  -5   7   1  362.86   35.70
   5   7  -1  294.07   25.70
  -5   7   1  258.77   32.00
   5   7  -1  281.07   25.40
  -4  -7   1   82.49   21.90
   4   7  -1   83.79   17.00
   4   7  -1  125.69   22.40
  -4   7   1   73.69   19.40
  -4   7   1   82.79   19.90
  -4   7   1  125.39   24.50
   4   7  -1  151.58   22.40
  -3  -7   1  333.07   35.10
  -3  -7   1  352.66   35.40
   3   7  -1  398.26   34.00
  -3   7   1  375.36   35.70
  -3   7   1  332.87   33.60
   3   7  -1  334.27   27.90
  -3   7   1  346.57   31.90
  -2  -7   1  122.89   22.90
  -2  -7   1  192.18   26.70
  -2   7   1  160.58   24.40
   2   7  -1  140.79   22.70
   2   7  -1  103.59   22.10
  -2   7   1  165.18   26.70
  -2   7   1  127.39   22.50
  -1  -7   1  268.67   31.00
  -1  -7   1  265.47   32.80
  -1   7   1  255.97   29.40
   1   7  -1  222.88   30.60
  -1   7   1  283.97   31.30
   1   7  -1  265.67   28.10
  -1   7   1  214.38   27.90
   0  -7   1  178.98   25.90
   0  -7  -1  183.08   25.30
   0  -7   1  207.38   27.80
   0   7  -1  199.18   26.40
   0   7  -1  192.78   29.40
   0   7   1  149.99   24.40
   0   7   1  156.28   23.10
   0   7   1  171.68   26.10
  -1  -7  -1  152.68   26.00
   1  -7   1  165.68   25.00
  -1   7  -1  178.18   25.80
   1   7   1  195.68   26.60
  -1   7  -1  201.48   27.50
   1   7   1  196.18   27.70
   1   7   1  224.58   26.20
   2  -7   1  250.47   32.40
  -2  -7  -1  386.46   34.60
   2   7   1  344.07   33.10
  -2   7  -1  315.97   31.20
  -2   7  -1  299.37   33.50
   2   7   1  306.87   29.00
   2   7   1  296.07   31.50
  -3  -7  -1  163.08   25.80
   3  -7   1  152.48   26.00
   3   7   1  150.28   25.20
  -3   7  -1  145.09   24.80
  -3   7  -1  139.99   25.70
   3   7   1  171.08   25.60
   3   7   1  186.98   28.60
  -4  -7  -1  605.14   41.70
  -4   7  -1  597.94   41.60
   4   7   1  615.34   35.80
  -4   7  -1  532.25   41.10
   4   7   1  653.23   41.60
  -5  -7  -1   83.69   22.80
   5   7   1   54.99   16.80
   5   7   1   77.09   22.30
  -5   7  -1   76.49   22.00
  -5   7  -1   66.59   22.30
  -6  -7  -1  301.87   36.60
   6   7   1  340.47   29.60
  -6   7  -1  398.36   39.20
  -6   7  -1  299.77   37.30
   6   7   1  397.06   38.00
  -7  -7  -1   57.99   21.00
  -7   7  -1   63.09   23.80
   7   7   1   70.39   23.50
  -7   7  -1   57.89   23.60
  -8  -7  -1  168.38   29.00
  -8   7  -1  114.49   29.30
   8   7   1  190.38   29.90
  -8   7  -1  182.88   31.20
  -9  -7  -1   15.10   22.50
  -9   7  -1    6.60   21.90
  -9   7  -1    2.20   23.00
   9   7   1   32.90   22.50
 -10  -7  -1  252.17   37.70
 -10   7  -1  219.28   37.80
  10   7   1  203.78   32.60
 -10   7  -1  296.27   44.00
 -11  -7  -1   19.80   24.60
 -11   7  -1  -17.00   24.60
  11   7   1   40.10   24.50
 -11   7  -1   15.60   27.60
 -12  -7  -1  134.49   33.40
 -12   7  -1  200.68   36.80
  12   7   1  300.47   46.20
 -12   7  -1  158.08   40.80
 -13  -7  -1   -0.40   28.40
 -13   7  -1  -14.50   29.00
 -13   7  -1   33.60   30.80
 -14   7  -1  137.79   43.80
 -15   7  -1   -1.90   31.30
 -15   8   1  -67.89   30.40
 -14  -8   1   47.10   34.90
 -14   8   1  -19.90   49.60
 -14   8   1  -21.80   31.40
 -13  -8   1   22.00   30.70
 -13   8   1   29.40   32.50
 -13   8   1    8.50   31.40
 -12  -8   1   75.09   31.50
 -12   8   1  -11.60   27.10
 -12   8   1   23.30   30.50
 -11  -8   1  -36.20   22.70
 -11   8   1   20.20   28.60
 -11   8   1    8.40   26.30
 -10  -8   1  -34.60   22.80
 -10   8   1    2.60   23.80
 -10   8   1  -19.60   21.60
  10   8  -1   10.70   23.00
  -9  -8   1   13.50   22.00
  -9   8   1   17.20   24.80
   9   8  -1   26.20   21.80
  -9   8   1   33.00   25.20
  -8  -8   1   39.50   23.10
   8   8  -1   27.30   15.60
  -8   8   1   23.00   21.90
   8   8  -1   20.30   21.60
  -8   8   1  -13.70   19.60
  -7  -8   1  -10.30   20.60
  -7   8   1  -16.10   18.10
   7   8  -1  -11.40   18.70
   7   8  -1    8.50   19.90
  -7   8   1   36.40   23.30
   7   8  -1   -5.30   14.40
  -6  -8   1   -0.90   20.90
   6   8  -1   15.90   15.40
   6   8  -1   -2.60   18.50
  -6   8   1  -24.80   16.70
   6   8  -1   19.50   14.80
  -6   8   1   14.10   21.20
  -5  -8   1  189.98   30.30
   5   8  -1  220.08   34.30
  -5   8   1  218.88   34.60
   5   8  -1  212.28   26.20
  -5   8   1  167.08   31.10
  -4  -8   1  -12.10   19.40
   4   8  -1   -7.30   13.20
   4   8  -1   -7.40   16.50
  -4   8   1   25.20   20.50
  -4   8   1  -10.80   16.20
  -3  -8   1  103.19   25.40
  -3   8   1  125.69   24.90
  -3   8   1  126.59   26.20
   3   8  -1  128.29   25.00
   3   8  -1   95.49   20.10
  -2  -8   1   27.00   20.90
  -2   8   1   20.10   18.90
  -2   8   1   -2.70   16.30
   2   8  -1   -5.70   17.10
   2   8  -1    1.60   15.60
  -1  -8   1  147.39   26.30
  -1   8   1  117.49   25.40
   1   8  -1  165.68   27.50
  -1   8   1  127.99   24.00
   1   8  -1  185.28   25.80
   0   8  -1   -7.00   16.20
   0   8   1   -7.20   14.00
   0   8   1   -0.20   17.90
   0   8  -1  -19.60   13.70
  -1  -8  -1   76.79   23.00
  -1   8  -1   63.29   22.00
  -1   8  -1   98.89   21.10
   1   8   1   65.89   21.50
   1   8   1  112.49   21.90
  -2  -8  -1    1.10   17.90
   2   8   1    4.00   17.80
  -2   8  -1  -13.60   17.70
  -2   8  -1  -11.60   15.10
   2   8   1   26.50   15.60
  -3  -8  -1  128.59   25.90
   3   8   1  158.28   26.40
  -3   8  -1  148.39   27.60
   3   8   1  144.99   23.80
  -3   8  -1  107.69   24.40
  -4  -8  -1   11.00   19.10
  -4   8  -1   -1.70   19.20
  -4   8  -1   24.80   19.00
   4   8   1  -18.00   16.70
   4   8   1    3.40   15.50
  -5  -8  -1  233.08   36.20
  -5   8  -1  150.58   28.00
   5   8   1  183.78   28.70
  -5   8  -1  154.98   29.60
   5   8   1  178.68   29.00
  -6  -8  -1   34.50   22.80
  -6   8  -1    6.40   20.50
   6   8   1   27.80   17.20
   6   8   1   23.00   21.60
  -6   8  -1   55.59   23.70
  -7  -8  -1  105.99   28.30
  -7   8  -1   63.59   26.60
   7   8   1  117.79   28.40
   7   8   1  196.38   28.10
  -7   8  -1  173.98   33.20
  -8  -8  -1   19.00   21.80
  -8   8  -1   15.80   23.80
   8   8   1  -13.70   20.00
   8   8   1  -26.90   16.30
  -8   8  -1  -14.00   23.00
  -9  -8  -1  172.58   32.20
   9   8   1  287.47   42.70
  -9   8  -1  143.39   32.40
  -9   8  -1  150.58   33.90
 -10  -8  -1   18.00   23.70
  10   8   1   18.50   23.50
 -10   8  -1   -6.60   26.00
 -10   8  -1    4.50   24.90
 -11  -8  -1  196.08   37.00
 -11   8  -1   93.29   33.60
  11   8   1  152.98   34.40
 -11   8  -1  176.48   39.60
 -12  -8  -1   14.10   39.20
 -12   8  -1  -35.60   28.70
 -13   8  -1   72.09   36.50
 -14   8  -1  -33.80   32.70
 -13   9   1   29.60   36.00
 -12  -9   1   -0.30   28.20
 -12   9   1  -38.80   26.90
 -12   9   1   27.30   32.80
 -11  -9   1   38.40   28.30
 -11   9   1   62.19   32.30
 -11   9   1   81.79   33.70
 -10  -9   1  -11.20   25.90
 -10   9   1   26.20   28.30
 -10   9   1    9.10   26.30
  -9  -9   1  142.79   33.60
  -9   9   1   77.49   30.60
  -9   9   1   98.59   30.90
  -8  -9   1    1.10   24.40
   8   9  -1   31.10   23.90
  -8   9   1   -1.50   22.50
   8   9  -1   34.20   17.30
  -8   9   1    0.00   23.60
  -7  -9   1   68.59   28.40
   7   9  -1   90.69   27.00
  -7   9   1   43.40   24.40
  -7   9   1  103.29   30.80
   7   9  -1   36.50   18.80
  -6  -9   1  -13.60   21.40
  -6   9   1  -23.80   18.60
   6   9  -1  -10.40   15.60
   6   9  -1   10.10   21.40
  -6   9   1   10.20   23.20
  -5  -9   1   62.09   26.80
   5   9  -1   46.90   19.00
  -5   9   1   45.40   22.40
  -5   9   1   63.59   25.70
   5   9  -1   71.99   23.10
  -4  -9   1   44.70   24.40
  -4   9   1   22.70   21.20
   4   9  -1   13.70   17.40
   4   9  -1   23.90   20.60
  -4   9   1   73.29   24.70
  -3  -9   1  112.19   27.80
   3   9  -1   63.29   20.50
  -3   9   1   36.00   21.00
   3   9  -1   69.29   25.80
  -3   9   1  144.69   30.10
  -2  -9   1    1.40   20.70
   2   9  -1   17.50   17.80
  -2   9   1   -8.00   20.10
   2   9  -1  -25.00   20.50
  -2   9   1   12.00   19.90
  -1  -9   1  147.89   29.10
  -1   9   1  118.09   26.60
   1   9  -1  139.09   26.00
   1   9  -1  148.99   29.10
  -1   9   1  210.68   33.40
   0   9  -1   17.40   20.30
   0   9   1   -2.70   16.80
   0   9  -1    3.40   17.60
   0   9   1  -21.50   17.00
  -1  -9  -1  212.48   32.10
   1   9   1  269.07   38.10
  -1   9  -1  113.49   25.80
  -1   9  -1  148.59   29.30
   1   9   1  223.28   32.30
  -2  -9  -1   45.60   25.60
  -2   9  -1   23.00   22.60
  -2   9  -1    2.50   19.10
   2   9   1   38.20   19.10
   2   9   1   47.10   23.90
  -3  -9  -1   10.50   22.30
   3   9   1    5.60   21.30
  -3   9  -1   40.20   23.30
  -3   9  -1   43.70   22.50
   3   9   1   58.59   20.40
  -4  -9  -1   35.80   24.10
   4   9   1   -1.90   17.50
  -4   9  -1  -14.70   19.30
   4   9   1   37.20   21.80
  -4   9  -1    1.70   21.30
  -5  -9  -1   36.50   23.60
   5   9   1   32.70   23.20
  -5   9  -1   44.60   24.90
  -5   9  -1  -19.80   21.80
   5   9   1   24.20   18.90
  -6  -9  -1  -24.20   20.50
  -6   9  -1   20.90   23.90
   6   9   1    8.20   21.20
   6   9   1  -14.80   15.80
  -6   9  -1   48.10   25.30
  -7  -9  -1   67.79   30.00
   7   9   1   67.79   21.10
  -7   9  -1   35.10   26.50
   7   9   1   82.19   27.30
  -7   9  -1   19.30   25.30
  -8  -9  -1   28.20   26.50
   8   9   1    8.40   18.30
  -8   9  -1   33.40   27.60
  -8   9  -1  -25.70   23.20
   8   9   1   21.20   24.80
  -9  -9  -1   26.40   28.00
   9   9   1   -9.80   24.80
   9   9   1   11.40   19.40
  -9   9  -1   26.00   28.90
  -9   9  -1   47.90   30.60
 -10  -9  -1    1.70   33.70
 -10   9  -1   74.89   50.99
 -10   9  -1   25.60   29.70
 -11   9  -1  -29.80   25.90
 -12   9  -1  -27.70   30.00
 -13   9  -1   29.60   33.90
 -12  10   1   54.79   36.80
 -11  10   1  -14.80   27.50
 -10 -10   1   18.50   31.50
 -10  10   1  140.89   37.90
 -10  10   1   91.19   34.80
  -9 -10   1    7.90   28.40
  -9  10   1   12.50   28.70
  -9  10   1   56.89   31.90
  -8 -10   1  157.88   36.10
  -8  10   1  155.78   34.80
  -8  10   1  184.38   38.30
  -7 -10   1   74.89   31.30
  -7  10   1   50.29   29.60
  -7  10   1  137.09   32.80
  -6 -10   1  138.29   33.40
  -6  10   1  159.78   34.20
  -6  10   1  137.39   33.40
   6  10  -1   87.89   34.90
   6  10  -1   90.29   23.00
  -5 -10   1   90.09   29.60
  -5  10   1   44.80   28.00
  -5  10   1   21.50   24.60
   5  10  -1   50.19   23.70
   5  10  -1   48.30   21.50
  -4 -10   1  174.98   34.80
  -4  10   1  211.08   35.30
   4  10  -1  104.99   29.20
   4  10  -1  100.89   24.90
  -4  10   1  214.68   37.20
  -3 -10   1   97.99   29.20
  -3  10   1  124.19   28.20
  -3  10   1   86.69   29.40
   3  10  -1   89.29   28.60
   3  10  -1  103.39   24.30
  -2 -10   1  191.18   34.70
   2  10  -1  145.69   30.70
   2  10  -1  156.48   28.30
  -2  10   1  161.08   33.20
  -2  10   1  101.89   26.70
   1  10  -1  324.17   42.70
   1  10  -1  192.28   31.00
  -1  10   1  250.57   37.30
  -1  10   1  213.78   33.20
   0  10  -1  283.17   42.70
   0  10   1  280.87   39.50
   0  10  -1  308.17   38.90
   0  10   1  283.47   38.80
   1  10   1  256.87   38.60
   1  10   1  270.47   37.60
  -1  10  -1  279.97   43.10
  -1  10  -1  300.37   40.70
  -2 -10  -1  132.79   31.00
   2  10   1  115.09   26.00
  -2  10  -1  162.98   32.40
   2  10   1  101.69   27.50
  -2  10  -1  103.39   29.70
  -3 -10  -1  227.58   36.20
   3  10   1  223.18   34.80
   3  10   1  180.28   29.40
  -3  10  -1  246.28   38.10
  -3  10  -1  269.37   38.70
  -4 -10  -1   54.49   27.50
   4  10   1   20.90   20.00
  -4  10  -1   20.90   23.30
  -4  10  -1   72.19   27.30
   4  10   1   20.40   24.10
  -5 -10  -1  305.27   45.40
  -5  10  -1  220.98   38.80
  -5  10  -1  215.98   36.80
   5  10   1  246.58   36.60
   5  10   1  226.08   34.90
  -6 -10  -1  119.09   33.90
   6  10   1   40.70   21.60
  -6  10  -1   37.10   27.30
  -6  10  -1   43.70   29.10
   6  10   1   87.49   31.00
  -7 -10  -1  154.38   35.70
  -7  10  -1  120.09   35.70
   7  10   1  133.99   31.60
  -7  10  -1  185.08   38.10
   7  10   1  138.89   26.70
  -8  10  -1   25.80   30.00
  -9  10  -1  105.69   35.40
 -10  10  -1  -11.10   27.40
 -11  10  -1   23.30   32.90
  -9  11   1   -8.70   27.70
  -8  11   1  -36.20   23.70
  -7 -11   1   51.89   32.70
  -7  11   1    6.90   27.30
  -7  11   1   -1.00   35.20
  -6 -11   1  -22.40   27.50
  -6  11   1   -5.60   26.80
  -6  11   1   33.60   28.20
  -5 -11   1   30.00   30.20
  -5  11   1   48.30   29.50
   5  11  -1   -8.20   19.50
  -5  11   1   16.40   27.20
  -4 -11   1   -1.10   30.90
   4  11  -1  -31.70   19.60
  -4  11   1   -1.70   26.50
  -4  11   1   30.50   26.40
  -3 -11   1   -1.40   27.10
  -3  11   1   -9.70   21.80
   3  11  -1  -14.50   19.70
  -3  11   1   -9.70   25.00
  -2  11   1   24.30   27.30
   2  11  -1    9.40   22.60
  -2  11   1   52.89   26.30
  -1  11   1   15.60   22.30
  -1  11   1   62.19   29.70
   1  11  -1   19.70   24.10
   0  11   1   88.49   30.40
   0  11   1   81.29   26.50
   0  11  -1   22.80   23.70
  -1  11  -1   37.00   26.70
   1  11   1   51.79   28.90
   1  11   1   30.80   24.50
   2  11   1  -16.00   21.00
   2  11   1   32.90   27.50
  -2  11  -1   28.60   26.00
   3  11   1  -27.20   22.60
  -3  11  -1  -36.90   21.90
   3  11   1  -23.30   18.90
  -4  11  -1  -12.30   24.60
   4  11   1   15.00   27.70
   4  11   1   44.00   24.90
   5  11   1  -39.00   18.60
  -5  11  -1  -39.40   24.70
   6  11   1   62.09   30.20
  -6  11  -1   30.30   30.00
  -7  11  -1   -2.50   28.60
  -8  11  -1   -2.90   31.00
  -9  11  -1  -69.09   27.00
  -6  12   1   -3.50   28.40
  -5  12   1  -21.60   25.60
  -4  12   1   27.60   30.20
  -3  12   1    4.50   25.00
   3  12  -1   19.90   24.90
  -2  12   1   83.99   32.30
   2  12  -1   73.79   29.70
   1  12  -1   41.70   27.50
  -1  12   1   24.60   24.80
   0  12  -1    7.20   27.30
   0  12   1  -14.30   22.80
  -1  12  -1   39.60   28.50
   1  12   1    9.30   24.30
   2  12   1   27.00   25.30
  -2  12  -1    7.30   28.20
  -3  12  -1    2.30   27.20
   3  12   1   45.60   26.80
   4  12   1    7.50   24.60
  -4  12  -1    5.40   28.70
  -5  12  -1   -6.40   28.10
  -6  12  -1    3.60   30.60
 -19   0   2   91.09   31.90
 -19   0   2   56.69   33.30
 -18   0   2   72.59   33.10
 -18   0   2   57.69   29.70
 -17   0   2  117.49   32.90
 -17   0   2   90.39   33.00
 -16   0   2   98.29   30.00
 -16   0   2  130.79   30.20
 -15   0   2  150.08   30.60
 -15   0   2  313.67   42.90
 -14   0   2   22.10   21.80
 -14   0   2    0.40   21.60
 -13   0   2   99.79   24.90
 -13   0   2   91.69   23.10
 -12   0   2 1064.69   50.59
 -12   0   2 1032.30   51.89
 -11   0   2  434.96   34.90
 -11   0   2  428.86   34.50
 -10   0   2  189.08   27.30
  10   0  -2  200.58   24.50
 -10   0   2  180.38   26.70
   9   0  -2  427.96   28.40
  -9   0   2  407.56   31.20
  -9   0   2  412.96   30.90
  -8   0   2  410.06   29.40
   8   0  -2  387.16   25.30
  -8   0   2  390.96   27.90
   8   0  -2  343.47   26.60
   7   0  -2  330.37   22.80
   7   0  -2  317.37   23.80
  -7   0   2  336.77   26.50
  -7   0   2  326.87   23.90
  -6   0   2  -17.30   10.90
   6   0  -2  -11.90    9.00
   6   0  -2   -0.80    8.70
  -6   0   2   -4.90    9.10
   5   0  -2  332.47   21.00
   5   0  -2  321.07   19.50
  -5   0   2  338.87   22.70
  -5   0   2  355.56   19.30
   4   0  -2    9.30    8.80
   4   0  -2    2.00    7.70
  -4   0   2    3.80    7.00
  -4   0   2  -12.90    9.30
   3   0  -2 1020.90   28.40
  -3   0   2  931.41   27.80
  -3   0   2 1029.70   29.20
   3   0  -2  931.41   27.80
   2   0  -2   36.90    5.40
  -2   0   2   47.80    6.20
  -2   0   2   32.30    5.80
  -1   0   2 1432.86   35.50
   1   0  -2 1483.45   36.00
   0   0  -2   29.30    6.40
   0   0   2   35.10    5.60
  -1   0  -2 1343.07   32.90
  -1   0  -2 1310.67   36.10
   1   0   2 1337.67   32.70
   1   0   2 1274.47   35.40
  -2   0  -2  -11.40    8.90
   2   0   2    1.20    7.40
   2   0   2   -8.80    8.40
  -2   0  -2   -1.50    7.80
  -3   0  -2  259.47   20.40
  -3   0  -2  244.58   18.90
   3   0   2  217.38   18.30
   4   0   2 1094.39   37.10
  -4   0  -2 1061.29   37.10
  -4   0  -2 1106.99   39.30
   5   0   2  359.76   23.50
  -5   0  -2  428.56   27.00
   5   0   2  391.16   24.50
  -5   0  -2  436.66   25.70
  -6   0  -2  216.18   23.20
  -6   0  -2  189.88   24.50
   6   0   2  201.98   23.00
   6   0   2  155.68   20.80
  -7   0  -2  258.87   25.30
   7   0   2  221.78   25.80
  -7   0  -2  218.88   26.50
   7   0   2  237.18   23.70
  -8   0  -2  408.46   30.80
   8   0   2  449.66   29.80
  -8   0  -2  335.27   31.20
   9   0   2  346.67   30.90
  -9   0  -2  386.56   32.00
  -9   0  -2  372.56   32.90
 -10   0  -2   23.90   17.10
 -10   0  -2   40.60   18.40
  10   0   2   66.49   20.00
 -11   0  -2   20.80   18.70
 -11   0  -2    2.50   17.10
 -12   0  -2   71.79   24.20
 -12   0  -2   90.59   23.40
 -13   0  -2  -34.70   20.00
 -13   0  -2    9.50   20.80
 -14   0  -2  -25.60   22.20
 -14   0  -2   -5.40   20.70
 -15   0  -2    9.30   25.70
 -15   0  -2   12.40   25.00
 -16   0  -2    2.10   26.00
 -16   0  -2   31.20   27.70
 -17   0  -2   13.40   27.90
 -18   0  -2   -9.00   27.70
 -19  -1   2   31.10   31.60
 -19   1   2   30.20   30.90
 -19   1   2   29.70   31.60
 -18  -1   2   -8.90   25.40
 -18  -1   2    6.00   30.70
 -18   1   2    5.20   29.70
 -18   1   2   33.90   29.70
 -17  -1   2  163.68   32.10
 -17  -1   2  102.39   32.50
 -17   1   2   55.39   30.00
 -17   1   2   62.89   31.70
 -16  -1   2  -31.00   21.80
 -16  -1   2   16.50   26.90
 -16   1   2  104.59   30.50
 -16   1   2   21.10   25.70
 -15  -1   2   40.20   25.10
 -15  -1   2   -2.20   21.00
 -15   1   2   32.20   23.80
 -15   1   2  -39.60   21.20
 -14  -1   2   16.00   19.40
 -14  -1   2   49.80   23.50
 -14   1   2   -0.10   20.50
 -14   1   2   29.50   22.30
 -13  -1   2  195.28   29.30
 -13  -1   2  258.87   34.00
 -13   1   2  258.67   37.70
 -13   1   2  168.38   28.50
 -12  -1   2   27.60   19.70
 -12  -1   2   39.20   18.00
 -11  -1   2  357.86   30.40
 -11  -1   2  276.57   32.90
  11   1  -2  298.37   27.80
 -11   1   2  292.97   34.60
 -11   1   2  324.17   32.80
 -10  -1   2  280.37   26.80
 -10  -1   2  246.98   29.70
  10   1  -2  270.87   24.80
 -10   1   2  275.57   29.80
 -10   1   2  281.87   32.20
  -9  -1   2  268.77   27.90
   9  -1  -2  205.38   24.20
  -9  -1   2  226.98   24.20
  -9   1   2  215.68   27.50
  -9   1   2  273.67   28.60
   9   1  -2  248.58   22.60
   8  -1  -2  484.95   29.40
   8  -1  -2  485.45   29.90
  -8  -1   2  491.15   27.70
  -8  -1   2  493.55   32.00
   8   1  -2  517.65   30.40
   8   1  -2  507.75   26.60
  -8   1   2  516.95   31.80
  -8   1   2  484.95   30.70
  -7  -1   2  101.39   17.40
  -7  -1   2   96.29   13.20
   7  -1  -2   98.59   15.20
   7  -1  -2   98.09   16.00
   7   1  -2  103.09   16.50
   7   1  -2   98.89   15.60
  -7   1   2  105.09   16.90
  -7   1   2  121.19   17.30
  -6  -1   2  348.67   25.00
  -6  -1   2  356.46   19.60
   6  -1  -2  362.66   22.80
   6  -1  -2  354.36   23.10
   6   1  -2  352.36   19.30
   6   1  -2  360.66   23.40
  -6   1   2  380.36   24.40
  -6   1   2  356.86   25.10
  -5  -1   2  228.18   15.20
   5  -1  -2  250.77   19.70
   5  -1  -2  228.28   18.80
  -5  -1   2  247.88   20.90
  -5   1   2  246.08   19.70
   5   1  -2  221.08   19.10
   5   1  -2  239.98   14.80
  -5   1   2  196.08   20.10
  -4  -1   2   27.00   11.00
   4  -1  -2   50.59   10.10
   4   1  -2   69.69   10.70
  -4   1   2   60.29   11.90
  -4   1   2   56.99   11.70
  -3  -1   2   16.40    9.00
   3  -1  -2   10.00    7.80
   3  -1  -2   10.80    7.90
   3   1  -2   13.30    8.00
  -3   1   2    5.20    8.50
  -3   1   2   13.60    9.00
  -2  -1   2   40.40    7.90
   2  -1  -2   32.40    7.30
   2   1  -2   40.00    6.90
  -2   1   2   38.60    8.80
   2   1  -2   33.50    7.60
  -2   1   2   53.99    8.30
  -1  -1   2  174.18   11.40
  -1  -1   2  184.38    9.00
   1  -1  -2  191.78   10.50
  -1  -1   2  157.18   10.40
   1   1  -2  193.28    9.70
   1   1  -2  168.28   10.30
  -1   1   2  179.18   11.10
   1   1  -2  167.98   11.40
   0  -1   2   17.90    5.50
   0  -1  -2    4.00    7.30
   0  -1   2   12.30    5.90
   0  -1  -2   14.40    6.40
   0   1  -2   12.90    6.00
   0   1   2   12.90    7.20
   0   1  -2   11.40    5.70
   0   1   2   10.50    5.60
   0   1  -2   15.80    7.10
  -1  -1  -2   -1.80    6.80
   1  -1   2    4.10    8.00
   1  -1   2   -6.60    6.00
  -1  -1  -2   12.90    8.30
  -1   1  -2   -3.50    8.20
   1   1   2    2.40    2.60
  -1   1  -2    0.20    6.50
   1   1   2    0.40    6.30
   2  -1   2  174.48   18.50
  -2  -1  -2  163.58   15.90
   2  -1   2  200.38   15.20
  -2  -1  -2  190.98   17.80
   2   1   2  152.98   15.00
   2   1   2  177.68   14.80
  -2   1  -2  207.28   16.10
  -2   1  -2  167.78   18.50
  -3  -1  -2  105.69   13.90
   3  -1   2  130.49   16.20
  -3  -1  -2  112.19   16.90
   3  -1   2  140.79   19.90
   3   1   2  122.29   16.60
  -3   1  -2  130.29   19.50
  -3   1  -2  118.09   14.40
   3   1   2  117.69   15.40
  -4  -1  -2   99.29   13.70
  -4  -1  -2   62.39   12.80
   4  -1   2  117.29   17.40
   4  -1   2   85.09   14.30
   4   1   2   73.59   12.20
  -4   1  -2  101.79   15.60
  -4   1  -2   70.19   13.50
   4   1   2   61.99   12.10
  -5  -1  -2   37.40   12.10
   5  -1   2   60.59   13.60
  -5  -1  -2   46.90   13.00
   5  -1   2   62.39   13.80
  -5   1  -2   52.29   13.70
   5   1   2   41.90   11.90
  -5   1  -2   24.20   13.10
   5   1   2   50.59   12.40
  -6  -1  -2  391.46   26.80
  -6  -1  -2  351.56   26.40
   6  -1   2  332.57   36.00
   6  -1   2  341.47   25.30
  -6   1  -2  344.87   28.40
   6   1   2  353.86   25.20
   6   1   2  316.97   24.80
  -6   1  -2  326.27   26.80
   7  -1   2    4.20   12.10
  -7  -1  -2    4.60   12.90
  -7  -1  -2    1.90   13.20
  -7   1  -2   -1.30   12.90
   7   1   2    7.60   11.60
   7   1   2   -3.00   11.00
  -7   1  -2   -6.50   14.00
   8  -1   2   30.30   14.50
  -8  -1  -2   48.70   17.20
  -8  -1  -2  -14.70   13.50
   8   1   2   33.10   14.20
  -8   1  -2   48.10   16.00
  -8   1  -2   41.50   17.90
   8   1   2   42.00   15.00
  -9  -1  -2    7.60   15.00
   9  -1   2   17.70   14.60
  -9  -1  -2   20.80   15.40
  -9   1  -2   13.60   16.20
  -9   1  -2   37.50   17.90
   9   1   2    8.90   14.50
 -10  -1  -2   89.39   21.50
 -10  -1  -2   75.69   20.40
  10  -1   2  100.19   20.40
  10   1   2   57.89   18.30
 -10   1  -2  120.29   23.10
 -10   1  -2   98.99   23.20
 -11  -1  -2   50.89   20.50
 -11  -1  -2   21.10   18.70
 -11   1  -2   32.00   20.70
 -11   1  -2   27.50   18.60
 -12  -1  -2   29.20   21.00
 -12  -1  -2   40.20   20.80
 -12   1  -2   26.30   21.20
 -12   1  -2   38.20   19.00
 -13  -1  -2   -6.50   20.80
 -13  -1  -2   12.20   20.80
 -13   1  -2   39.90   21.70
 -13   1  -2   -3.90   22.40
 -14  -1  -2   52.79   26.40
 -14  -1  -2   70.29   27.80
 -14   1  -2   82.79   28.70
 -14   1  -2   93.69   27.40
 -15  -1  -2    2.00   24.70
 -15  -1  -2   29.50   26.20
 -15   1  -2   27.60   25.50
 -15   1  -2   56.99   26.90
 -16  -1  -2   12.00   26.50
 -16  -1  -2   27.50   28.40
 -16   1  -2  -38.50   23.60
 -16   1  -2   20.90   26.50
 -17  -1  -2   69.19   30.70
 -17   1  -2  -22.70   26.40
 -18  -1  -2  -19.10   28.80
 -18   1  -2   51.69   33.40
 -19  -2   2   -2.70   33.80
 -19   2   2   37.50   34.70
 -19   2   2  -16.80   31.10
 -18  -2   2   -7.80   30.70
 -18   2   2  -16.40   29.90
 -18   2   2   31.60   30.90
 -17  -2   2   26.50   26.60
 -17  -2   2   39.30   30.30
 -17   2   2   35.40   30.50
 -17   2   2   36.70   29.10
 -16  -2   2    8.50   26.60
 -16  -2   2   42.20   25.20
 -16   2   2   34.00   26.70
 -16   2   2   20.60   26.30
 -15  -2   2   91.79   25.00
 -15  -2   2   83.29   27.60
 -15   2   2   89.59   29.10
 -15   2   2   71.19   27.30
 -14  -2   2  108.59   27.50
 -14  -2   2   80.09   22.00
 -14   2   2  115.79   27.70
 -14   2   2   91.59   28.10
 -13  -2   2  203.88   30.90
 -13  -2   2  234.98   31.50
 -13   2   2  237.58   33.50
 -13   2   2  290.57   42.00
 -12  -2   2   27.40   19.80
 -12  -2   2    9.20   15.30
 -12   2   2  -21.70   17.90
  12   2  -2    3.20   15.60
 -12   2   2   -1.70   20.60
 -11  -2   2  262.77   32.50
 -11  -2   2  281.37   27.00
 -11   2   2  428.06   38.40
 -11   2   2  355.86   34.20
  11   2  -2  283.67   26.80
 -10  -2   2   -4.70   11.80
 -10  -2   2   -2.90   16.20
 -10   2   2   15.30   16.30
  10   2  -2  -13.30   10.90
 -10   2   2   11.70   16.00
  -9  -2   2  482.85   32.90
  -9  -2   2  488.45   26.80
  -9   2   2  488.55   33.10
  -9   2   2  532.85   36.30
   9   2  -2  466.55   26.40
  -8  -2   2   62.39   17.10
   8  -2  -2   52.59   16.30
  -8  -2   2   60.99   11.80
  -8   2   2   66.49   17.10
  -8   2   2   36.10   15.20
   8   2  -2   86.99   18.70
   8   2  -2   63.79   12.40
   7  -2  -2  625.64   30.80
  -7  -2   2  591.64   24.40
  -7  -2   2  621.64   32.80
   7   2  -2  579.04   24.30
   7   2  -2  569.04   29.70
  -7   2   2  603.34   32.10
  -7   2   2  654.23   34.60
  -6  -2   2  156.28   21.90
   6  -2  -2  149.09   19.30
   6   2  -2  148.19   19.10
  -6   2   2  147.69   21.00
  -6   2   2  123.89   17.60
   5  -2  -2  860.31   35.50
  -5  -2   2 1017.60   37.00
   5  -2  -2 1102.79   36.80
  -5   2   2  978.30   36.90
   5   2  -2 1036.60   35.20
  -5   2   2  988.90   38.50
   4  -2  -2  258.87   20.40
  -4  -2   2  302.17   21.70
   4  -2  -2  282.87   19.60
  -4   2   2  247.18   21.40
   4   2  -2  277.47   18.70
  -4   2   2  240.08   20.80
   3  -2  -2  371.46   22.00
  -3  -2   2  346.27   21.90
   3  -2  -2  355.96   20.20
  -3   2   2  335.97   22.70
   3   2  -2  344.67   19.30
  -3   2   2  349.57   21.50
   3   2  -2  305.67   20.40
   2  -2  -2  683.93   28.50
  -2  -2   2  689.13   27.60
  -2  -2   2  670.93   26.00
   2  -2  -2  721.13   26.60
  -2   2   2  748.13   27.20
   2   2  -2  677.03   26.70
   2   2  -2  713.23   26.10
  -2   2   2  750.52   29.10
   1  -2  -2   40.80    9.50
  -1  -2   2   24.20    9.50
  -1  -2   2   49.20    7.50
  -1  -2   2   29.30   10.90
   1   2  -2   29.30   10.50
  -1   2   2   36.90   10.40
  -1   2   2   57.39   10.30
  -1   2   2   39.20   11.10
   1   2  -2   32.40    9.60
   1   2  -2   85.39   12.60
   0  -2   2  830.32   28.60
   0  -2   2  868.71   30.20
   0  -2  -2  859.31   28.20
   0  -2   2  902.51   27.90
   0  -2  -2  841.32   29.30
   0   2  -2  830.22   28.90
   0   2   2  846.52   28.80
   0   2  -2  909.91   29.30
   0   2  -2  847.22   28.70
   0   2   2  861.71   29.60
   1  -2   2  484.65   22.40
  -1  -2  -2  516.65   23.10
   1  -2   2  539.65   23.50
   1   2   2  512.75   23.30
   1   2   2  521.65   22.70
   1   2   2  472.05   23.30
  -1   2  -2  488.75   23.20
  -1   2  -2  540.05   24.70
  -2  -2  -2 1777.92   51.19
  -2  -2  -2 1816.92   50.29
   2  -2   2 1723.03   49.60
   2  -2   2 1814.62   52.09
   2   2   2 1820.22   50.89
  -2   2  -2 1844.72   50.49
   2   2   2 1851.81   50.29
  -2   2  -2 1931.11   54.09
   3  -2   2  862.01   32.10
   3  -2   2  844.52   34.20
  -3  -2  -2  870.01   32.70
  -3  -2  -2  912.51   32.60
  -3   2  -2  906.01   33.10
   3   2   2  837.22   31.80
   3   2   2  873.41   32.00
  -3   2  -2  880.81   36.80
  -4  -2  -2   75.79   14.20
  -4  -2  -2   50.69   12.20
   4  -2   2   45.70   12.30
   4  -2   2   41.10   11.90
   4   2   2   70.19   12.40
   4   2   2   65.89   12.30
  -4   2  -2   42.70   12.90
  -4   2  -2   59.79   15.80
  -5  -2  -2  371.66   25.70
   5  -2   2  381.56   24.60
  -5  -2  -2  365.56   25.10
   5  -2   2  319.57   25.80
  -5   2  -2  365.46   25.80
  -5   2  -2  383.46   29.50
   5   2   2  344.87   23.90
   5   2   2  378.56   23.50
   6  -2   2  319.87   24.90
   6  -2   2  274.77   26.10
  -6  -2  -2  310.47   26.00
  -6  -2  -2  317.47   25.20
  -6   2  -2  315.27   30.30
   6   2   2  297.17   24.50
  -6   2  -2  291.87   26.50
   6   2   2  333.87   23.80
   7  -2   2  108.69   18.00
  -7  -2  -2   76.89   17.00
  -7  -2  -2   92.49   18.30
   7   2   2   83.69   16.20
  -7   2  -2   76.19   19.60
   7   2   2  123.49   17.80
  -7   2  -2   83.69   17.70
  -8  -2  -2   -5.10   12.90
  -8  -2  -2  -11.00   13.80
   8  -2   2   12.00   13.20
   8   2   2  -12.20   10.50
  -8   2  -2   32.50   16.50
  -8   2  -2  -23.50   12.50
   8   2   2    3.70   12.60
   9  -2   2   86.59   19.00
  -9  -2  -2   95.29   19.70
  -9  -2  -2   91.99   20.50
  -9   2  -2   84.29   20.50
  -9   2  -2   97.69   21.10
   9   2   2   88.19   19.00
 -10  -2  -2  124.39   23.80
 -10  -2  -2  182.58   29.00
  10  -2   2   91.69   20.50
  10   2   2   93.69   21.10
 -10   2  -2  131.99   25.20
 -10   2  -2  110.79   23.80
 -11  -2  -2  121.69   25.20
 -11  -2  -2  118.19   25.00
 -11   2  -2  129.79   25.00
 -11   2  -2  118.19   26.20
 -12  -2  -2   46.90   22.80
 -12  -2  -2   29.30   22.70
 -12   2  -2   54.09   23.50
 -12   2  -2   24.30   23.50
 -13  -2  -2   56.39   26.10
 -13  -2  -2   77.59   25.80
 -13   2  -2   61.99   25.40
 -13   2  -2  120.29   30.40
 -14  -2  -2   13.60   25.70
 -14  -2  -2   34.20   25.40
 -14   2  -2   43.40   25.40
 -14   2  -2   33.00   27.90
 -15  -2  -2  -24.60   24.60
 -15  -2  -2  -10.90   24.80
 -15   2  -2   26.80   27.10
 -15   2  -2   -0.10   23.90
 -16  -2  -2   36.30   28.00
 -16   2  -2   28.60   28.40
 -17  -2  -2    8.80   29.20
 -17   2  -2    6.10   28.30
 -18  -2  -2   26.70   32.60
 -18   2  -2   42.20   31.80
 -18  -3   2   38.60   31.90
 -18   3   2   11.20   30.70
 -18   3   2  -13.50   29.60
 -17  -3   2   67.39   33.30
 -17   3   2   57.79   33.70
 -17   3   2   62.89   32.90
 -16  -3   2   59.29   30.10
 -16  -3   2   94.09   30.40
 -16   3   2   15.30   27.80
 -16   3   2   79.09   30.70
 -15  -3   2   94.69   30.60
 -15  -3   2   75.29   24.60
 -15   3   2  128.79   30.60
 -15   3   2   62.09   29.70
 -14  -3   2  154.28   25.60
 -14  -3   2   80.39   27.80
 -14   3   2   77.79   29.00
 -14   3   2  110.79   29.90
 -13  -3   2   52.69   20.00
 -13  -3   2   19.00   23.10
 -13   3   2   59.39   27.70
  13   3  -2   55.69   18.90
 -13   3   2   67.19   25.00
 -12  -3   2  225.98   35.20
 -12  -3   2  218.38   27.90
 -12   3   2  194.88   32.20
  12   3  -2  220.18   27.10
 -12   3   2  271.47   34.90
 -11  -3   2  223.98   29.50
 -11  -3   2  218.98   24.90
 -11   3   2  228.58   35.70
  11   3  -2  185.08   24.00
 -11   3   2  219.68   31.60
 -10  -3   2  285.77   32.20
 -10  -3   2  342.97   24.10
  10   3  -2  311.07   24.20
 -10   3   2  293.77   32.60
 -10   3   2  321.57   35.10
  -9  -3   2   48.20   18.20
  -9  -3   2   39.10   11.70
  -9   3   2   28.80   15.70
   9   3  -2   30.10   11.40
  -9   3   2   14.60   16.10
  -8  -3   2  286.87   28.70
  -8   3   2  263.87   29.10
  -8   3   2  270.17   28.50
  -7  -3   2  341.87   28.50
   7  -3  -2  345.57   26.80
  -7   3   2  373.06   30.80
  -7   3   2  407.56   28.50
   7   3  -2  321.77   25.00
  -6  -3   2 1073.19   43.10
   6  -3  -2 1095.09   44.70
   6  -3  -2 1165.68   42.50
  -6   3   2 1126.69   45.80
   6   3  -2 1156.98   41.60
  -6   3   2 1137.29   43.40
   5  -3  -2  218.08   21.70
  -5  -3   2  170.08   22.80
   5  -3  -2  195.58   20.60
  -5   3   2  184.58   22.80
  -5   3   2  179.88   22.80
   5   3  -2  168.88   19.50
   4  -3  -2 1339.77   43.00
   4  -3  -2 1278.67   44.90
  -4  -3   2 1215.88   43.20
  -4   3   2 1284.57   43.70
   4   3  -2 1287.87   42.90
  -4   3   2 1230.28   45.60
   4   3  -2 1214.08   41.40
   3  -3  -2   26.30   11.70
   3  -3  -2   42.10   12.20
  -3  -3   2   38.80   13.50
   3   3  -2   43.90   12.80
  -3   3   2   51.59   13.90
   3   3  -2   30.50   10.60
  -3   3   2   31.50   12.50
  -2  -3   2 1111.19   32.90
   2  -3  -2 1106.69   40.80
  -2  -3   2 1134.19   38.60
  -2  -3   2 1199.88   40.70
   2  -3  -2 1169.48   38.90
   2   3  -2 1186.78   33.50
   2   3  -2 1153.68   38.40
   2   3  -2 1118.49   39.30
  -2   3   2 1294.57   42.20
  -2   3   2 1144.09   39.20
  -1  -3   2   55.29    9.90
  -1  -3   2   38.90   13.90
  -1  -3   2   56.39   12.50
   1  -3  -2   60.69   12.50
   1   3  -2   22.10   11.10
   1   3  -2   57.49   13.20
  -1   3   2   61.09   13.20
  -1   3   2   46.80   12.10
  -1   3   2   50.59   13.00
   1   3  -2   58.89   10.80
   0  -3  -2 1918.21   51.59
   0  -3   2 1706.13   52.09
   0  -3   2 1703.23   51.49
   0  -3   2 1735.93   49.30
   0  -3  -2 1761.02   51.89
   0   3  -2 1775.22   51.49
   0   3  -2 1745.03   51.19
   0   3   2 1794.22   51.89
   0   3  -2 1785.62   50.29
   0   3   2 1856.41   51.99
   1  -3   2  302.87   20.20
  -1  -3  -2  263.47   22.70
   1  -3   2  262.67   21.40
   1   3   2  283.17   21.30
   1   3   2  288.77   21.00
  -1   3  -2  275.77   21.50
  -1   3  -2  290.27   22.30
   1   3   2  266.27   22.40
  -1   3  -2  306.67   22.50
   2  -3   2 1047.70   38.20
   2  -3   2 1016.70   37.40
  -2  -3  -2 1062.39   38.00
   2   3   2 1050.59   38.10
   2   3   2 1143.79   38.50
  -2   3  -2 1033.60   39.50
   2   3   2 1072.99   37.80
  -2   3  -2 1015.60   37.80
   3  -3   2  388.66   24.60
  -3  -3  -2  396.36   26.00
  -3  -3  -2  410.46   25.00
   3  -3   2  428.86   25.70
  -3   3  -2  470.65   29.40
   3   3   2  422.86   25.10
  -3   3  -2  442.36   26.40
   3   3   2  427.96   24.20
   4  -3   2 1603.94   54.79
  -4  -3  -2 1701.63   52.19
  -4  -3  -2 1659.43   53.09
   4  -3   2 1674.83   52.49
   4   3   2 1625.84   50.99
   4   3   2 1725.73   52.89
  -4   3  -2 1666.43   53.19
  -4   3  -2 1663.63   56.59
   5  -3   2  505.15   31.20
  -5  -3  -2  525.75   30.60
  -5  -3  -2  542.25   29.10
   5  -3   2  573.34   30.50
  -5   3  -2  583.14   35.10
  -5   3  -2  534.15   31.20
   5   3   2  550.14   29.40
   5   3   2  579.94   28.90
   6  -3   2  306.57   26.00
  -6  -3  -2  330.27   27.40
  -6  -3  -2  364.26   26.70
  -6   3  -2  330.97   32.40
  -6   3  -2  340.27   28.50
   6   3   2  299.77   25.50
   6   3   2  331.17   24.60
  -7  -3  -2  277.77   28.20
   7  -3   2  224.68   25.50
  -7  -3  -2  257.67   25.10
   7   3   2  260.17   23.60
  -7   3  -2  296.77   32.40
   7   3   2  254.17   25.50
  -7   3  -2  303.27   28.40
  -8  -3  -2  502.25   34.70
   8  -3   2  425.76   31.60
  -8  -3  -2  433.76   30.40
  -8   3  -2  442.36   34.30
   8   3   2  468.15   32.80
  -8   3  -2  500.05   39.40
   8   3   2  451.85   29.80
   9  -3   2  101.79   20.30
  -9  -3  -2  103.49   21.40
  -9  -3  -2  135.99   21.70
   9   3   2  110.59   20.90
  -9   3  -2  100.69   23.90
  -9   3  -2  136.89   23.00
 -10  -3  -2  167.18   25.20
 -10  -3  -2  168.38   26.00
 -10   3  -2  202.48   28.40
 -10   3  -2  251.07   35.00
 -11  -3  -2  228.78   34.80
 -11  -3  -2  160.48   26.60
 -11   3  -2  240.08   38.60
 -11   3  -2  237.68   33.30
 -12  -3  -2  245.18   36.50
 -12  -3  -2  217.88   32.10
 -12   3  -2  191.38   31.40
 -12   3  -2  276.67   42.10
 -13  -3  -2  100.59   26.80
 -13  -3  -2  107.99   27.70
 -13   3  -2   54.79   26.30
 -13   3  -2   94.79   28.40
 -14  -3  -2   18.60   24.20
 -14  -3  -2  -11.70   24.00
 -14   3  -2   59.99   30.00
 -14   3  -2   32.90   27.10
 -15  -3  -2  110.69   31.10
 -15  -3  -2  130.99   31.20
 -15   3  -2   66.49   30.80
 -15   3  -2  120.39   32.00
 -16  -3  -2   18.70   28.20
 -16   3  -2  -27.50   24.70
 -17  -3  -2   69.19   31.40
 -17   3  -2   49.10   33.50
 -18  -4   2   27.20   33.70
 -18   4   2  -36.40   30.50
 -18   4   2  -15.20   29.80
 -17  -4   2   -3.10   29.80
 -17   4   2   56.49   34.50
 -17   4   2   42.10   33.10
 -16  -4   2   30.70   29.30
 -16   4   2   -0.20   26.50
 -16   4   2   48.70   31.30
 -15  -4   2    4.60   27.10
 -15   4   2    0.50   27.90
 -15   4   2   -6.90   25.70
 -14  -4   2   43.60   20.80
 -14  -4   2   17.10   25.00
 -14   4   2  -16.10   25.10
 -14   4   2  -13.80   21.20
 -13  -4   2  -14.60   21.50
 -13  -4   2   -6.30   15.90
 -13   4   2   40.80   24.40
 -13   4   2   11.60   25.50
 -12  -4   2   54.59   16.20
 -12  -4   2   37.70   22.80
  12   4  -2   21.00   16.60
 -12   4   2   42.30   22.20
 -12   4   2   11.00   22.40
 -11  -4   2   25.90   20.50
 -11   4   2  -21.00   16.10
 -11   4   2   13.90   20.50
 -10  -4   2   66.29   21.10
 -10   4   2   89.19   23.10
 -10   4   2   27.80   18.80
  -9  -4   2    1.50   14.40
  -9   4   2    1.20   15.30
  -9   4   2   -5.70   15.20
  -8  -4   2   66.69   18.50
  -8   4   2   37.50   16.90
  -8   4   2   58.29   17.70
  -7  -4   2   39.10   16.50
  -7   4   2   60.19   17.00
  -7   4   2   80.09   17.70
  -6  -4   2  268.17   27.50
   6  -4  -2  285.77   26.30
   6   4  -2  308.77   24.80
  -6   4   2  283.87   27.50
   6   4  -2  252.37   26.70
  -6   4   2  240.08   27.10
   5  -4  -2  157.78   20.00
  -5  -4   2  138.59   20.00
  -5   4   2  149.29   20.70
   5   4  -2  170.38   21.10
  -5   4   2  126.29   19.80
   5   4  -2  164.28   23.70
   4  -4  -2  501.05   28.80
  -4  -4   2  532.65   31.50
   4  -4  -2  469.15   29.50
  -4   4   2  456.65   30.30
   4   4  -2  468.75   21.10
   4   4  -2  517.45   28.50
   4   4  -2  495.75   30.20
  -4   4   2  494.75   31.20
   3  -4  -2   14.70   10.80
  -3  -4   2   18.50   13.70
   3  -4  -2   11.90   11.20
  -3  -4   2    7.40   12.10
   3   4  -2   11.10   12.50
   3   4  -2    9.30   11.10
   3   4  -2  -11.70    7.80
  -3   4   2   17.90   12.90
  -3   4   2   -2.10   12.80
   2  -4  -2  796.82   34.20
  -2  -4   2  765.32   29.50
  -2  -4   2  823.22   35.20
  -2  -4   2  800.82   37.00
   2  -4  -2  848.42   36.30
   2   4  -2  821.72   30.40
  -2   4   2  846.12   35.00
  -2   4   2  847.32   36.90
   2   4  -2  820.62   34.70
  -2   4   2  830.42   35.90
   2   4  -2  788.52   35.40
  -1  -4   2  521.85   28.40
  -1  -4   2  507.45   30.30
  -1  -4   2  516.05   24.30
   1  -4  -2  505.95   27.60
   1   4  -2  543.15   28.00
  -1   4   2  525.75   28.60
  -1   4   2  544.85   29.20
   1   4  -2  535.75   29.20
   1   4  -2  541.75   25.70
  -1   4   2  463.35   28.40
   0  -4  -2  536.55   30.20
   0  -4   2  526.45   28.60
   0  -4  -2  531.35   28.30
   0  -4   2  504.85   31.00
   0  -4   2  542.05   25.90
   0   4   2  526.35   28.80
   0   4  -2  563.04   28.10
   0   4   2  559.54   30.20
   0   4  -2  551.94   28.50
   0   4  -2  522.85   29.30
   0   4   2  559.14   29.40
  -1  -4  -2  390.76   25.80
  -1  -4  -2  397.76   27.60
   1  -4   2  408.06   26.20
   1  -4   2  370.26   24.10
  -1   4  -2  410.76   26.40
  -1   4  -2  358.16   27.00
   1   4   2  422.46   26.20
   1   4   2  476.35   28.60
  -1   4  -2  371.46   26.20
   2  -4   2  407.56   25.50
   2  -4   2  351.56   25.80
  -2  -4  -2  415.76   27.60
  -2   4  -2  368.76   26.80
   2   4   2  337.27   24.30
  -2   4  -2  336.07   26.70
   2   4   2  345.57   26.30
  -2   4  -2  391.96   26.00
   2   4   2  350.86   25.10
  -3  -4  -2  284.47   25.30
   3  -4   2  260.57   23.10
   3  -4   2  247.78   23.60
  -3   4  -2  264.47   25.40
  -3   4  -2  249.97   26.50
   3   4   2  212.68   23.10
   3   4   2  222.28   22.00
   3   4   2  253.27   24.80
  -4  -4  -2  358.46   28.50
   4  -4   2  356.36   26.60
  -4   4  -2  309.77   29.70
   4   4   2  354.56   25.00
  -4   4  -2  354.46   28.10
   4   4   2  403.46   27.40
  -5  -4  -2  262.07   25.80
  -5  -4  -2  313.17   27.40
   5  -4   2  284.07   25.80
   5   4   2  314.07   24.10
   5   4   2  286.37   25.40
  -5   4  -2  277.47   26.90
  -5   4  -2  283.77   30.70
   6  -4   2   40.90   15.50
  -6  -4  -2   39.30   14.90
  -6  -4  -2   33.10   15.50
  -6   4  -2   12.30   16.00
  -6   4  -2   44.30   16.00
   6   4   2   39.40   12.80
   6   4   2   41.30   15.50
   7  -4   2  -12.00   12.80
  -7  -4  -2    1.90   13.70
  -7  -4  -2   20.60   14.10
  -7   4  -2    6.90   16.00
   7   4   2   13.80   11.90
   7   4   2  -14.60   12.10
  -7   4  -2    6.50   14.80
  -8  -4  -2   95.59   18.50
  -8  -4  -2   82.49   19.60
   8  -4   2  113.49   20.70
  -8   4  -2  123.89   23.50
   8   4   2   99.89   19.00
   8   4   2  119.69   18.50
  -8   4  -2   88.49   23.80
  -9  -4  -2  181.08   26.30
  -9  -4  -2  101.29   20.00
   9  -4   2  136.29   24.50
  -9   4  -2  111.59   23.60
   9   4   2   98.39   22.60
  -9   4  -2  112.59   25.60
 -10  -4  -2  -16.70   16.10
 -10  -4  -2  -16.70   17.50
 -10   4  -2   -3.50   17.80
 -10   4  -2    3.70   20.20
 -11  -4  -2   30.60   22.10
 -11  -4  -2   54.99   21.40
 -11   4  -2   45.70   22.20
 -11   4  -2   32.10   23.80
 -12  -4  -2   -2.00   21.10
 -12  -4  -2   -9.80   21.40
 -12   4  -2   -8.10   22.50
 -12   4  -2  -28.80   19.10
 -13  -4  -2   92.69   30.60
 -13  -4  -2   25.30   23.50
 -13   4  -2   15.00   26.10
 -13   4  -2   34.40   24.80
 -14  -4  -2   36.50   28.00
 -14  -4  -2   -3.90   25.50
 -14   4  -2  -11.40   22.60
 -14   4  -2   25.60   28.30
 -15  -4  -2  -37.50   31.50
 -15  -4  -2  -32.30   25.10
 -15   4  -2  -15.40   33.60
 -15   4  -2   -5.90   27.90
 -16  -4  -2   26.80   30.80
 -16   4  -2  -34.20   25.50
 -17   4  -2   32.90   32.90
 -17  -5   2  -14.50   29.10
 -17   5   2   -0.20   32.60
 -17   5   2   49.70   35.00
 -16  -5   2   21.20   28.70
 -16   5   2  -11.40   27.10
 -16   5   2  -35.30   29.80
 -15  -5   2   68.99   29.90
 -15   5   2  -54.19   25.80
 -15   5   2   16.30   30.60
 -14  -5   2   99.99   30.20
 -14   5   2   32.80   26.90
 -14   5   2   79.69   32.70
 -13  -5   2   31.30   22.50
 -13   5   2   72.59   28.20
 -13   5   2   40.20   27.10
 -12  -5   2  142.99   28.50
 -12   5   2  103.69   28.50
 -12   5   2  105.69   31.00
 -11  -5   2    7.70   20.80
 -11   5   2   11.10   19.40
 -11   5   2    9.90   22.00
 -10  -5   2  304.97   36.80
 -10   5   2  263.37   36.10
 -10   5   2  232.78   36.20
  -9  -5   2    0.80   17.20
  -9   5   2   -8.90   17.50
  -9   5   2   -0.10   16.80
  -8  -5   2  485.65   37.30
  -8   5   2  534.95   40.30
   8   5  -2  513.55   36.50
  -8   5   2  514.95   37.20
  -7  -5   2  -19.70   15.40
   7   5  -2    9.20   15.10
  -7   5   2   -0.20   13.50
  -7   5   2    3.30   14.90
  -6  -5   2  602.04   37.10
  -6   5   2  553.54   36.80
   6   5  -2  525.65   34.70
  -6   5   2  540.05   35.90
  -5  -5   2   56.49   17.20
   5   5  -2   29.80   14.70
   5   5  -2   41.20   10.40
  -5   5   2   35.70   15.30
   5   5  -2   44.80   10.70
  -5   5   2   38.60   16.40
   4  -5  -2 1226.18   46.60
  -4  -5   2 1151.48   47.50
   4   5  -2 1049.49   44.90
  -4   5   2 1119.79   48.60
  -4   5   2 1106.49   47.20
   4   5  -2 1107.49   46.00
   4   5  -2 1114.89   37.20
  -3  -5   2   19.30   14.90
  -3  -5   2   45.90   17.50
   3  -5  -2   47.60   15.00
   3   5  -2   57.59   12.50
  -3   5   2   49.30   15.00
   3   5  -2   30.00   15.20
  -3   5   2   32.80   14.30
  -3   5   2   25.30   15.30
   3   5  -2   32.70   13.70
  -2  -5   2 1246.18   47.30
   2  -5  -2 1244.38   47.00
  -2  -5   2 1146.09   40.60
  -2  -5   2 1222.88   48.70
  -2   5   2 1158.58   46.10
  -2   5   2 1108.19   46.20
   2   5  -2 1203.18   47.30
   2   5  -2 1179.98   45.70
  -2   5   2 1170.18   48.10
   2   5  -2 1255.37   42.20
   1  -5  -2  142.39   20.40
  -1  -5   2  147.29   18.00
  -1  -5   2  131.39   21.10
  -1  -5   2  128.19   19.20
  -1   5   2  156.98   23.00
   1   5  -2  139.99   20.20
   1   5  -2   94.19   16.60
   1   5  -2  182.08   20.50
  -1   5   2  102.49   19.20
  -1   5   2  122.19   18.30
   0  -5  -2  337.97   27.20
   0  -5  -2  267.27   27.90
   0  -5   2  346.27   24.20
   0  -5   2  291.67   26.80
   0  -5   2  315.17   28.60
   0   5  -2  340.37   25.50
   0   5   2  316.37   28.10
   0   5   2  328.67   26.10
   0   5  -2  313.17   26.00
   0   5  -2  334.87   27.80
   0   5   2  241.68   25.00
  -1  -5  -2   69.39   16.50
   1  -5   2   91.39   17.40
  -1  -5  -2   63.39   17.10
   1  -5   2   89.49   15.60
  -1   5  -2   87.79   17.30
  -1   5  -2   50.29   15.30
  -1   5  -2   85.69   17.40
   1   5   2   57.79   15.40
   1   5   2   70.19   15.70
   1   5   2   67.49   16.70
   2  -5   2 1097.49   45.50
   2  -5   2 1048.40   43.60
  -2  -5  -2 1131.19   46.30
  -2   5  -2 1118.59   46.50
   2   5   2 1130.49   46.30
  -2   5  -2 1183.58   46.10
   2   5   2 1120.29   43.40
   2   5   2 1171.58   45.80
  -2   5  -2 1147.29   46.80
  -3  -5  -2  281.07   28.20
   3  -5   2  276.37   27.50
  -3   5  -2  355.56   27.10
   3   5   2  291.87   28.50
  -3   5  -2  340.07   30.20
   3   5   2  310.97   25.40
  -3   5  -2  318.77   28.70
   3   5   2  266.37   26.40
  -4  -5  -2  375.96   29.70
   4  -5   2  327.57   28.80
  -4   5  -2  375.76   32.50
  -4   5  -2  315.47   29.50
   4   5   2  347.17   27.90
   4   5   2  378.36   27.70
   4   5   2  363.06   30.30
   5  -5   2  198.28   25.80
  -5  -5  -2  215.78   27.40
   5   5   2  176.28   22.70
   5   5   2  209.28   25.30
   5   5   2  156.98   22.60
  -5   5  -2  202.48   29.70
  -5   5  -2  208.78   27.50
   6  -5   2  686.93   39.40
  -6  -5  -2  711.23   39.90
   6   5   2  664.13   38.20
   6   5   2  698.53   35.00
  -6   5  -2  701.53   44.10
  -6   5  -2  739.93   40.80
   7  -5   2  340.57   32.40
  -7  -5  -2  315.17   29.40
  -7  -5  -2  290.07   31.90
  -7   5  -2  276.57   33.80
   7   5   2  255.27   30.30
   7   5   2  280.37   26.80
  -7   5  -2  331.27   32.60
   8  -5   2  255.07   31.80
  -8  -5  -2  274.37   30.60
  -8  -5  -2  266.07   33.50
   8   5   2  297.27   32.40
   8   5   2  269.57   32.20
  -8   5  -2  243.08   36.00
  -8   5  -2  279.07   34.40
  -9  -5  -2  281.67   35.50
  -9  -5  -2  271.27   32.20
  -9   5  -2  290.17   42.50
  -9   5  -2  313.07   36.80
 -10  -5  -2  150.88   28.80
 -10  -5  -2  195.68   30.90
 -10   5  -2   88.19   27.20
 -10   5  -2  180.68   29.70
 -11  -5  -2  101.59   27.20
 -11  -5  -2   63.09   23.40
 -11   5  -2   57.89   28.10
 -11   5  -2   96.19   27.50
 -12  -5  -2  108.49   28.20
 -12  -5  -2  111.19   27.20
 -12   5  -2   93.69   31.80
 -12   5  -2  130.29   30.30
 -13  -5  -2   67.49   28.20
 -13  -5  -2   92.79   28.30
 -13   5  -2   65.19   28.40
 -13   5  -2   75.69   30.60
 -14  -5  -2   53.99   28.80
 -14  -5  -2   43.90   27.60
 -14   5  -2   27.40   28.60
 -14   5  -2   48.80   31.30
 -15  -5  -2   21.40   40.80
 -15   5  -2   34.30   31.00
 -16   5  -2   19.50   33.90
 -17  -6   2  -83.09   29.60
 -17   6   2  -56.39   30.60
 -17   6   2   65.09   38.30
 -16  -6   2  -39.50   31.30
 -16   6   2  -16.00   28.60
 -16   6   2  -30.00   31.50
 -15  -6   2   63.49   33.90
 -15   6   2   -1.60   29.90
 -15   6   2   68.89   32.60
 -14  -6   2   10.20   26.20
 -14   6   2  -34.80   25.80
 -14   6   2  -33.20   26.10
 -13  -6   2  126.29   31.90
 -13   6   2  162.68   35.00
 -13   6   2  111.49   34.20
 -12  -6   2    8.30   24.60
 -12   6   2   14.30   25.60
  12   6  -2   19.50   24.30
 -12   6   2   14.10   25.00
 -11  -6   2  154.28   30.10
 -11   6   2  179.78   33.40
 -11   6   2  125.69   31.30
  11   6  -2  166.88   30.30
 -10  -6   2   -5.50   19.10
 -10   6   2   14.80   20.90
 -10   6   2   25.50   22.70
  10   6  -2    9.80   18.30
  -9  -6   2  345.47   38.80
  -9   6   2  387.36   40.80
   9   6  -2  380.96   37.50
  -9   6   2  383.56   39.50
  -8  -6   2   23.10   18.80
   8   6  -2   29.30   19.10
  -8   6   2    9.50   18.90
  -8   6   2   34.00   19.40
  -7  -6   2  555.64   40.30
  -7   6   2  613.74   42.10
  -7   6   2  629.04   41.40
   7   6  -2  652.13   41.00
  -6  -6   2  -11.60   15.20
  -6   6   2   23.10   15.50
   6   6  -2   -1.70   15.50
  -6   6   2   13.10   16.40
  -5  -6   2  833.82   45.00
   5   6  -2  892.71   34.10
   5   6  -2  862.61   33.90
   5   6  -2  810.22   43.10
  -5   6   2  834.12   46.30
  -5   6   2  857.51   44.90
  -4  -6   2  -14.30   14.90
  -4   6   2  -15.60   12.10
   4   6  -2    2.10   14.60
  -4   6   2    9.40   13.90
   4   6  -2   -7.60   10.70
  -4   6   2  -10.50   15.00
  -3  -6   2 1291.07   53.69
  -3  -6   2 1311.57   52.69
   3   6  -2 1332.37   45.70
   3   6  -2 1343.27   51.99
  -3   6   2 1248.88   52.79
  -3   6   2 1253.37   51.39
  -3   6   2 1289.87   53.39
  -2  -6   2  -35.30   15.40
  -2  -6   2    5.40   13.70
  -2   6   2   24.80   14.10
  -2   6   2  -20.90   12.90
   2   6  -2  -10.90   13.60
  -2   6   2   10.50   13.20
  -1  -6   2  573.64   31.40
  -1  -6   2  620.74   37.20
  -1  -6   2  563.04   38.60
   1   6  -2  607.14   36.90
   1   6  -2  594.74   33.00
  -1   6   2  585.74   36.70
  -1   6   2  613.04   35.40
  -1   6   2  617.84   36.20
   0  -6   2    6.30   11.40
   0  -6   2   17.20   15.10
   0  -6  -2   -0.50   15.10
   0  -6   2    8.40   17.10
   0   6   2   30.60   14.90
   0   6  -2    4.50   12.50
   0   6  -2   -6.20   13.60
   0   6   2   28.80   16.40
   0   6   2   46.80   15.20
   1  -6   2 1044.40   46.30
  -1  -6  -2 1067.49   47.50
   1   6   2 1007.90   45.30
   1   6   2 1026.50   44.30
   1   6   2 1071.29   47.40
  -1   6  -2 1031.00   46.10
  -1   6  -2 1048.50   47.10
   2  -6   2   34.10   15.80
  -2  -6  -2   14.80   16.00
   2   6   2   23.20   16.90
   2   6   2   23.80   14.20
   2   6   2   20.50   13.60
  -2   6  -2   35.90   16.50
  -2   6  -2   19.60   15.90
  -3  -6  -2 1284.17   52.29
   3  -6   2 1230.18   51.59
   3   6   2 1154.78   50.79
   3   6   2 1272.67   51.69
   3   6   2 1207.78   47.80
  -3   6  -2 1153.68   50.99
   3   6   2 1153.48   48.90
  -3   6  -2 1127.79   51.79
   4  -6   2   30.70   16.10
  -4  -6  -2   20.20   16.30
   4   6   2    9.10   13.80
   4   6   2  -10.90   13.10
  -4   6  -2    3.20   16.20
  -4   6  -2    1.60   14.60
   4   6   2   40.50   17.70
   5  -6   2 1897.01   67.09
  -5  -6  -2 1841.12   66.89
   5   6   2 1810.12   63.89
   5   6   2 1884.91   66.99
  -5   6  -2 1743.73   70.09
  -5   6  -2 1850.41   68.19
   5   6   2 1829.82   67.09
  -6  -6  -2   40.90   18.30
   6  -6   2   82.49   20.90
  -6   6  -2   73.49   21.80
  -6   6  -2   81.69   21.40
   6   6   2   58.69   18.60
   6   6   2   64.19   20.50
  -7  -6  -2 1114.99   52.69
   7   6   2 1006.90   51.39
  -7   6  -2 1030.60   52.49
  -7   6  -2  925.51   55.49
  -8  -6  -2   38.90   21.50
  -8   6  -2   67.09   22.70
   8   6   2   70.79   22.30
  -8   6  -2   53.89   23.00
  -9  -6  -2  377.16   40.20
  -9   6  -2  408.96   45.30
  -9   6  -2  361.26   41.30
 -10  -6  -2   30.90   21.90
 -10   6  -2   55.39   27.60
 -10   6  -2   88.19   27.20
 -11  -6  -2  427.86   45.70
 -11  -6  -2  426.86   40.30
 -11   6  -2  330.87   49.90
 -11   6  -2  297.07   43.80
 -12  -6  -2   62.19   26.40
 -12  -6  -2   42.00   26.70
 -12   6  -2   88.59   32.80
 -12   6  -2  100.69   33.30
 -13  -6  -2  106.19   29.80
 -13  -6  -2  127.39   34.90
 -13   6  -2  171.88   35.90
 -13   6  -2   74.49   33.10
 -14   6  -2  102.09   36.00
 -15   6  -2   49.90   33.70
 -16   6  -2   58.09   37.20
 -16  -7   2  -16.90   32.70
 -16   7   2  -35.20   33.00
 -16   7   2  -28.20   31.70
 -15  -7   2   20.30   31.70
 -15   7   2  -21.60   30.40
 -15   7   2  -13.80   33.20
 -14  -7   2  -65.69   24.40
 -14   7   2  -22.80   27.00
 -14   7   2   35.00   33.90
 -13  -7   2  -30.40   26.10
 -13   7   2  -10.40   24.70
 -13   7   2   -4.90   26.80
 -12  -7   2  -13.60   25.90
 -12   7   2  -11.50   26.90
 -12   7   2   -0.40   25.50
 -11  -7   2   11.70   23.40
 -11   7   2    6.50   23.80
  11   7  -2   12.50   22.00
 -11   7   2  -20.60   22.80
 -10  -7   2   -8.30   21.20
 -10   7   2   -3.00   22.90
  10   7  -2   14.90   21.60
 -10   7   2    4.70   23.20
  -9  -7   2   28.10   23.90
  -9   7   2   29.80   21.60
  -9   7   2   22.70   23.20
   9   7  -2    6.60   20.40
  -8  -7   2   27.50   21.70
  -8   7   2  -27.20   17.00
  -8   7   2   17.80   19.50
   8   7  -2    5.80   18.60
  -7  -7   2   27.90   19.10
  -7   7   2    7.00   18.50
  -7   7   2   10.70   19.20
   7   7  -2    8.90   18.10
   7   7  -2    3.60   12.00
  -6  -7   2  111.09   24.00
   6   7  -2  207.38   31.50
  -6   7   2   81.89   20.50
   6   7  -2  155.68   20.70
  -6   7   2  154.98   26.60
  -6   7   2  131.99   24.60
   6   7  -2  111.59   17.10
  -5  -7   2   23.10   19.90
  -5   7   2   19.50   15.40
   5   7  -2   29.50   17.50
   5   7  -2   46.40   14.40
  -5   7   2   45.90   19.10
  -5   7   2   59.79   21.20
   5   7  -2   55.09   14.40
  -4  -7   2  -10.60   16.10
  -4   7   2    7.10   16.30
   4   7  -2   32.80   14.10
  -4   7   2   15.60   16.80
  -4   7   2   13.20   15.20
   4   7  -2   16.70   17.30
  -3  -7   2    5.40   17.10
  -3  -7   2   40.20   17.90
  -3   7   2   23.90   16.00
   3   7  -2    6.80   13.50
  -3   7   2   30.60   15.60
   3   7  -2   45.40   18.50
  -3   7   2    4.50   15.10
  -2  -7   2   25.80   17.60
  -2  -7   2   49.30   19.10
   2   7  -2   28.60   17.00
  -2   7   2   24.90   16.40
  -2   7   2   46.80   15.90
  -2   7   2   17.80   16.90
   2   7  -2   46.20   16.20
  -1  -7   2   17.80   17.40
  -1  -7   2   26.80   17.60
  -1   7   2  -12.70   12.50
   1   7  -2    2.90   13.70
  -1   7   2    5.00   12.70
   1   7  -2   30.90   16.90
  -1   7   2    9.40   16.10
   0  -7  -2   18.90   16.60
   0  -7   2    0.00   16.50
   0   7   2   14.00   13.80
   0   7   2   -3.90   13.60
   0   7  -2    3.70   14.90
   0   7  -2    3.00   14.30
   0   7   2    9.90   16.40
  -1  -7  -2    6.10   16.80
   1  -7   2   14.70   17.00
  -1   7  -2    1.90   15.10
  -1   7  -2   27.80   17.40
   1   7   2   21.50   17.80
   1   7   2   -1.70   13.10
   1   7   2   10.50   14.90
  -2  -7  -2   63.19   19.00
   2  -7   2   87.39   20.90
   2   7   2   81.59   19.00
   2   7   2  106.99   21.70
  -2   7  -2   52.39   18.40
  -2   7  -2   78.29   20.90
   2   7   2   75.39   19.80
   3  -7   2   50.89   20.00
  -3  -7  -2   13.70   17.00
   3   7   2   27.90   17.60
   3   7   2   47.30   16.70
  -3   7  -2   48.30   19.10
   3   7   2   46.40   18.10
  -3   7  -2   36.30   18.10
  -4  -7  -2  261.17   32.90
   4  -7   2  217.58   32.30
   4   7   2  210.68   28.00
   4   7   2  247.68   27.90
  -4   7  -2  276.97   33.10
  -4   7  -2  242.68   33.20
   4   7   2  269.47   32.80
  -5  -7  -2   74.19   21.40
   5  -7   2   46.90   27.10
  -5   7  -2   22.40   19.40
  -5   7  -2   31.40   20.60
   5   7   2   59.49   25.20
   5   7   2   35.90   18.90
  -6  -7  -2  172.58   27.90
   6   7   2  248.28   34.90
  -6   7  -2  228.18   36.70
  -6   7  -2  236.48   35.00
  -7  -7  -2   -2.10   17.90
   7   7   2  -10.20   17.80
  -7   7  -2   23.70   20.70
  -7   7  -2    8.90   21.10
  -8  -7  -2   44.60   21.70
   8   7   2    2.20   20.30
  -8   7  -2  -11.00   21.00
  -8   7  -2    2.30   22.60
  -9  -7  -2   55.79   25.00
   9   7   2   14.50   21.20
  -9   7  -2   14.90   21.90
  -9   7  -2    6.70   23.00
 -10  -7  -2   -3.30   23.70
 -10   7  -2    3.20   25.60
  10   7   2   -6.70   21.00
 -10   7  -2  -32.10   23.00
 -11  -7  -2  -29.60   21.80
 -11   7  -2  -13.90   27.30
 -11   7  -2    3.40   27.00
  11   7   2   -6.40   22.10
 -12  -7  -2   -1.50   26.30
 -12   7  -2    0.40   28.30
 -12   7  -2   41.90   28.30
  12   7   2   -9.40   25.10
 -13   7  -2   22.40   33.40
 -14   7  -2    6.50   31.80
 -15   7  -2    3.00   32.70
 -15  -8   2   -9.10   43.70
 -15   8   2  -31.30   32.90
 -14  -8   2   62.49   33.80
 -14   8   2   11.40   32.20
 -14   8   2   23.50   36.00
 -13  -8   2   28.10   30.40
 -13   8   2   46.10   32.20
 -13   8   2   -8.90   30.50
 -12  -8   2   22.30   26.70
 -12   8   2   21.00   29.60
 -12   8   2  -27.40   24.80
 -11  -8   2   22.80   26.40
 -11   8   2   87.69   29.70
 -11   8   2   28.10   27.10
 -10  -8   2   18.70   24.00
 -10   8   2   44.20   27.20
 -10   8   2   26.20   26.60
  -9  -8   2   77.49   26.60
  -9   8   2  131.69   30.40
   9   8  -2   97.89   27.90
  -9   8   2  142.59   32.40
  -8  -8   2    5.30   22.60
  -8   8   2   80.29   25.90
  -8   8   2   93.89   28.10
   8   8  -2   30.90   22.20
  -7  -8   2   86.39   26.00
   7   8  -2   31.90   21.30
  -7   8   2   41.70   21.80
   7   8  -2   49.30   15.20
  -7   8   2   22.30   22.30
  -6  -8   2  212.88   34.90
   6   8  -2  221.58   26.40
   6   8  -2  224.78   30.40
  -6   8   2  313.97   41.40
   6   8  -2  204.98   26.50
  -6   8   2  197.98   31.60
  -5  -8   2   25.60   20.90
  -5   8   2   -2.20   16.80
   5   8  -2   -1.50   14.70
   5   8  -2   -0.60   14.50
   5   8  -2   -0.80   18.00
  -5   8   2   15.90   19.80
  -5   8   2   -2.60   18.00
  -4  -8   2   37.10   21.80
  -4   8   2   34.80   20.50
   4   8  -2   25.60   17.90
  -4   8   2   26.90   19.10
  -4   8   2   52.99   20.80
   4   8  -2   25.90   15.80
  -3  -8   2  205.48   31.00
  -3  -8   2  174.68   29.10
  -3   8   2  217.08   33.30
  -3   8   2  161.68   27.20
   3   8  -2  148.89   23.00
  -3   8   2  180.88   27.90
   3   8  -2  226.48   29.90
  -2  -8   2  -19.80   18.60
  -2  -8   2    3.20   19.50
  -2   8   2    6.00   16.10
  -2   8   2   -7.80   15.50
   2   8  -2  -18.30   16.70
   2   8  -2  -15.50   13.90
  -2   8   2   22.60   18.30
  -1  -8   2  391.86   39.40
  -1  -8   2  448.76   40.60
   1   8  -2  396.46   37.60
  -1   8   2  368.16   36.40
   1   8  -2  394.96   33.40
  -1   8   2  436.26   38.60
  -1   8   2  452.05   37.70
   0  -8  -2   -5.60   18.10
   0  -8   2  -32.30   17.20
   0   8   2   17.60   18.60
   0   8  -2   34.70   19.00
   0   8   2  -22.60   14.60
   0   8   2   34.40   17.00
   0   8  -2   22.60   17.60
  -1  -8  -2  437.06   39.80
   1  -8   2  440.46   40.60
  -1   8  -2  384.96   37.60
  -1   8  -2  438.36   37.70
   1   8   2  430.46   36.10
   1   8   2  436.56   39.50
   1   8   2  416.36   37.80
  -2  -8  -2   -6.80   18.60
  -2   8  -2   38.70   20.20
  -2   8  -2   19.20   19.10
   2   8   2   -1.40   17.60
   2   8   2   -2.00   14.90
  -3  -8  -2  509.65   41.60
   3   8   2  437.36   40.30
  -3   8  -2  528.35   42.90
  -3   8  -2  464.95   41.60
   3   8   2  482.35   36.40
  -4  -8  -2   24.30   20.40
   4   8   2   33.10   18.20
  -4   8  -2  -19.30   18.30
  -4   8  -2   33.80   21.50
   4   8   2   32.40   20.30
  -5  -8  -2   11.60   20.50
  -5   8  -2   -4.60   20.80
  -5   8  -2   25.70   21.30
   5   8   2   16.30   20.00
   5   8   2  -17.50   14.20
  -6  -8  -2   -2.70   21.00
   6   8   2   -8.20   19.80
  -6   8  -2   23.60   23.30
  -6   8  -2   36.60   22.70
   6   8   2   22.80   17.20
  -7  -8  -2  322.27   42.00
   7   8   2  353.56   33.60
  -7   8  -2  365.06   44.40
  -7   8  -2  392.16   46.70
   7   8   2  388.86   43.00
  -8  -8  -2   75.59   27.40
  -8   8  -2   87.49   30.40
   8   8   2   61.99   25.80
  -8   8  -2  168.68   33.00
  -9  -8  -2  113.29   28.40
   9   8   2  140.79   30.20
  -9   8  -2  137.29   34.00
  -9   8  -2  184.38   34.10
 -10  -8  -2   59.29   26.70
  10   8   2   56.89   27.20
 -10   8  -2   29.70   29.30
 -10   8  -2   -5.60   25.30
 -11   8  -2   49.10   33.50
  11   8   2   51.69   29.60
 -12   8  -2   35.20   30.60
 -13   8  -2   28.80   34.10
 -14   8  -2    3.20   33.40
 -13  -9   2   12.70   29.80
 -13   9   2   20.80   33.30
 -13   9   2   20.10   34.10
 -12  -9   2  134.49   36.00
 -12   9   2  138.59   36.60
 -12   9   2   59.09   34.90
 -11  -9   2    8.80   27.70
 -11   9   2   -9.30   26.30
 -11   9   2   29.90   28.60
 -10  -9   2  176.98   36.30
 -10   9   2  110.19   32.80
 -10   9   2  153.28   37.00
  -9  -9   2  -10.90   24.30
  -9   9   2  -28.80   20.80
  -9   9   2  -13.90   23.60
  -8  -9   2  427.26   48.90
  -8   9   2  385.56   47.70
  -8   9   2  354.26   47.10
  -7  -9   2    0.90   24.10
  -7   9   2  -12.20   20.70
   7   9  -2  -20.70   18.60
  -7   9   2    3.90   22.80
   7   9  -2   -0.90   15.70
  -6  -9   2   97.49   28.90
   6   9  -2   44.00   18.70
  -6   9   2  117.89   28.30
   6   9  -2  105.39   27.40
  -6   9   2  121.99   28.50
  -5  -9   2  -19.10   21.90
   5   9  -2    6.70   20.10
   5   9  -2   -3.40   16.70
  -5   9   2   21.80   21.50
  -5   9   2    7.60   19.60
  -4  -9   2  481.65   47.50
  -4   9   2  511.45   46.80
   4   9  -2  401.46   35.10
  -4   9   2  487.45   43.60
   4   9  -2  481.55   45.00
  -3  -9   2   67.69   25.10
   3   9  -2   46.60   22.10
  -3   9   2   75.69   23.70
  -3   9   2   82.19   25.30
   3   9  -2   48.10   19.90
  -2  -9   2  749.53   52.29
  -2   9   2  709.03   50.39
   2   9  -2  669.13   49.10
   2   9  -2  780.92   45.40
  -2   9   2  723.03   49.20
   1   9  -2  -12.80   18.70
  -1   9   2   -3.90   18.60
   1   9  -2  -47.10   16.00
  -1   9   2   41.90   20.60
   0   9   2  704.53   45.50
   0   9  -2  630.34   47.70
   0   9   2  643.44   48.60
   0   9  -2  581.34   44.60
  -1  -9  -2   27.30   21.10
   1   9   2   11.80   18.10
  -1   9  -2   41.10   21.40
   1   9   2   -1.00   20.70
  -1   9  -2   23.40   20.80
  -2  -9  -2  443.06   44.20
   2   9   2  473.95   39.50
   2   9   2  432.16   43.90
  -2   9  -2  385.56   43.20
  -2   9  -2  422.96   42.70
  -3  -9  -2   11.80   20.00
   3   9   2  -14.80   15.60
  -3   9  -2   -6.70   20.00
  -3   9  -2   25.60   22.30
   3   9   2    4.10   19.10
  -4  -9  -2   49.80   25.30
   4   9   2  116.79   24.10
  -4   9  -2  110.29   29.30
  -4   9  -2  104.99   28.90
   4   9   2   95.49   27.80
  -5  -9  -2    4.10   21.50
  -5   9  -2   70.09   26.20
  -5   9  -2   21.60   23.40
   5   9   2   20.60   17.70
   5   9   2    4.90   20.60
  -6  -9  -2  111.09   30.10
   6   9   2  114.09   28.50
   6   9   2  125.29   24.80
  -6   9  -2  143.99   33.60
  -6   9  -2   89.79   29.30
  -7  -9  -2   83.49   28.80
  -7   9  -2  126.69   33.40
  -7   9  -2  106.39   31.10
   7   9   2  122.59   29.60
   7   9   2   98.49   23.90
  -8  -9  -2  322.57   47.00
   8   9   2  275.97   40.30
  -8   9  -2  317.47   47.00
   8   9   2  377.36   37.90
  -8   9  -2  362.26   49.20
   9   9   2   94.99   24.40
   9   9   2   18.10   26.80
  -9   9  -2   17.80   29.40
  10   9   2  102.19   33.70
 -10   9  -2  117.59   37.90
 -11   9  -2   68.79   38.00
 -12   9  -2   27.90   35.90
 -12  10   2  -19.70   30.20
 -11 -10   2  -56.89   27.40
 -11  10   2   27.10   33.10
 -11  10   2   -9.50   27.50
 -10 -10   2    2.70   32.20
 -10  10   2   36.90   30.50
 -10  10   2  -33.70   24.50
  -9 -10   2  -32.20   25.40
  -9  10   2   51.49   29.60
  -9  10   2   36.20   29.80
  -8 -10   2   -0.50   24.70
  -8  10   2    9.80   26.50
  -8  10   2   10.70   26.80
  -7 -10   2  -27.30   23.40
  -7  10   2    1.40   26.20
  -7  10   2  -22.40   22.70
  -6 -10   2   24.90   28.10
  -6  10   2   -8.60   23.30
   6  10  -2   -8.40   17.80
  -6  10   2  -31.00   19.70
  -5 -10   2  -25.30   24.90
   5  10  -2   29.90   20.20
  -5  10   2   25.00   22.10
  -5  10   2   30.10   25.40
  -4 -10   2   63.19   29.20
   4  10  -2   61.19   26.40
  -4  10   2    7.40   21.30
  -4  10   2   38.30   26.00
   4  10  -2    8.90   18.70
  -3 -10   2   57.69   28.90
  -3  10   2   -7.10   21.90
   3  10  -2  -22.50   21.70
   3  10  -2   23.50   19.50
  -3  10   2  -13.20   18.90
  -2 -10   2   63.89   26.60
   2  10  -2   33.70   22.80
   2  10  -2   16.30   22.60
  -2  10   2   23.10   23.60
  -2  10   2   51.29   25.60
   1  10  -2   28.90   23.10
  -1  10   2   17.80   22.30
   1  10  -2   28.90   24.10
  -1  10   2   50.69   24.40
   0  10  -2    2.70   21.20
   0  10  -2   62.19   25.50
   0  10   2   53.99   24.40
   0  10   2   43.30   23.10
  -1  10  -2   -5.30   22.30
   1  10   2   -9.30   18.70
  -1  10  -2  -15.90   22.20
   1  10   2   11.70   23.40
  -2 -10  -2   24.30   24.60
  -2  10  -2  -18.50   21.60
   2  10   2   16.20   19.00
   2  10   2  -19.80   20.00
  -2  10  -2    6.10   22.70
  -3 -10  -2  -12.20   24.10
  -3  10  -2   -2.60   23.90
   3  10   2  -19.80   20.30
   3  10   2   -0.70   18.80
  -3  10  -2  -35.30   21.20
  -4 -10  -2   -5.30   23.70
   4  10   2   56.09   22.40
   4  10   2  -32.00   19.10
  -4  10  -2   -7.00   24.10
  -4  10  -2   -0.60   24.30
  -5 -10  -2   11.20   25.00
   5  10   2    9.40   24.00
   5  10   2   49.90   21.80
  -5  10  -2  -20.50   24.00
  -5  10  -2   18.20   26.90
   6  10   2   17.30   24.40
   6  10   2   34.20   21.40
  -6  10  -2    8.60   26.90
   7  10   2   22.20   24.60
  -7  10  -2    3.40   26.90
   7  10   2  -13.30   19.10
   8  10   2    5.10   26.20
  -8  10  -2  -18.70   27.50
   8  10   2   39.80   30.40
  -9  10  -2   12.60   30.70
 -10  10  -2  -24.30   30.00
 -11  10  -2   -6.30   32.40
 -10  11   2   -2.70   32.00
  -9 -11   2   56.79   61.29
  -9  11   2  -39.60   26.80
  -8 -11   2   31.80   35.70
  -8  11   2   73.89   34.90
  -8  11   2   43.90   33.00
  -7 -11   2   -3.40   31.10
  -7  11   2   28.90   28.80
  -7  11   2   32.70   33.30
  -6 -11   2  108.09   35.50
  -6  11   2   89.89   33.10
  -6  11   2  169.48   37.60
  -5 -11   2   24.60   30.20
  -5  11   2  -24.50   24.80
  -5  11   2   -2.80   24.10
  -4 -11   2  169.98   37.50
  -4  11   2  163.88   34.60
  -4  11   2  299.97   45.50
   4  11  -2  173.18   30.10
  -3 -11   2   51.49   30.90
  -3  11   2   10.90   28.80
   3  11  -2   -5.00   22.90
  -3  11   2   33.30   25.20
  -2  11   2   94.99   29.50
  -2  11   2  122.19   33.20
   2  11  -2  105.99   28.80
   1  11  -2  -22.30   21.70
  -1  11   2   17.40   21.90
  -1  11   2  -13.30   23.60
   0  11   2  101.49   28.50
   0  11  -2   96.19   30.30
   0  11   2   87.19   30.50
  -1  11  -2  -27.60   22.30
   1  11   2  -23.80   19.80
   1  11   2    5.10   25.70
   2  11   2  174.58   36.20
   2  11   2  199.68   34.20
  -2  11  -2  139.99   33.70
   3  11   2   -6.00   20.70
   3  11   2   11.40   24.50
  -3  11  -2  -16.60   24.10
  -4  11  -2   81.99   33.30
   4  11   2  132.49   29.30
   4  11   2  103.59   33.30
   5  11   2   -1.60   22.10
   5  11   2  -14.90   24.70
  -5  11  -2  -45.30   26.10
  -6  11  -2  102.79   35.90
   6  11   2   62.99   26.00
  -7  11  -2    5.50   29.90
  -8  11  -2   16.50   32.00
  -9  11  -2  -91.19   28.00
  -6  12   2   25.00   29.90
  -5  12   2    4.90   27.50
  -4  12   2  -22.30   23.80
   3  12  -2  -13.10   33.50
  -3  12   2   20.80   27.00
  -3  12   2  117.79   56.09
  -2  12   2  -62.19   21.00
   2  12  -2  -11.90   24.30
  -2  12   2  -53.59   40.20
   1  12  -2  -63.09   23.30
  -1  12   2   -3.80   35.60
  -1  12   2  -24.70   22.50
   0  12  -2  -43.90   24.80
   0  12   2   -2.30   23.30
  -1  12  -2   -8.10   26.70
   1  12   2  -14.10   22.20
   2  12   2   12.50   25.60
  -2  12  -2  -24.70   26.70
  -3  12  -2  -16.90   28.20
   3  12   2   22.90   24.80
  -4  12  -2  -75.69   25.00
   4  12   2   33.10   25.00
  -5  12  -2  -20.60   30.10
  -6  12  -2  -18.80   30.40
 -19   0   3   10.10   30.60
 -19   0   3   14.10   30.00
 -18   0   3   24.90   26.30
 -18   0   3    0.80   29.00
 -17   0   3  -34.90   23.10
 -17   0   3   -7.40   26.40
 -16   0   3   -1.90   23.70
 -16   0   3   -2.10   23.90
 -15   0   3   15.60   23.00
 -15   0   3    8.00   21.70
 -14   0   3   -2.60   19.60
 -14   0   3   33.40   22.50
 -13   0   3  -16.00   17.50
 -13   0   3    6.70   17.90
 -12   0   3    8.10   17.20
 -12   0   3   29.10   19.00
 -11   0   3   23.50   16.30
 -11   0   3    3.20   14.90
 -10   0   3   -9.30   12.20
 -10   0   3   -9.40   14.10
  10   0  -3    5.20   12.20
   9   0  -3  -21.50    9.90
  -9   0   3    4.00   12.90
  -9   0   3   -7.90   13.50
  -8   0   3    8.70   11.80
   8   0  -3    2.10   10.00
   8   0  -3  -16.40   17.00
  -8   0   3   -3.90   13.20
   7   0  -3    7.50    9.60
  -7   0   3    8.80    9.80
  -7   0   3   -1.10   11.90
   7   0  -3    2.50    9.10
   6   0  -3    5.80    8.30
   6   0  -3   -9.90    8.70
  -6   0   3    4.90    8.60
  -6   0   3  -19.30   10.80
  -5   0   3    1.40    7.10
  -5   0   3  -17.70    9.80
   5   0  -3  -12.90    7.50
   5   0  -3   -4.70    8.50
  -4   0   3   -1.90    6.90
   4   0  -3    0.10    7.50
   4   0  -3   -1.70    7.70
  -4   0   3  -10.30    8.50
  -3   0   3    2.30    6.60
  -3   0   3   -1.70    6.90
  -2   0   3   -6.80    6.50
   1   0  -3   -0.40    7.40
  -1   0   3   -3.40    6.30
   0   0   3   -3.30    6.70
   0   0  -3    8.30    8.00
   1   0   3    2.90    6.50
  -1   0  -3    1.50    6.50
  -1   0  -3   -0.60    9.00
   1   0   3   -1.80    8.10
  -2   0  -3   11.00    8.70
   2   0   3  -14.20    7.60
  -2   0  -3    6.80    9.70
   2   0   3   -2.10    8.50
   3   0   3    8.70    9.40
   3   0   3   10.50   10.20
  -3   0  -3   -1.60    9.50
  -3   0  -3   -9.00   10.60
   4   0   3   -9.80    9.20
   4   0   3   -1.60    9.90
  -4   0  -3    9.60   12.40
  -4   0  -3   -6.10   10.30
   5   0   3   -9.70    9.90
  -5   0  -3    2.70   11.50
  -5   0  -3   -2.50   11.70
   5   0   3    7.50    7.80
   6   0   3    3.70   10.90
  -6   0  -3  -20.80   11.90
  -6   0  -3    8.80   13.30
  -7   0  -3   -4.50   13.30
   7   0   3    6.90   12.10
  -7   0  -3   -0.90   13.90
   8   0   3    7.10   12.80
  -8   0  -3   15.60   15.10
  -8   0  -3   -7.50   14.40
  -9   0  -3   -2.30   13.90
   9   0   3  -21.10   13.60
  -9   0  -3    3.40   16.20
 -10   0  -3  -22.60   15.30
  10   0   3   -6.70   15.20
 -10   0  -3  -23.30   15.40
 -11   0  -3    9.00   18.10
 -11   0  -3    3.20   17.70
  11   0   3   -1.60   19.20
 -12   0  -3  -10.90   17.80
 -12   0  -3  -12.80   19.30
 -13   0  -3   23.80   21.30
 -13   0  -3   -3.90   22.00
 -14   0  -3   -9.80   21.70
 -14   0  -3  -16.00   21.90
 -15   0  -3   -9.40   26.10
 -15   0  -3   -0.30   24.20
 -16   0  -3   21.10   28.10
 -17   0  -3   -6.10   26.80
 -18   0  -3   -7.10   29.40
 -19  -1   3   -3.90   28.50
 -19   1   3   35.60   30.50
 -19   1   3   75.29   33.70
 -18  -1   3   66.89   30.30
 -18  -1   3   26.30   29.50
 -18   1   3   53.29   31.10
 -18   1   3   55.29   32.60
 -17  -1   3    0.20   25.20
 -17  -1   3    4.60   22.90
 -17   1   3   -3.20   25.20
 -17   1   3  -19.50   24.90
 -16  -1   3   72.09   28.50
 -16  -1   3   90.19   27.10
 -16   1   3  102.29   30.60
 -16   1   3   93.79   28.90
 -15  -1   3   17.60   20.30
 -15  -1   3    9.00   22.50
 -15   1   3   65.59   25.60
 -15   1   3  -18.20   22.70
 -14  -1   3  100.09   25.50
 -14  -1   3   80.49   23.20
 -14   1   3  112.09   26.80
 -14   1   3   84.59   25.00
 -13  -1   3   43.00   22.50
 -13  -1   3   42.50   18.90
 -13   1   3   40.20   21.10
 -13   1   3   31.20   21.90
 -12  -1   3  224.28   29.60
 -12  -1   3  189.18   27.60
 -12   1   3  201.88   28.20
 -12   1   3  158.08   26.50
  12   1  -3  157.88   23.90
 -11  -1   3   84.99   22.10
 -11  -1   3  101.19   18.30
  11   1  -3  109.39   18.60
 -11   1   3  108.29   22.20
 -11   1   3  143.69   24.70
 -10  -1   3   81.39   16.10
 -10   1   3  119.19   20.60
  10   1  -3  111.69   17.30
 -10   1   3  112.59   20.40
  -9  -1   3  291.47   28.40
   9  -1  -3  283.97   25.60
  -9  -1   3  252.07   23.10
  -9   1   3  312.27   28.40
   9   1  -3  275.67   22.40
  -9   1   3  253.57   27.20
  -8  -1   3   33.90   15.20
   8  -1  -3   31.50   13.00
  -8  -1   3   21.20   11.30
   8   1  -3   12.70   10.50
  -8   1   3   18.20   13.30
  -8   1   3   40.90   14.10
  -7  -1   3  653.13   32.10
   7  -1  -3  627.84   31.10
   7  -1  -3  661.73   29.90
  -7  -1   3  662.83   27.00
  -7   1   3  650.13   31.60
   7   1  -3  607.74   29.90
  -7   1   3  590.34   30.70
   7   1  -3  642.34   25.80
   6  -1  -3    7.20   10.20
  -6  -1   3   -7.90   11.20
  -6  -1   3   13.30    7.90
   6  -1  -3    8.40    9.10
   6   1  -3    8.90    7.80
  -6   1   3   12.30   10.20
   6   1  -3    9.80    9.70
  -6   1   3   25.30   12.30
   5  -1  -3 1329.87   42.70
   5  -1  -3 1325.87   40.50
  -5  -1   3 1348.17   42.00
  -5   1   3 1402.06   43.50
   5   1  -3 1344.27   40.70
  -5   1   3 1379.96   42.00
   4  -1  -3   -0.90    7.60
  -4  -1   3   -1.80    9.20
   4  -1  -3   17.00    9.30
  -4   1   3   13.80    9.30
  -4   1   3   -3.50    8.70
   4   1  -3   17.30    7.90
  -3  -1   3 2227.48   54.39
  -3   1   3 2213.08   54.59
  -3   1   3 2232.18   58.49
   3   1  -3 2247.38   53.79
  -2  -1   3  268.07   12.20
  -2  -1   3  257.77   13.70
  -2  -1   3  262.97   14.10
   2   1  -3  233.98   12.70
  -1  -1   3 1379.56   35.40
  -1   1   3 1343.97   39.60
   1   1  -3 1356.06   35.80
   0  -1  -3  114.69   13.70
   0  -1   3   93.49   10.70
   0  -1   3  101.69   13.90
   0   1  -3  110.19   15.10
   0   1   3  101.49   11.10
   0   1   3  107.99   13.10
   1  -1   3 2448.35   60.09
  -1  -1  -3 2554.24   65.49
   1  -1   3 2573.84   64.59
  -1  -1  -3 2487.55   60.19
   1   1   3 2512.65   64.89
  -1   1  -3 2627.54   65.09
   1   1   3 2490.85   60.39
  -1   1  -3 2527.45   60.09
  -2  -1  -3   15.80   10.70
  -2  -1  -3   16.10    8.80
   2  -1   3   18.30   10.30
   2  -1   3   11.00    8.90
  -2   1  -3   17.50   12.00
   2   1   3   14.40    9.10
   2   1   3   30.10    8.70
  -2   1  -3   26.40    9.90
   3  -1   3  188.78   18.00
   3  -1   3  226.08   21.50
  -3  -1  -3  234.08   18.80
  -3  -1  -3  191.28   20.60
   3   1   3  236.98   18.10
  -3   1  -3  236.68   19.20
  -3   1  -3  193.38   22.60
  -4  -1  -3   44.40   12.20
   4  -1   3   41.80   12.00
   4  -1   3   57.99   14.50
  -4  -1  -3   30.80   12.50
  -4   1  -3   38.40   12.30
  -4   1  -3   40.00   14.40
   4   1   3   40.00   10.90
   4   1   3   30.60   10.40
   5  -1   3  294.57   22.80
   5  -1   3  285.07   25.30
  -5  -1  -3  292.77   22.80
  -5  -1  -3  259.37   24.30
   5   1   3  291.07   22.60
  -5   1  -3  256.67   26.80
   5   1   3  276.17   23.20
  -5   1  -3  290.37   24.40
   6  -1   3   41.10   15.30
  -6  -1  -3   22.30   13.60
   6  -1   3   36.70   12.90
  -6  -1  -3   38.40   14.30
  -6   1  -3   21.00   15.20
  -6   1  -3   13.10   14.40
   6   1   3   36.00   12.60
   6   1   3   31.50   13.30
  -7  -1  -3  480.85   31.90
   7  -1   3  509.45   31.00
  -7  -1  -3  514.15   33.50
  -7   1  -3  527.05   36.60
   7   1   3  523.45   32.20
   7   1   3  491.35   30.80
  -7   1  -3  536.15   32.60
   8  -1   3   -8.60   12.00
  -8  -1  -3   -2.90   13.70
  -8  -1  -3   18.00   14.20
   8   1   3    1.60   13.40
  -8   1  -3   11.00   16.80
  -8   1  -3  -14.00   13.10
   9  -1   3  173.98   26.40
  -9  -1  -3  146.19   23.60
  -9  -1  -3  139.39   23.00
   9   1   3  194.08   26.80
  -9   1  -3  200.48   28.00
  -9   1  -3  195.28   31.00
  10  -1   3   -4.90   15.00
 -10  -1  -3  -24.70   15.90
 -10  -1  -3  -22.60   14.80
 -10   1  -3  -28.60   15.80
  10   1   3   11.40   15.80
 -10   1  -3   -8.50   16.30
  11  -1   3   93.89   24.50
 -11  -1  -3  149.59   27.00
 -11  -1  -3  105.69   23.30
  11   1   3  156.58   30.80
 -11   1  -3  125.89   26.40
 -11   1  -3  163.18   25.90
 -12  -1  -3  -38.10   17.50
 -12  -1  -3   64.79   23.30
 -12   1  -3    7.00   20.00
 -12   1  -3   13.00   20.90
 -13  -1  -3   67.69   26.40
 -13  -1  -3  166.78   30.10
 -13   1  -3  105.89   26.40
 -13   1  -3  116.29   29.40
 -14  -1  -3    3.60   23.50
 -14  -1  -3   18.60   24.70
 -14   1  -3   -0.40   24.20
 -14   1  -3   17.20   24.50
 -15  -1  -3    3.80   27.40
 -15  -1  -3   42.70   27.30
 -15   1  -3   47.40   30.50
 -15   1  -3   17.20   27.00
 -16  -1  -3  -33.00   25.80
 -16   1  -3  -10.00   26.80
 -17  -1  -3   44.70   31.60
 -17   1  -3   11.20   28.20
 -18  -1  -3   55.49   32.80
 -18   1  -3   21.20   32.10
 -19  -2   3   41.20   35.20
 -19   2   3   72.49   35.60
 -19   2   3   43.10   32.70
 -18  -2   3   16.40   32.10
 -18   2   3   56.29   29.50
 -18   2   3   -8.60   29.00
 -17  -2   3   -7.10   26.50
 -17  -2   3   36.70   34.90
 -17   2   3   28.00   27.20
 -17   2   3   -1.20   25.50
 -16  -2   3   33.50   23.10
 -16  -2   3   -7.90   24.30
 -16   2   3   -4.00   25.00
 -16   2   3   -0.90   25.00
 -15  -2   3   56.79   22.10
 -15  -2   3   31.20   24.90
 -15   2   3   41.50   25.40
 -15   2   3   18.70   25.30
 -14  -2   3    7.80   18.50
 -14  -2   3    1.80   20.60
 -14   2   3   22.60   24.80
 -14   2   3   18.70   22.40
 -13  -2   3   51.79   18.50
 -13  -2   3   42.00   21.00
 -13   2   3   32.20   24.40
  13   2  -3   30.60   18.30
 -13   2   3   59.79   23.60
 -12  -2   3   -2.50   17.60
 -12  -2   3    6.90   14.10
  12   2  -3   -8.00   13.40
 -12   2   3   34.30   20.00
 -12   2   3   -2.30   18.90
 -11  -2   3  201.68   23.90
 -11  -2   3  201.68   29.40
 -11   2   3  154.48   25.70
  11   2  -3  183.18   22.80
 -11   2   3  195.08   29.30
 -10  -2   3    8.80   14.90
 -10  -2   3   16.20   11.80
  10   2  -3   -8.20   10.80
 -10   2   3    2.00   15.10
 -10   2   3    2.10   14.50
  -9  -2   3  394.86   22.60
  -9  -2   3  362.86   29.30
   9   2  -3  322.57   21.70
  -9   2   3  348.57   31.00
  -9   2   3  329.37   29.70
  -8  -2   3   45.10   14.70
   8  -2  -3   -3.00   11.40
  -8   2   3   27.30   14.10
  -8   2   3   14.00   13.50
  -7  -2   3   23.70   14.40
   7  -2  -3   23.00   12.70
   7  -2  -3    8.40   10.80
  -7   2   3   19.60   12.80
   7   2  -3    8.50   11.20
  -7   2   3   10.30   13.10
   6  -2  -3   27.50   12.30
   6  -2  -3   45.90   12.10
  -6  -2   3   36.90   13.20
  -6   2   3   35.20   13.20
   6   2  -3   64.59   12.30
  -6   2   3   35.90   13.20
   5  -2  -3  319.77   21.00
  -5  -2   3  314.87   22.90
  -5   2   3  308.17   22.30
  -5   2   3  314.57   24.20
   5   2  -3  341.77   20.70
   4  -2  -3    4.10    9.10
  -4  -2   3    2.50   10.10
   4  -2  -3   -7.00    8.20
   4   2  -3    6.30   10.20
   4   2  -3    6.20    8.30
  -4   2   3    1.70   10.20
  -4   2   3   -7.20   10.20
   3  -2  -3  104.79   15.20
   3  -2  -3  122.29   17.20
  -3  -2   3   89.19   12.60
  -3   2   3  113.09   17.50
   3   2  -3  118.49   16.10
  -3   2   3  107.69   13.60
   3   2  -3  105.99   14.10
  -2  -2   3    5.10    8.80
  -2  -2   3   -0.90    9.60
  -2  -2   3    8.20    5.30
   2  -2  -3    5.20    8.20
   2   2  -3   -1.90    7.90
  -2   2   3    2.30   10.50
   2   2  -3   -2.90    8.70
  -2   2   3    4.00    9.20
  -1  -2   3  882.51   26.50
  -1  -2   3  808.12   28.90
  -1  -2   3  740.03   27.50
  -1   2   3  845.72   28.20
   1   2  -3  768.82   27.70
   1   2  -3  800.02   27.00
   1   2  -3  854.71   27.10
  -1   2   3  817.22   28.20
   0  -2   3  543.05   22.50
   0  -2  -3  541.75   23.00
   0  -2   3  542.45   23.70
   0   2  -3  507.75   22.80
   0   2  -3  539.15   24.60
   0   2   3  552.44   23.00
   0   2   3  539.85   23.30
   0   2  -3  539.85   22.70
   0   2   3  571.74   26.20
   1  -2   3   99.99   15.40
  -1  -2  -3  143.89   20.40
   1  -2   3  134.59   17.80
  -1  -2  -3  127.29   15.90
   1   2   3  138.09   15.90
  -1   2  -3  123.19   16.10
  -1   2  -3  114.99   15.40
   2  -2   3  895.31   34.80
  -2  -2  -3  931.61   35.20
   2  -2   3  855.01   31.30
  -2  -2  -3  880.91   31.80
   2   2   3  917.21   33.40
  -2   2  -3  861.71   31.60
   2   2   3  905.71   31.80
  -2   2  -3  901.91   36.10
  -3  -2  -3  631.14   27.60
   3  -2   3  608.44   30.30
  -3  -2  -3  585.74   29.10
   3  -2   3  629.84   27.00
  -3   2  -3  614.94   27.90
   3   2   3  624.14   27.00
  -3   2  -3  596.14   31.40
   3   2   3  578.64   28.10
  -4  -2  -3   60.99   13.70
   4  -2   3   66.39   14.60
   4  -2   3   48.70   11.90
  -4  -2  -3   44.10   12.40
  -4   2  -3   65.99   14.80
   4   2   3   45.20   12.20
   4   2   3   58.09   12.50
  -4   2  -3   55.89   13.20
   5  -2   3   61.79   13.50
   5  -2   3   22.80   14.00
  -5  -2  -3   48.50   14.60
  -5  -2  -3   34.20   13.00
  -5   2  -3   50.19   14.40
   5   2   3   33.70   12.20
  -5   2  -3   64.59   16.10
   5   2   3   52.69   13.30
   6  -2   3  628.64   32.40
  -6  -2  -3  655.43   34.30
  -6  -2  -3  681.43   33.60
   6   2   3  607.04   32.20
  -6   2  -3  639.14   33.40
   6   2   3  620.64   32.00
  -6   2  -3  619.04   37.40
   7  -2   3  -10.50   11.20
  -7  -2  -3  -12.70   12.60
  -7  -2  -3   -0.80   13.90
  -7   2  -3    9.40   15.00
   7   2   3  -14.40   11.80
  -7   2  -3   15.80   14.30
   7   2   3    0.80   11.90
  -8  -2  -3  391.06   31.40
   8  -2   3  348.97   29.30
  -8  -2  -3  379.46   32.10
  -8   2  -3  308.97   33.20
  -8   2  -3  381.96   31.40
   8   2   3  405.56   30.10
  -9  -2  -3    2.40   16.40
   9  -2   3   -5.30   13.40
  -9  -2  -3    5.50   15.50
   9   2   3   -5.30   14.40
  -9   2  -3  -31.90   15.20
  -9   2  -3   -8.60   14.30
  10  -2   3  262.67   31.20
 -10  -2  -3  257.57   33.10
 -10  -2  -3  223.68   31.60
 -10   2  -3  246.48   35.70
 -10   2  -3  233.68   31.80
  10   2   3  214.68   31.00
 -11  -2  -3   16.50   18.90
 -11  -2  -3   35.10   20.80
 -11   2  -3   22.40   20.60
 -11   2  -3   59.49   21.10
 -12  -2  -3  274.87   37.80
 -12  -2  -3  257.17   38.50
 -12   2  -3  147.29   31.50
 -12   2  -3  173.88   28.90
 -13  -2  -3   67.29   26.40
 -13  -2  -3   61.99   26.20
 -13   2  -3   37.30   23.80
 -13   2  -3   72.79   27.60
 -14  -2  -3   91.19   29.40
 -14  -2  -3  170.68   33.90
 -14   2  -3  149.69   33.60
 -14   2  -3  116.19   29.50
 -15  -2  -3   21.90   26.20
 -15  -2  -3    5.10   34.70
 -15   2  -3   32.70   46.80
 -15   2  -3  -11.50   23.80
 -16  -2  -3   47.30   32.20
 -16   2  -3   42.40   29.40
 -17  -2  -3   57.09   34.20
 -17   2  -3   15.90   31.70
 -19  -3   3   54.69   37.00
 -19   3   3   24.40   31.90
 -18  -3   3   75.39   34.50
 -18   3   3   -3.20   30.20
 -18   3   3    4.70   30.00
 -17  -3   3   26.00   29.70
 -17   3   3  -29.90   27.10
 -17   3   3   51.79   31.80
 -16  -3   3  -13.50   24.80
 -16   3   3   12.50   26.70
 -16   3   3  -15.70   25.10
 -15  -3   3   17.60   21.40
 -15  -3   3   -2.90   24.30
 -15   3   3   -2.20   26.30
 -15   3   3   42.30   26.70
 -14  -3   3   15.60   24.40
 -14  -3   3    4.30   18.30
 -14   3   3   22.50   22.50
 -14   3   3  -24.40   24.50
 -13  -3   3   34.90   23.30
 -13  -3   3   46.10   18.00
 -13   3   3   47.30   25.40
 -13   3   3   28.50   21.60
  13   3  -3   47.20   17.10
 -12  -3   3   18.90   15.10
 -12  -3   3   33.50   20.80
  12   3  -3   -7.80   12.40
 -12   3   3   23.10   19.50
 -12   3   3   -9.50   19.00
 -11  -3   3   77.69   21.50
 -11   3   3   98.79   23.70
 -11   3   3   67.19   22.40
 -10  -3   3   22.20   17.90
 -10   3   3   -4.20   14.90
 -10   3   3  -15.80   14.80
  -9  -3   3   50.29   17.70
  -9   3   3   72.19   19.50
  -9   3   3   98.59   20.40
  -8  -3   3   27.90   15.60
  -8   3   3    3.60   13.40
  -8   3   3   13.00   15.10
  -7  -3   3   73.09   17.00
  -7   3   3   76.09   16.80
  -7   3   3   90.09   17.40
  -6  -3   3  289.57   25.90
   6  -3  -3  247.78   23.50
   6  -3  -3  272.07   23.50
  -6   3   3  284.77   27.00
  -6   3   3  318.07   25.90
   6   3  -3  254.77   22.10
  -5  -3   3  489.75   28.90
   5  -3  -3  450.65   25.90
   5  -3  -3  453.65   28.40
   5   3  -3  500.25   25.60
   5   3  -3  508.05   27.60
  -5   3   3  415.16   26.80
  -5   3   3  461.25   29.50
  -4  -3   3  150.88   20.50
   4  -3  -3  151.38   19.50
   4  -3  -3  144.39   18.40
   4   3  -3  116.99   16.90
  -4   3   3  136.99   21.30
  -4   3   3  155.98   20.70
   4   3  -3  136.19   19.10
  -3  -3   3   68.19   12.80
  -3  -3   3   46.60   14.10
   3  -3  -3   46.60   12.30
   3  -3  -3   55.19   11.90
  -3   3   3   21.60   12.00
  -3   3   3   41.30   12.80
   3   3  -3   40.80   12.40
   3   3  -3   25.10   10.50
  -2  -3   3    2.20   12.20
   2  -3  -3   23.10   10.10
  -2  -3   3   14.90   10.90
  -2  -3   3    6.50    7.00
  -2   3   3   -2.90   10.60
   2   3  -3    7.90    9.80
   2   3  -3   -6.40   10.20
  -2   3   3   12.00   10.30
   2   3  -3    9.50    8.20
  -2   3   3   10.80   11.40
  -1  -3   3  119.49   18.20
  -1  -3   3  110.59   15.60
   1  -3  -3  144.29   17.60
  -1  -3   3  143.69   14.40
   1   3  -3  117.19   17.20
   1   3  -3  146.49   17.20
  -1   3   3  122.79   15.20
   1   3  -3  111.59   14.70
  -1   3   3  139.89   17.50
   0  -3   3   46.40   10.80
   0  -3  -3   46.10   12.50
   0  -3   3   34.70   13.00
   0  -3   3   29.10   11.20
   0  -3  -3   49.60   11.40
   0   3   3   38.30   11.20
   0   3  -3   58.09   12.30
   0   3  -3   39.00   11.80
   0   3  -3   55.59   12.90
   0   3   3   42.70   12.30
  -1  -3  -3  154.38   19.60
   1  -3   3  110.49   17.20
   1  -3   3  122.79   18.20
  -1   3  -3  110.49   15.10
  -1   3  -3  145.59   20.40
  -1   3  -3  126.69   18.10
   1   3   3  116.89   17.90
   1   3   3  154.48   17.00
   1   3   3  106.49   15.10
  -2  -3  -3   23.00   12.40
   2  -3   3   24.70   11.20
  -2  -3  -3   47.60   12.60
   2  -3   3   48.10   11.90
   2   3   3   52.69   13.00
   2   3   3   48.40   12.20
  -2   3  -3   52.49   14.80
  -2   3  -3   40.40   12.70
   3  -3   3  138.29   19.80
  -3  -3  -3  100.59   16.20
  -3  -3  -3  140.39   20.10
   3  -3   3  133.59   18.80
  -3   3  -3  135.99   19.80
  -3   3  -3   99.69   15.50
   3   3   3  112.69   18.50
   3   3   3  117.59   15.40
  -4  -3  -3   25.80   12.90
   4  -3   3   65.29   14.20
   4  -3   3   51.39   14.00
  -4  -3  -3   63.69   14.70
   4   3   3   45.80   12.70
  -4   3  -3   57.39   16.40
  -4   3  -3   19.40   12.60
   4   3   3   31.50   12.10
  -5  -3  -3   36.00   14.30
  -5  -3  -3    5.50   12.90
   5  -3   3   32.10   12.30
   5   3   3   29.50   12.80
  -5   3  -3    6.00   15.00
   5   3   3   32.50   12.20
  -5   3  -3   37.20   14.30
   6  -3   3  161.58   22.80
  -6  -3  -3  125.09   18.90
  -6  -3  -3  124.09   19.10
   6   3   3  162.18   22.90
  -6   3  -3  195.88   25.10
  -6   3  -3  128.09   22.80
   6   3   3  159.88   21.90
  -7  -3  -3  -15.70   12.80
   7  -3   3   33.00   13.90
  -7  -3  -3   15.90   14.70
  -7   3  -3   20.90   17.10
   7   3   3   -1.40   11.50
   7   3   3  -14.20   10.90
  -7   3  -3    9.20   14.20
  -8  -3  -3   14.30   14.80
   8  -3   3    3.00   13.50
  -8  -3  -3   -6.80   13.90
  -8   3  -3    8.40   15.80
  -8   3  -3   22.10   16.20
   8   3   3   -0.70   13.40
   9  -3   3   14.10   15.50
  -9  -3  -3   16.50   15.80
  -9  -3  -3    5.70   15.30
   9   3   3   14.30   15.80
  -9   3  -3   15.50   17.10
  -9   3  -3   -1.80   16.90
  10  -3   3    4.90   16.60
 -10  -3  -3    1.50   18.30
 -10  -3  -3   11.50   17.30
 -10   3  -3   15.30   18.00
  10   3   3   20.20   17.50
 -10   3  -3   -7.50   18.20
 -11  -3  -3  -17.50   18.70
 -11  -3  -3    6.00   18.80
 -11   3  -3  -10.40   20.50
 -11   3  -3   41.80   22.30
 -12  -3  -3    0.00   21.10
 -12  -3  -3   35.60   21.90
 -12   3  -3   64.59   25.30
 -12   3  -3   -5.40   23.30
 -13  -3  -3   -3.80   22.00
 -13  -3  -3  -17.70   22.00
 -13   3  -3   17.10   23.10
 -13   3  -3    1.80   23.10
 -14  -3  -3  -14.00   24.60
 -14  -3  -3   29.60   26.30
 -14   3  -3  -30.40   22.50
 -14   3  -3    5.20   26.70
 -15  -3  -3   -1.60   24.90
 -15   3  -3    8.70   28.50
 -16  -3  -3   25.50   28.10
 -16   3  -3   18.40   28.80
 -17  -3  -3   27.80   31.00
 -17   3  -3  -17.10   28.50
 -18  -4   3   -7.10   30.60
 -18   4   3   33.40   33.90
 -18   4   3  -12.90   30.00
 -17  -4   3  132.49   37.80
 -17   4   3  117.39   36.50
 -17   4   3   66.29   34.90
 -16  -4   3  -19.10   25.80
 -16   4   3   28.30   30.90
 -16   4   3   20.10   28.10
 -15  -4   3  131.99   34.40
 -15   4   3  128.29   33.50
 -15   4   3   98.69   35.80
 -14  -4   3   52.29   28.50
 -14   4   3  -15.80   22.10
 -14   4   3   18.30   27.50
 -13  -4   3  329.87   42.00
 -13   4   3  335.67   47.20
 -13   4   3  294.87   40.90
 -12  -4   3   43.40   22.50
 -12   4   3   51.49   25.40
 -12   4   3   66.49   24.30
 -11  -4   3  377.36   38.80
 -11   4   3  399.96   41.00
 -11   4   3  367.36   36.90
 -10  -4   3  165.38   25.20
 -10   4   3  152.48   25.30
 -10   4   3  125.19   25.10
  -9  -4   3  288.07   31.30
  -9   4   3  302.57   33.60
  -9   4   3  270.67   31.40
  -8  -4   3  226.68   27.40
  -8   4   3  177.98   27.00
  -8   4   3  185.98   28.00
  -7  -4   3 1267.27   50.39
  -7   4   3 1232.58   52.59
   7   4  -3 1324.77   49.60
  -7   4   3 1224.78   49.80
  -6  -4   3  771.92   38.30
  -6   4   3  751.52   41.20
  -6   4   3  752.62   37.80
   6   4  -3  827.22   37.90
  -5  -4   3  714.63   36.40
   5  -4  -3  788.02   35.90
   5   4  -3  696.33   34.10
  -5   4   3  802.12   39.80
   5   4  -3  771.22   36.00
  -5   4   3  818.42   37.60
   4  -4  -3 1464.05   53.99
   4  -4  -3 1469.15   49.30
  -4  -4   3 1424.26   50.49
  -4   4   3 1431.76   53.39
   4   4  -3 1449.15   49.60
  -4   4   3 1481.15   50.89
   4   4  -3 1427.36   48.00
   3  -4  -3  632.04   32.30
   3  -4  -3  647.64   30.80
  -3  -4   3  541.05   22.50
  -3  -4   3  607.44   32.60
  -3  -4   3  566.04   30.40
   3   4  -3  480.45   28.40
  -3   4   3  589.54   29.40
   3   4  -3  596.24   31.40
   3   4  -3  593.84   23.70
  -3   4   3  578.64   31.40
  -3   4   3  566.54   32.80
  -2  -4   3 1974.70   58.99
  -2  -4   3 1846.02   51.89
  -2  -4   3 1895.41   59.19
   2  -4  -3 1973.80   57.79
  -2   4   3 1871.51   61.09
  -2   4   3 1884.71   58.39
   2   4  -3 1903.91   58.29
  -2   4   3 1950.40   58.29
   2   4  -3 1922.21   52.69
   2   4  -3 1917.21   57.29
  -1  -4   3 1674.33   49.10
   1  -4  -3 1682.63   52.69
  -1  -4   3 1641.54   52.89
  -1  -4   3 1694.53   54.79
   1   4  -3 1762.02   53.79
   1   4  -3 1660.13   52.39
   1   4  -3 1641.84   49.99
  -1   4   3 1734.53   56.39
  -1   4   3 1658.03   52.89
  -1   4   3 1662.73   53.69
   0  -4   3 1770.62   54.99
   0  -4  -3 1770.62   55.19
   0  -4  -3 1759.52   53.79
   0  -4   3 1761.82   52.69
   0  -4   3 1749.62   55.69
   0   4  -3 1769.92   55.09
   0   4   3 1679.63   54.79
   0   4   3 1753.02   54.69
   0   4  -3 1793.02   54.49
   0   4  -3 1762.12   54.19
  -1  -4  -3  569.44   30.30
   1  -4   3  523.85   29.30
   1  -4   3  498.35   27.20
  -1   4  -3  516.85   29.60
   1   4   3  539.75   29.30
   1   4   3  490.05   30.20
  -1   4  -3  546.75   29.10
   1   4   3  519.75   28.60
  -1   4  -3  587.84   31.10
   2  -4   3 1594.14   53.09
  -2  -4  -3 1668.43   53.89
   2  -4   3 1630.24   54.19
  -2   4  -3 1688.03   56.69
  -2   4  -3 1693.23   54.09
   2   4   3 1635.44   53.49
   2   4   3 1599.74   53.69
  -2   4  -3 1659.53   52.59
   2   4   3 1679.53   54.49
   3  -4   3  185.28   22.50
   3  -4   3  201.28   22.60
  -3  -4  -3  150.38   19.00
   3   4   3  178.18   23.80
  -3   4  -3  191.28   25.10
  -3   4  -3  160.88   23.00
   3   4   3  187.28   22.00
   3   4   3  183.98   21.40
   4  -4   3 1679.73   56.79
  -4  -4  -3 1752.02   57.69
  -4  -4  -3 1626.74   56.39
  -4   4  -3 1749.92   57.79
  -4   4  -3 1720.33   62.29
   4   4   3 1702.53   56.39
   4   4   3 1714.53   57.09
   5  -4   3  585.74   32.90
  -5  -4  -3  568.34   34.40
  -5  -4  -3  594.84   34.40
  -5   4  -3  568.44   34.70
   5   4   3  587.44   33.00
  -5   4  -3  583.34   39.60
   5   4   3  630.14   32.90
  -6  -4  -3  968.90   43.50
  -6  -4  -3  907.91   41.70
   6  -4   3  837.62   40.90
   6   4   3  849.12   40.50
  -6   4  -3  890.51   42.60
  -6   4  -3  886.21   48.20
   6   4   3  837.62   39.40
   7  -4   3   89.69   18.90
  -7  -4  -3   53.39   18.30
  -7  -4  -3   87.09   19.70
   7   4   3  106.09   20.40
   7   4   3   85.09   19.20
  -7   4  -3   86.79   19.30
  -7   4  -3   73.79   21.20
  -8  -4  -3  703.93   40.60
  -8  -4  -3  635.94   39.50
   8  -4   3  646.44   40.90
  -8   4  -3  676.53   46.60
   8   4   3  635.24   39.10
  -8   4  -3  642.84   40.10
  -9  -4  -3   75.39   21.00
   9  -4   3   60.69   21.20
  -9  -4  -3   48.10   18.40
  -9   4  -3   68.89   22.90
   9   4   3   67.09   21.00
  -9   4  -3   69.69   22.50
 -10  -4  -3  336.67   36.10
 -10  -4  -3  271.77   34.10
 -10   4  -3  280.97   35.80
 -10   4  -3  303.87   40.60
 -11  -4  -3   63.19   24.00
 -11  -4  -3   36.70   21.80
 -11   4  -3   28.20   22.90
 -11   4  -3   57.19   25.70
 -12  -4  -3  148.59   29.50
 -12  -4  -3  167.58   32.20
 -12   4  -3  144.39   29.80
 -12   4  -3  137.09   31.30
 -13  -4  -3   10.40   23.80
 -13  -4  -3  -12.80   22.60
 -13   4  -3   -2.10   25.60
 -13   4  -3  -26.70   22.90
 -14  -4  -3   71.79   29.80
 -14  -4  -3  149.49   37.50
 -14   4  -3  100.09   33.10
 -14   4  -3  114.59   38.70
 -15  -4  -3   -9.60   27.60
 -15   4  -3   85.29   33.80
 -16  -4  -3   12.20   29.40
 -16   4  -3  118.39   36.90
 -17   4  -3   13.90   30.90
 -18  -5   3   45.00   34.20
 -18   5   3   -4.50   34.30
 -18   5   3   57.99   36.90
 -17  -5   3  -11.50   28.50
 -17   5   3  -24.70   31.10
 -17   5   3  -14.50   29.80
 -16  -5   3   58.79   31.70
 -16   5   3   38.40   34.10
 -16   5   3   50.59   36.00
 -15  -5   3  -25.80   25.40
 -15   5   3   14.30   27.20
 -15   5   3  -27.60   29.10
 -14  -5   3   98.89   30.80
 -14   5   3  120.29   33.10
 -14   5   3   64.89   32.60
 -13  -5   3   24.10   23.50
 -13   5   3   -4.20   23.80
 -13   5   3   24.60   25.10
 -12  -5   3  274.27   38.70
 -12   5   3  253.07   42.10
 -12   5   3  336.27   40.30
 -11  -5   3   15.60   21.20
 -11   5   3    0.00   19.80
 -11   5   3   13.90   21.40
 -10  -5   3  296.17   36.80
 -10   5   3  307.67   36.90
 -10   5   3  318.57   38.40
  -9  -5   3   15.20   18.90
  -9   5   3   11.30   17.50
  -9   5   3   39.90   19.90
   9   5  -3   52.39   18.70
  -8  -5   3  400.66   34.30
  -8   5   3  368.06   34.90
   8   5  -3  396.16   33.10
  -8   5   3  356.76   33.90
  -7  -5   3   24.50   16.70
  -7   5   3  -15.00   12.30
   7   5  -3   17.70   15.20
  -7   5   3    7.00   15.10
  -6  -5   3  736.13   40.30
  -6   5   3  716.13   42.30
   6   5  -3  721.43   38.90
  -6   5   3  813.32   41.30
  -5  -5   3  331.37   30.40
  -5   5   3  330.87   30.10
  -5   5   3  322.07   29.80
   5   5  -3  258.07   27.20
  -4  -5   3  531.85   35.60
  -4   5   3  568.24   35.40
  -4   5   3  638.54   37.60
   4   5  -3  631.44   35.10
   4   5  -3  628.64   26.20
  -3  -5   3  330.57   28.20
  -3  -5   3  349.47   30.40
   3   5  -3  333.77   27.90
   3   5  -3  362.96   22.90
  -3   5   3  377.86   30.00
  -3   5   3  330.17   29.20
  -3   5   3  387.86   27.50
  -2  -5   3 1462.95   53.89
   2  -5  -3 1500.15   51.89
  -2  -5   3 1458.15   52.49
  -2  -5   3 1425.86   46.00
  -2   5   3 1501.65   53.19
   2   5  -3 1489.05   52.59
   2   5  -3 1490.75   47.80
   2   5  -3 1375.56   50.79
  -2   5   3 1563.04   52.59
  -2   5   3 1435.06   54.29
  -1  -5   3  306.67   22.20
   1  -5  -3  310.47   26.30
  -1  -5   3  249.78   25.10
  -1  -5   3  251.07   28.30
  -1   5   3  270.57   25.70
   1   5  -3  237.88   24.10
   1   5  -3  282.77   24.30
  -1   5   3  260.87   24.60
   1   5  -3  272.27   26.20
  -1   5   3  224.88   26.30
   0  -5  -3 1110.79   43.70
   0  -5   3 1059.19   43.30
   0  -5  -3 1162.48   44.70
   0  -5   3 1028.30   45.10
   0  -5   3 1010.10   40.10
   0   5   3 1050.39   44.40
   0   5  -3 1065.39   44.10
   0   5   3 1074.69   44.30
   0   5  -3 1045.70   42.40
   0   5  -3 1103.79   43.00
   0   5   3 1037.40   42.90
  -1  -5  -3  129.19   19.00
   1  -5   3  147.49   20.30
   1  -5   3   86.99   16.90
   1   5   3  103.49   18.60
   1   5   3  105.29   17.60
  -1   5  -3   66.29   16.90
  -1   5  -3   81.19   16.50
  -1   5  -3   99.79   18.80
  -2  -5  -3  218.78   25.60
   2  -5   3  148.29   20.30
   2  -5   3  171.18   21.80
   2   5   3  198.28   23.40
  -2   5  -3  170.68   26.00
   2   5   3  183.58   23.20
   2   5   3  192.58   26.20
  -2   5  -3  168.58   24.80
  -2   5  -3  162.28   23.20
   3  -5   3  366.46   28.50
  -3  -5  -3  386.96   29.70
  -3   5  -3  296.27   29.10
  -3   5  -3  383.36   32.80
   3   5   3  400.56   30.00
   3   5   3  388.16   28.90
   3   5   3  427.56   30.10
  -4  -5  -3  287.67   27.30
   4  -5   3  293.97   28.00
  -4   5  -3  244.48   31.70
   4   5   3  312.77   27.00
  -4   5  -3  289.17   29.20
   4   5   3  321.37   29.30
   4   5   3  255.77   26.70
   5  -5   3  444.96   33.30
  -5  -5  -3  488.45   33.10
  -5   5  -3  455.05   36.70
  -5   5  -3  409.26   33.00
   5   5   3  459.85   32.70
   5   5   3  495.25   35.10
   5   5   3  454.35   31.20
   6  -5   3  238.08   28.60
  -6  -5  -3  165.68   27.40
  -6  -5  -3  186.28   27.70
   6   5   3  191.48   26.60
  -6   5  -3  199.58   29.10
  -6   5  -3  115.39   23.60
   7  -5   3  487.05   36.90
  -7  -5  -3  458.05   36.60
  -7  -5  -3  474.95   36.30
   7   5   3  455.45   35.80
  -7   5  -3  504.55   38.10
  -7   5  -3  455.25   42.80
  -8  -5  -3  120.99   23.60
   8  -5   3   95.49   21.20
  -8  -5  -3  136.09   24.60
  -8   5  -3  112.39   24.80
   8   5   3  102.99   22.30
  -8   5  -3   96.09   25.70
  -9  -5  -3  314.07   35.40
  -9  -5  -3  253.17   34.70
  -9   5  -3  237.18   39.60
  -9   5  -3  289.47   36.00
 -10  -5  -3   10.50   20.20
 -10  -5  -3   -5.50   18.30
 -10   5  -3   31.70   25.70
 -10   5  -3   17.20   20.80
 -11  -5  -3  116.19   28.00
 -11  -5  -3  147.29   28.20
 -11   5  -3  179.28   32.40
 -11   5  -3   69.09   28.60
 -12  -5  -3    6.30   23.30
 -12  -5  -3  -15.50   22.20
 -12   5  -3   -5.70   22.80
 -12   5  -3   52.59   27.00
 -13  -5  -3   86.59   30.90
 -13  -5  -3   86.39   29.70
 -13   5  -3   32.30   27.80
 -13   5  -3   87.39   29.40
 -14  -5  -3  -28.60   25.30
 -14   5  -3    4.00   27.70
 -15  -5  -3   87.09   32.60
 -15   5  -3   29.50   30.90
 -16   5  -3  -11.20   29.40
 -17  -6   3  -69.79   30.30
 -17   6   3   45.20   35.00
 -17   6   3   23.70   36.40
 -16  -6   3   12.60   30.70
 -16   6   3   -7.00   28.80
 -16   6   3  -26.80   31.00
 -15  -6   3   -6.10   27.70
 -15   6   3   15.30   31.10
 -15   6   3  -14.60   29.80
 -14  -6   3  -42.30   22.60
 -14   6   3   -3.70   27.00
 -14   6   3   -9.00   26.40
 -13  -6   3   44.00   28.00
 -13   6   3   41.40   29.20
 -13   6   3   48.80   26.90
 -12  -6   3  -14.70   22.30
  12   6  -3  -26.60   21.40
 -12   6   3   -5.80   23.60
 -12   6   3   17.80   24.70
 -11  -6   3   27.90   24.20
 -11   6   3    4.20   23.10
 -11   6   3   -0.50   22.50
  11   6  -3    6.80   20.50
 -10  -6   3  -12.80   19.70
 -10   6   3    0.00   20.10
 -10   6   3   12.30   21.00
  10   6  -3    6.40   18.60
  -9  -6   3    7.00   20.40
   9   6  -3   30.20   18.90
  -9   6   3    6.80   18.00
  -9   6   3   12.40   20.10
  -8  -6   3   46.50   22.40
   8   6  -3   33.10   19.00
  -8   6   3   39.60   19.90
  -8   6   3   47.90   20.50
  -7  -6   3  104.99   22.80
  -7   6   3   82.19   21.90
   7   6  -3   81.99   21.40
  -7   6   3   85.59   21.20
  -6  -6   3  258.57   30.50
  -6   6   3  214.78   30.30
  -6   6   3  210.88   31.10
   6   6  -3  239.98   30.30
  -5  -6   3   10.60   16.90
   5   6  -3    3.70   14.50
  -5   6   3   14.90   16.70
  -5   6   3   32.60   14.80
   5   6  -3   -0.70   10.30
  -5   6   3   33.20   16.20
  -4  -6   3  131.19   23.10
  -4  -6   3  191.68   24.80
  -4   6   3  191.88   25.50
  -4   6   3  161.58   24.70
  -4   6   3  186.68   27.20
   4   6  -3  178.78   23.30
   4   6  -3  150.88   19.50
  -3  -6   3   41.90   17.50
  -3  -6   3   34.80   17.20
  -3   6   3   18.00   16.30
  -3   6   3   27.90   13.70
   3   6  -3   18.60   12.00
   3   6  -3   11.50   14.80
  -3   6   3   33.70   16.00
  -2  -6   3   99.29   16.00
  -2  -6   3  140.99   22.20
  -2  -6   3   84.29   18.90
   2   6  -3  113.69   19.30
  -2   6   3   96.39   19.50
   2   6  -3  104.49   17.20
  -2   6   3  132.99   21.90
  -2   6   3   97.19   18.20
  -1  -6   3   19.60   14.80
  -1  -6   3   21.20   11.70
  -1  -6   3    5.10   16.10
  -1   6   3   24.50   13.70
   1   6  -3   32.00   15.00
   1   6  -3   28.40   14.30
  -1   6   3    5.00   14.50
  -1   6   3  -18.20   11.50
   0  -6   3  234.28   23.70
   0  -6  -3  236.58   27.30
   0  -6   3  237.98   27.50
   0   6  -3  224.78   27.60
   0   6   3  192.18   27.50
   0   6  -3  196.78   25.60
   0   6   3  260.27   26.10
   0   6   3  225.08   26.20
  -1  -6  -3  155.88   22.20
   1  -6   3  160.88   22.80
  -1   6  -3  127.59   21.20
   1   6   3  123.79   21.00
   1   6   3  127.19   20.60
   1   6   3  174.08   24.10
  -1   6  -3  132.99   22.00
  -2  -6  -3  150.98   22.60
   2  -6   3  189.28   26.50
   2   6   3  187.48   27.40
   2   6   3  169.48   24.90
  -2   6  -3  216.48   28.60
  -2   6  -3  180.38   27.50
  -3  -6  -3   35.40   15.60
   3  -6   3   32.50   16.70
   3   6   3   21.50   15.00
  -3   6  -3   45.70   17.00
  -3   6  -3   53.99   18.20
   3   6   3   29.20   17.10
   4  -6   3  274.27   30.90
  -4  -6  -3  308.77   30.50
  -4   6  -3  248.38   33.20
  -4   6  -3  282.97   31.10
   4   6   3  268.27   30.90
   4   6   3  290.27   29.40
   5  -6   3   81.59   20.00
  -5  -6  -3  124.09   21.70
   5   6   3   78.79   20.20
  -5   6  -3  117.09   21.40
   5   6   3  119.49   21.70
  -5   6  -3   62.49   21.50
  -6  -6  -3   69.59   20.00
   6  -6   3   93.29   21.60
  -6   6  -3  138.39   25.40
   6   6   3   88.39   21.60
  -6   6  -3   59.09   21.50
   6   6   3   74.69   21.60
   7  -6   3    1.80   17.80
  -7  -6  -3   28.90   19.00
  -7   6  -3   12.00   18.30
   7   6   3   19.70   17.70
   7   6   3  -39.60   16.40
  -7   6  -3   22.00   20.60
  -8  -6  -3  104.89   24.60
  -8   6  -3  113.49   29.80
  -8   6  -3  117.69   26.80
  -9  -6  -3   26.10   21.10
  -9   6  -3   -1.60   20.60
  -9   6  -3  -13.60   20.30
 -10  -6  -3   70.09   25.40
 -10  -6  -3   49.20   23.40
 -10   6  -3   28.30   25.80
 -10   6  -3   44.70   24.70
 -11  -6  -3   32.50   24.10
 -11  -6  -3    4.40   23.60
 -11   6  -3    7.70   24.90
 -11   6  -3  -35.20   22.30
 -12  -6  -3   -1.80   24.40
 -12  -6  -3   48.20   27.10
 -12   6  -3   39.10   29.40
 -12   6  -3   50.39   27.70
 -13  -6  -3   -1.60   25.40
 -13   6  -3  -27.50   26.30
 -14  -6  -3  -21.10   45.80
 -14   6  -3  -19.20   27.20
 -15   6  -3  -19.80   29.00
 -16  -7   3  -38.30   31.40
 -16   7   3  134.69   41.70
 -16   7   3   34.30   37.90
 -15  -7   3    5.10   28.60
 -15   7   3   44.50   34.20
 -15   7   3    7.60   30.10
 -14  -7   3  216.48   40.00
 -14   7   3  166.18   40.00
 -14   7   3  173.48   37.40
 -13  -7   3   45.40   30.10
 -13   7   3   34.60   30.20
 -13   7   3   77.49   30.40
 -12  -7   3  179.38   35.50
 -12   7   3  110.49   31.30
 -12   7   3  226.98   36.60
 -11  -7   3   61.09   28.20
 -11   7   3   74.59   29.60
 -11   7   3  112.29   30.40
 -10  -7   3  268.77   40.80
 -10   7   3  304.67   40.70
 -10   7   3  258.87   41.80
  10   7  -3  183.98   30.90
  -9  -7   3   88.99   25.90
   9   7  -3  105.49   25.30
  -9   7   3   97.79   27.40
  -9   7   3  104.09   26.50
  -8  -7   3  490.35   43.30
   8   7  -3  582.04   44.10
  -8   7   3  671.93   47.10
  -8   7   3  564.44   45.50
  -7  -7   3  238.98   36.00
  -7   7   3  223.58   31.90
  -7   7   3  142.59   26.40
   7   7  -3  202.18   28.10
  -6  -7   3 1017.90   53.59
  -6   7   3  973.60   49.70
  -6   7   3 1077.09   56.09
   6   7  -3 1030.60   51.89
  -6   7   3 1103.59   54.19
  -5  -7   3  287.37   35.90
   5   7  -3  282.97   23.70
   5   7  -3  275.87   32.30
  -5   7   3  225.38   33.80
   5   7  -3  355.16   25.60
  -5   7   3  278.57   34.30
  -5   7   3  267.17   32.20
  -4  -7   3  639.34   42.30
  -4  -7   3  606.34   42.80
  -4   7   3  663.63   41.00
   4   7  -3  637.84   40.70
  -4   7   3  645.44   42.50
  -4   7   3  676.63   43.70
   4   7  -3  716.53   34.50
  -3  -7   3  438.86   36.70
  -3  -7   3  454.55   38.40
  -3   7   3  430.26   36.10
  -3   7   3  440.46   34.70
  -3   7   3  388.66   36.20
   3   7  -3  436.46   36.30
   3   7  -3  456.45   30.30
  -2  -7   3  553.64   39.20
  -2  -7   3  464.95   39.00
  -2   7   3  574.04   39.30
   2   7  -3  544.25   34.50
  -2   7   3  505.75   36.20
   2   7  -3  556.14   38.90
  -2   7   3  562.44   38.80
  -1  -7   3  752.92   44.20
  -1  -7   3  716.23   44.40
  -1   7   3  736.33   41.90
   1   7  -3  749.13   40.00
   1   7  -3  721.93   42.10
  -1   7   3  746.93   43.20
  -1   7   3  634.84   40.90
   0  -7   3  609.54   40.50
   0  -7  -3  663.43   40.60
   0   7  -3  658.43   41.50
   0   7   3  617.24   40.80
   0   7  -3  635.94   38.70
   0   7   3  639.74   38.60
   0   7   3  612.84   38.30
  -1  -7  -3 1072.89   50.99
   1  -7   3 1047.60   50.79
   1   7   3 1134.89   51.29
   1   7   3 1120.59   50.19
  -1   7  -3  975.80   49.60
   1   7   3 1049.40   48.90
  -1   7  -3 1014.90   50.79
  -2  -7  -3  597.54   39.90
   2  -7   3  588.44   40.40
  -2   7  -3  563.84   40.50
  -2   7  -3  601.34   41.00
   2   7   3  601.04   40.60
   2   7   3  592.44   38.90
   2   7   3  603.84   38.60
   3  -7   3 1051.29   52.89
  -3  -7  -3 1181.48   53.59
   3   7   3 1130.89   50.59
  -3   7  -3 1149.69   53.59
   3   7   3 1151.28   53.89
  -3   7  -3 1108.59   54.89
   3   7   3 1130.89   53.19
   4  -7   3  482.65   39.30
  -4  -7  -3  495.05   38.90
  -4   7  -3  493.15   39.90
   4   7   3  481.55   39.30
   4   7   3  387.96   37.30
  -4   7  -3  466.75   40.90
  -5  -7  -3  737.73   46.10
   5  -7   3  766.02   47.90
   5   7   3  770.92   47.10
   5   7   3  771.42   46.80
  -5   7  -3  676.13   48.70
  -5   7  -3  833.12   48.60
   6  -7   3   64.69   28.60
  -6  -7  -3   18.30   20.30
  -6   7  -3   57.79   23.50
   6   7   3   51.79   20.20
   6   7   3   33.30   22.20
  -6   7  -3   68.89   22.50
  -7  -7  -3  301.27   36.50
  -7   7  -3  274.27   42.40
   7   7   3  338.97   39.00
  -7   7  -3  304.67   38.50
  -8  -7  -3   -1.30   19.90
   8   7   3    8.80   18.60
  -8   7  -3   22.60   22.90
  -8   7  -3  -26.10   21.10
  -9  -7  -3  345.07   42.20
  -9   7  -3  284.27   47.70
   9   7   3  276.67   41.10
  -9   7  -3  332.87   44.10
 -10  -7  -3   -2.40   22.20
  10   7   3  -36.50   21.40
 -10   7  -3   -1.10   25.20
 -10   7  -3   13.30   24.30
 -11  -7  -3  266.37   41.70
 -11   7  -3  245.28   41.50
  11   7   3  265.37   39.00
 -11   7  -3  350.26   54.39
 -12   7  -3    3.60   28.70
 -13   7  -3   59.29   34.50
 -14   7  -3   22.60   31.00
 -15   7  -3   57.39   36.50
 -15  -8   3   37.90   34.50
 -15   8   3   19.10   36.80
 -15   8   3   85.09   36.80
 -14  -8   3   50.09   31.90
 -14   8   3  -20.70   29.30
 -14   8   3   -7.30   30.60
 -13  -8   3  130.99   35.90
 -13   8   3   47.50   31.60
 -13   8   3  113.89   36.00
 -12  -8   3   40.30   30.70
 -12   8   3   33.00   30.40
 -12   8   3  -30.40   24.30
 -11  -8   3  120.19   31.90
 -11   8   3  131.89   33.30
 -11   8   3   97.69   32.20
 -10  -8   3   -5.30   23.90
 -10   8   3   17.10   25.00
 -10   8   3   26.60   25.00
  -9  -8   3   65.49   25.90
   9   8  -3   75.29   26.70
  -9   8   3   72.59   26.30
  -9   8   3   38.80   24.10
  -8  -8   3   37.10   24.90
   8   8  -3   32.90   23.00
  -8   8   3   12.00   21.70
  -8   8   3   63.59   24.60
  -7  -8   3  220.48   34.50
  -7   8   3  224.18   34.30
   7   8  -3  200.38   29.50
  -7   8   3  232.78   37.10
  -6  -8   3   99.09   27.80
  -6   8   3   83.39   23.00
  -6   8   3   91.19   25.20
  -6   8   3   45.20   22.00
   6   8  -3  133.19   26.30
   6   8  -3   88.79   18.40
  -5  -8   3  206.18   31.20
   5   8  -3  216.78   25.00
  -5   8   3  240.58   37.20
  -5   8   3  173.78   27.80
   5   8  -3  196.68   26.10
   5   8  -3  256.47   34.20
  -5   8   3  202.68   31.50
  -4  -8   3  139.59   28.00
  -4  -8   3  151.28   27.70
  -4   8   3  176.98   27.80
   4   8  -3  240.88   33.70
   4   8  -3  228.28   27.80
  -4   8   3  153.08   27.70
  -4   8   3  148.59   27.60
  -3  -8   3  252.07   36.60
  -3  -8   3  263.57   37.80
   3   8  -3  213.48   29.50
   3   8  -3  238.88   29.20
  -3   8   3  219.98   32.50
  -3   8   3  266.77   33.60
  -3   8   3  247.48   35.40
  -2  -8   3   51.09   22.40
  -2  -8   3   93.39   25.70
  -2   8   3   78.89   22.40
  -2   8   3   69.89   21.70
   2   8  -3   96.59   21.80
  -2   8   3   75.49   21.70
   2   8  -3   91.29   21.40
  -1  -8   3  181.48   29.60
  -1  -8   3  150.98   28.40
  -1   8   3  169.58   27.50
   1   8  -3  204.68   30.60
  -1   8   3  227.68   34.10
  -1   8   3  181.18   27.70
   1   8  -3  163.98   25.50
   0  -8  -3   89.19   22.70
   0  -8   3   87.59   24.20
   0   8   3   84.49   21.50
   0   8  -3   71.09   20.80
   0   8  -3   84.79   22.10
   0   8   3   97.79   22.60
   0   8   3   53.79   20.70
  -1  -8  -3  219.98   34.20
   1  -8   3  231.78   35.90
  -1   8  -3  184.48   29.20
   1   8   3  162.28   26.40
   1   8   3  220.18   30.10
  -1   8  -3  218.88   33.50
   1   8   3  244.38   34.30
   2  -8   3  147.39   27.20
  -2  -8  -3  171.88   27.60
  -2   8  -3  133.29   26.70
   2   8   3  148.49   26.20
   2   8   3   91.69   23.10
   2   8   3  125.69   24.40
  -2   8  -3  138.39   26.30
   3  -8   3  121.69   26.50
  -3  -8  -3   96.79   23.80
  -3   8  -3  178.78   29.80
   3   8   3  120.89   26.00
   3   8   3   78.29   22.90
  -3   8  -3  117.69   26.20
   3   8   3   84.49   21.30
  -4  -8  -3  325.87   38.50
  -4   8  -3  315.97   38.70
  -4   8  -3  200.18   32.90
   4   8   3  265.07   32.20
   4   8   3  254.37   38.50
  -5  -8  -3   61.39   24.70
   5   8   3   63.29   23.60
  -5   8  -3   38.90   23.60
   5   8   3   67.79   20.20
  -5   8  -3   75.39   24.40
  -6  -8  -3   37.20   24.40
  -6   8  -3   51.79   25.90
   6   8   3   41.40   23.70
  -6   8  -3   83.39   25.80
  -7  -8  -3   45.70   24.10
  -7   8  -3   -2.60   23.70
   7   8   3   15.60   23.70
  -7   8  -3   -5.40   21.80
  -8  -8  -3   99.39   28.00
  -8   8  -3   84.89   27.80
  -8   8  -3   40.70   28.00
   8   8   3   91.59   27.20
  -9  -8  -3   44.40   24.50
   9   8   3   64.19   26.20
  -9   8  -3   62.79   27.90
  -9   8  -3   53.39   32.00
 -10   8  -3   53.29   31.20
  10   8   3   54.29   29.70
 -11   8  -3   -9.00   27.40
  11   8   3   37.50   27.70
  12   8   3    4.40   36.50
 -12   8  -3   19.70   32.40
 -13   8  -3   -3.40   31.40
 -14  -9   3   28.60   36.10
 -14   9   3  -44.10   30.00
 -13  -9   3    2.10   30.40
 -13   9   3   30.40   34.50
 -13   9   3  -79.39   24.80
 -12  -9   3   82.09   32.90
 -12   9   3    3.50   29.80
 -12   9   3   42.60   31.90
 -11  -9   3  -10.20   26.30
 -11   9   3   10.20   27.10
 -11   9   3   10.50   29.00
 -10  -9   3   87.39   30.90
 -10   9   3  -12.90   25.60
 -10   9   3    7.50   27.00
  -9  -9   3   30.30   27.60
  -9   9   3  -42.70   21.70
  -9   9   3  -14.00   22.30
  -8  -9   3   41.10   27.60
  -8   9   3   40.50   24.70
  -8   9   3   36.20   25.20
  -7  -9   3   42.70   26.00
   7   9  -3   60.69   37.90
   7   9  -3   56.99   17.90
  -7   9   3   41.50   26.30
  -7   9   3   18.70   22.30
  -6  -9   3   51.39   25.00
   6   9  -3  -12.30   18.70
  -6   9   3   30.30   24.60
   6   9  -3    2.10   15.90
  -6   9   3   -9.70   19.20
  -5  -9   3   55.19   24.60
  -5   9   3   19.80   21.10
   5   9  -3   37.30   19.00
   5   9  -3   42.10   22.70
  -5   9   3   59.99   25.80
  -4  -9   3   50.19   24.60
   4   9  -3   23.80   20.80
  -4   9   3   67.29   25.10
  -4   9   3   45.70   22.60
   4   9  -3   10.70   17.90
  -3  -9   3   82.39   27.40
  -3   9   3   75.59   24.20
   3   9  -3   52.69   21.20
  -3   9   3   82.29   25.90
   3   9  -3   56.69   23.60
  -2  -9   3   12.50   21.70
   2   9  -3   10.90   19.70
  -2   9   3   16.20   20.20
   2   9  -3    7.20   18.80
  -2   9   3   58.29   21.50
   1   9  -3  155.68   26.90
  -1   9   3  165.88   28.00
   1   9  -3  180.18   29.70
  -1   9   3  208.88   32.70
   0   9  -3   45.00   20.90
   0   9   3   42.40   21.40
   0   9  -3  -12.70   18.80
   0   9   3   35.40   22.10
  -1  -9  -3  116.89   26.70
  -1   9  -3  157.68   29.90
   1   9   3  151.08   26.50
  -1   9  -3   72.89   25.60
   1   9   3  155.48   29.60
  -2  -9  -3   -4.60   19.80
  -2   9  -3  -12.40   20.70
   2   9   3   -2.90   20.80
   2   9   3   -5.60   17.60
  -2   9  -3   -3.80   21.00
  -3  -9  -3   73.39   24.40
  -3   9  -3   36.80   25.00
  -3   9  -3   43.30   23.90
   3   9   3   44.90   19.70
   3   9   3   83.79   25.00
  -4  -9  -3   37.80   23.80
  -4   9  -3  -28.50   20.90
   4   9   3   13.80   21.70
   4   9   3   -2.20   17.70
  -4   9  -3   19.80   22.10
  -5  -9  -3  118.19   29.90
  -5   9  -3   41.90   26.90
   5   9   3   78.49   22.30
  -5   9  -3  104.59   28.40
   5   9   3   92.09   27.90
  -6  -9  -3   -5.30   21.20
   6   9   3   48.50   20.50
  -6   9  -3   32.30   25.90
   6   9   3   26.30   23.00
  -6   9  -3  -42.60   22.90
  -7  -9  -3  194.18   35.80
  -7   9  -3  193.98   38.10
  -7   9  -3  181.38   38.40
   7   9   3  105.79   30.20
   7   9   3  207.68   34.10
   8   9   3   13.80   19.70
   8   9   3   -5.70   24.70
  -8   9  -3  -25.00   26.60
   9   9   3   97.49   29.40
  -9   9  -3   45.20   32.00
  10   9   3   -8.30   26.30
 -10   9  -3   -3.20   32.40
 -11   9  -3   10.70   31.60
 -12   9  -3    3.00   31.20
 -12 -10   3  -22.70   32.30
 -12  10   3   38.90   33.70
 -12  10   3  -59.69   25.00
 -11 -10   3   64.49   34.10
 -11  10   3   90.39   35.10
 -11  10   3   59.19   33.20
 -10 -10   3   -0.20   29.80
 -10  10   3   13.00   27.10
 -10  10   3  -10.00   28.00
  -9 -10   3  166.38   38.20
  -9  10   3   40.30   30.00
  -9  10   3   80.29   33.60
  -8 -10   3  -14.20   28.00
  -8  10   3   42.60   29.30
  -8  10   3   78.79   28.80
  -7 -10   3  180.48   37.00
  -7  10   3  125.99   35.60
  -7  10   3   90.89   30.00
  -6 -10   3   -6.50   28.10
  -6  10   3   92.09   31.70
  -6  10   3   15.30   23.20
  -5 -10   3  158.48   35.30
  -5  10   3  138.29   31.30
   5  10  -3   65.49   23.90
  -5  10   3  111.49   31.60
  -4 -10   3   35.70   28.00
   4  10  -3  -28.60   18.70
  -4  10   3   -0.40   21.60
  -4  10   3   -9.30   22.50
  -3 -10   3  113.79   29.60
  -3  10   3  134.89   32.60
  -3  10   3  105.09   27.50
   3  10  -3  120.39   26.50
  -2 -10   3  181.48   35.50
   2  10  -3  116.39   29.40
  -2  10   3  134.39   32.10
  -2  10   3  176.78   32.30
   2  10  -3  198.88   30.90
  -1  10   3   31.70   21.80
   1  10  -3   62.19   25.20
  -1  10   3   18.20   23.10
   1  10  -3   46.60   23.40
   0  10   3  269.37   38.70
   0  10  -3  209.68   33.80
   0  10   3  238.28   37.20
   0  10  -3  264.07   40.20
  -1  10  -3   45.70   26.20
   1  10   3   46.80   22.10
  -1  10  -3   61.79   27.50
   1  10   3   56.59   26.30
  -2 -10  -3  152.88   32.20
  -2  10  -3  120.19   31.80
  -2  10  -3  168.18   34.90
   2  10   3  131.19   29.20
   2  10   3  164.08   31.00
  -3  10  -3   84.89   42.90
   3  10   3   28.60   23.00
  -3  10  -3    5.20   24.10
   3  10   3   60.99   22.90
   4  10   3  196.18   34.60
  -4  10  -3  143.49   34.50
   4  10   3  183.08   30.90
  -5  10  -3    5.40   27.40
   5  10   3   25.30   20.60
   5  10   3   13.70   23.70
   6  10   3  222.28   36.80
   6  10   3  232.28   38.80
  -6  10  -3  132.19   35.10
  -7  10  -3    8.50   29.80
   7  10   3   -5.30   20.00
   7  10   3  -13.30   23.50
  -8  10  -3  131.99   38.50
   8  10   3  215.48   38.00
   8  10   3  120.99   28.20
  -9  10  -3  -15.20   30.30
 -10  10  -3   14.80   37.30
 -10 -11   3    2.90   32.80
 -10  11   3  -21.90   28.60
  -9 -11   3   -8.60   30.30
  -9  11   3   -3.40   27.90
  -9  11   3   49.50   34.90
  -8 -11   3   41.30   33.10
  -8  11   3    8.60   29.80
  -8  11   3   -9.20   29.70
  -7 -11   3   19.10   31.20
  -7  11   3   10.40   26.80
  -7  11   3   18.50   31.90
  -6 -11   3   -4.60   30.40
  -6  11   3   -7.80   23.60
  -6  11   3  -25.70   25.60
  -5 -11   3   19.30   31.00
  -5  11   3   -4.50   23.60
  -5  11   3   66.39   31.20
  -4 -11   3  -18.10   27.50
  -4  11   3  -26.30   20.90
   4  11  -3  -11.30   21.50
  -4  11   3   30.90   29.50
  -3 -11   3   38.50   31.00
   3  11  -3  -15.10   21.80
  -3  11   3   19.60   24.60
  -3  11   3   12.80   28.10
   2  11  -3  -30.10   20.70
  -2  11   3   -4.60   21.20
  -2  11   3  -41.60   22.90
   1  11  -3   15.20   24.90
  -1  11   3  -12.30   21.30
  -1  11   3   99.19   32.10
   0  11   3   37.80   24.20
   0  11   3   -0.20   26.00
   0  11  -3   -1.50   26.40
   1  11   3   11.90   26.40
   1  11   3   17.20   20.90
  -1  11  -3  -13.70   24.80
   2  11   3  -17.20   22.20
  -2  11  -3  -21.50   25.70
   2  11   3  -17.90   19.60
   3  11   3   -7.10   24.50
  -3  11  -3   18.20   27.20
   3  11   3  -18.60   20.30
  -4  11  -3  -36.10   26.00
   4  11   3   -5.40   21.00
   4  11   3   33.90   27.30
  -5  11  -3   -9.70   27.90
   5  11   3   28.30   26.40
   5  11   3   18.20   22.50
   6  11   3    4.60   27.80
   6  11   3   16.80   25.00
  -6  11  -3  -27.20   28.20
  -7  11  -3  -13.00   32.30
  -8  11  -3  -32.40   30.10
  -6 -12   3   21.10   37.70
  -6  12   3  -20.40   25.10
  -6  12   3   22.70   40.30
  -5 -12   3   56.19   34.10
  -5  12   3   14.00   31.90
  -5  12   3    0.10   25.20
  -4 -12   3  102.59   37.90
  -4  12   3   -0.80   25.90
  -4  12   3    4.00   31.20
  -3  12   3   26.30   31.50
  -3  12   3   29.40   26.20
  -2  12   3    6.70   28.20
  -2  12   3   41.20   26.70
   2  12  -3   -6.60   27.20
   1  12  -3   -9.60   28.70
  -1  12   3   17.80   25.70
  -1  12   3   43.90   33.00
   0  12   3   50.39   28.60
   0  12   3   50.89   30.50
   0  12  -3   40.50   30.40
  -1  12  -3  -50.89   25.90
   1  12   3   -7.60   22.10
   1  12   3   11.70   28.30
   2  12   3   96.09   30.80
   2  12   3   64.39   34.60
  -2  12  -3   34.00   30.80
   3  12   3    0.70   23.00
  -3  12  -3  -47.70   28.70
  -4  12  -3    8.50   33.10
   4  12   3   43.60   27.20
   5  12   3    6.20   38.90
  -5  12  -3  -36.50   31.60
 -19   0   4  -21.00   27.40
 -18   0   4   63.79   32.60
 -18   0   4   86.49   30.60
 -17   0   4    5.90   24.60
 -17   0   4   31.50   26.50
 -16   0   4  126.49   28.20
 -16   0   4  137.79   32.80
 -15   0   4  -16.90   21.60
 -15   0   4   -4.20   22.00
 -14   0   4   39.50   20.00
 -14   0   4   40.10   23.20
 -13   0   4   93.29   23.10
 -13   0   4   99.09   22.90
 -12   0   4  546.25   39.30
 -12   0   4  667.63   41.40
 -11   0   4  -10.10   14.60
 -11   0   4   32.30   17.90
  11   0  -4  -13.60   12.80
 -10   0   4  370.86   31.50
 -10   0   4  416.86   30.20
  10   0  -4  375.26   27.10
  -9   0   4   -5.70   14.10
   9   0  -4   -5.80   10.70
  -9   0   4   -4.90   11.50
  -8   0   4 1181.68   44.80
   8   0  -4 1177.78   41.50
  -7   0   4   36.70   11.10
   7   0  -4   29.20   10.80
  -7   0   4   32.90   13.20
   7   0  -4   42.30   11.00
  -6   0   4  587.14   28.00
   6   0  -4  568.64   25.30
  -6   0   4  599.84   25.30
   6   0  -4  590.84   25.80
   5   0  -4   38.80    9.20
  -5   0   4   28.80    8.90
  -5   0   4   27.00   10.60
  -4   0   4 1929.81   48.90
  -4   0   4 1895.41   50.29
  -2   0   4 2529.15   62.69
   2   0  -4 2512.15   63.29
  -1   0   4 2630.54   64.09
   1   0  -4 2454.15   64.19
   0   0   4 5779.22  130.69
   0   0  -4 5589.84  130.49
   1   0   4  193.88   18.60
  -1   0  -4  201.28   19.90
   1   0   4  194.08   14.20
   2   0   4  115.39   15.10
   2   0   4   74.59   12.20
  -2   0  -4   90.49   11.50
  -2   0  -4  105.39   14.80
  -3   0  -4  115.59   17.00
  -3   0  -4  113.59   15.80
   3   0   4  116.59   15.80
   3   0   4  127.99   17.30
   4   0   4  499.05   28.50
   4   0   4  480.75   25.90
  -4   0  -4  495.45   25.90
  -4   0  -4  510.95   30.30
   5   0   4  485.45   29.70
  -5   0  -4  468.35   27.60
  -5   0  -4  460.95   31.30
   5   0   4  471.55   27.30
   6   0   4  537.75   45.50
  -6   0  -4  558.24   35.40
  -6   0  -4  527.95   30.70
   6   0   4  567.64   30.70
  -7   0  -4 1144.79   50.29
  -7   0  -4 1138.39   45.80
   7   0   4 1090.69   45.00
  -8   0  -4  550.04   38.40
   8   0   4  578.34   34.50
  -8   0  -4  500.55   33.80
  -9   0  -4  369.66   35.60
   9   0   4  416.16   33.50
  -9   0  -4  388.36   33.20
 -10   0  -4  415.76   38.90
  10   0   4  437.56   37.60
 -10   0  -4  460.85   37.50
 -11   0  -4  189.18   30.50
  11   0   4  247.18   36.20
 -11   0  -4  226.68   34.20
 -12   0  -4   67.29   23.90
 -12   0  -4   51.29   24.20
 -13   0  -4   39.50   24.80
 -13   0  -4   42.30   23.50
 -14   0  -4  123.89   33.00
 -14   0  -4  102.69   29.70
 -15   0  -4  212.88   37.60
 -16   0  -4   22.60   28.50
 -17   0  -4   11.60   32.60
 -19  -1   4    8.00   30.50
 -19   1   4   37.60   30.80
 -19   1   4  112.49   35.30
 -18  -1   4  -30.50   27.90
 -18   1   4   40.00   31.50
 -18   1   4   22.90   28.20
 -17  -1   4  -10.40   26.00
 -17  -1   4    4.90   24.30
 -17   1   4   31.10   26.50
 -17   1   4   14.90   25.20
 -16  -1   4   27.90   22.50
 -16  -1   4   69.99   28.60
 -16   1   4    5.00   24.00
 -16   1   4  -20.70   23.00
 -15  -1   4   31.50   24.40
 -15  -1   4   21.80   19.80
 -15   1   4   -6.80   21.40
 -15   1   4  -12.50   22.50
 -14  -1   4   21.70   22.20
 -14  -1   4    8.40   19.00
 -14   1   4   35.50   22.70
 -14   1   4    8.40   22.20
 -13  -1   4   -8.60   18.00
 -13  -1   4   33.70   18.40
 -13   1   4   -3.00   20.20
 -13   1   4  -10.00   18.20
 -12  -1   4   81.69   22.00
 -12  -1   4   86.19   18.90
 -12   1   4   62.39   20.60
 -12   1   4   55.99   20.10
  12   1  -4   66.89   17.20
 -11  -1   4   68.09   19.80
 -11  -1   4   81.19   16.90
 -11   1   4   55.49   19.10
 -11   1   4   67.99   19.10
  11   1  -4   67.99   15.80
 -10  -1   4  -11.50   14.60
 -10  -1   4    9.60   12.10
  10   1  -4    1.10   11.20
 -10   1   4   21.40   14.70
 -10   1   4  -23.60   13.30
  -9  -1   4  265.67   22.90
  -9  -1   4  193.78   26.50
   9  -1  -4  207.98   23.70
  -9   1   4  261.17   26.20
   9   1  -4  238.58   20.30
  -9   1   4  214.18   26.10
   8  -1  -4   60.49   14.10
  -8  -1   4   31.80   14.80
  -8  -1   4   38.10   11.70
  -8   1   4   55.29   14.20
   8   1  -4   58.89   11.30
  -8   1   4   81.19   16.00
   7  -1  -4   -4.30    9.10
  -7  -1   4   10.20   13.00
  -7  -1   4   10.90    8.10
   7  -1  -4   -2.00    9.60
  -7   1   4   11.50   10.40
   7   1  -4    3.80   10.00
   7   1  -4   -0.20    7.30
  -7   1   4   15.10   11.90
  -6  -1   4   25.10    7.40
  -6  -1   4   15.30   11.80
   6  -1  -4   29.60   10.40
   6  -1  -4   22.60   10.50
   6   1  -4   11.40    7.40
  -6   1   4   15.80   10.00
  -6   1   4   29.30   11.50
   6   1  -4    6.40    9.50
  -5  -1   4   19.70   10.60
   5  -1  -4   20.50    8.50
   5  -1  -4  -11.20    8.50
   5   1  -4    5.50    8.80
  -5   1   4   18.70   10.40
  -5   1   4    6.40   10.30
   4  -1  -4 1207.88   33.80
  -4  -1   4 1162.48   34.80
   4   1  -4 1199.38   34.00
  -4   1   4 1199.78   34.80
  -4   1   4 1137.39   38.40
  -3  -1   4  266.57   14.00
  -2  -1   4 1343.67   35.70
  -2   1   4 1339.67   40.90
   2   1  -4 1304.77   36.10
  -1  -1   4 3451.35   82.39
   1  -1  -4 3549.04   87.19
   1   1  -4 3443.36   82.69
  -1   1   4 3601.84   86.89
   0  -1  -4 7535.65  170.78
   0  -1   4 7479.95  167.88
   0   1  -4 7436.76  167.98
   0   1   4 7514.35  170.28
  -1  -1  -4   40.60   12.00
   1  -1   4   11.20   10.60
   1  -1   4   11.00    7.70
  -1  -1  -4   23.80    8.30
   1   1   4   33.60   11.00
  -1   1  -4   28.70    8.60
  -1   1  -4   29.40   11.80
   1   1   4   24.10    8.20
  -2  -1  -4  579.94   23.90
   2  -1   4  617.04   29.00
  -2  -1  -4  617.34   28.80
   2  -1   4  614.34   24.70
  -2   1  -4  624.04   29.90
   2   1   4  627.44   29.20
   2   1   4  629.84   24.00
  -2   1  -4  615.54   24.90
  -3  -1  -4   -0.40   11.20
  -3  -1  -4    4.40    9.50
   3  -1   4  -14.10    9.70
   3  -1   4   21.50    9.90
  -3   1  -4   -6.10   11.30
  -3   1  -4    5.90   10.50
   3   1   4   -5.10    8.40
   3   1   4   -0.80    9.30
  -4  -1  -4    5.70   12.10
   4  -1   4   23.80   11.20
  -4  -1  -4   22.70   11.00
   4  -1   4   18.80   11.80
   4   1   4    8.10    7.50
  -4   1  -4    2.90   10.60
   4   1   4   38.30   11.30
  -4   1  -4   12.80   13.10
  -5  -1  -4   -2.60   12.40
   5  -1   4   -4.10   10.50
  -5  -1  -4    7.40   10.90
   5  -1   4   13.60   12.50
  -5   1  -4  -11.10   12.80
  -5   1  -4  -13.40   10.80
   5   1   4   -2.90   10.80
  -6  -1  -4   35.30   15.10
  -6  -1  -4   62.39   14.90
   6  -1   4   49.20   14.50
   6   1   4   76.19   16.00
  -6   1  -4   74.39   16.00
  -6   1  -4   50.79   17.10
  -7  -1  -4   94.19   19.10
  -7  -1  -4   84.79   17.50
   7  -1   4   84.69   16.70
  -7   1  -4   96.39   19.00
  -7   1  -4   90.49   20.70
   7   1   4   81.49   16.80
  -8  -1  -4  319.07   31.90
  -8  -1  -4  263.57   27.70
   8  -1   4  284.47   27.90
  -8   1  -4  267.87   27.90
  -8   1  -4  232.28   30.90
   8   1   4  262.37   27.70
  -9  -1  -4  161.48   23.80
   9  -1   4  106.99   20.40
  -9  -1  -4  191.88   30.00
   9   1   4  160.58   23.10
  -9   1  -4   98.09   22.30
  -9   1  -4  146.49   23.20
 -10  -1  -4   94.09   22.20
  10  -1   4  108.49   22.10
 -10  -1  -4   96.49   24.40
  10   1   4  137.29   23.90
 -10   1  -4   89.29   23.80
 -11  -1  -4   51.89   21.40
 -11  -1  -4   46.90   21.30
  11  -1   4   57.29   21.90
 -11   1  -4   56.09   23.50
 -11   1  -4   58.89   20.90
  11   1   4   83.99   22.10
 -12  -1  -4  -40.20   19.10
 -12  -1  -4  -12.30   18.70
 -12   1  -4   26.80   20.70
 -12   1  -4    4.80   20.30
 -13  -1  -4   38.80   24.30
 -13  -1  -4   61.09   26.80
 -13   1  -4   38.90   25.20
 -13   1  -4   15.60   22.50
 -14  -1  -4   55.59   27.40
 -14  -1  -4   63.99   27.40
 -14   1  -4   27.00   25.00
 -14   1  -4   54.19   27.60
 -15  -1  -4   46.20   29.60
 -15   1  -4   31.70   27.20
 -16  -1  -4  -25.20   26.70
 -16   1  -4   83.59   32.30
 -17  -1  -4   10.30   30.70
 -17   1  -4   18.90   31.30
 -19  -2   4  -42.20   31.50
 -19   2   4  -24.50   29.10
 -19   2   4  -30.00   29.50
 -18  -2   4   44.20   32.40
 -18   2   4   11.20   27.50
 -18   2   4   34.80   27.30
 -17  -2   4   59.19   28.90
 -17   2   4  -27.60   23.70
 -17   2   4   30.30   27.80
 -16  -2   4   17.50   20.60
 -16  -2   4   58.19   26.80
 -16   2   4   10.80   24.60
 -16   2   4   16.40   26.70
 -15  -2   4  -24.00   18.10
 -15  -2   4    9.60   21.10
 -15   2   4    7.80   22.60
 -15   2   4  -20.90   22.50
 -14  -2   4  163.78   24.50
 -14  -2   4  132.39   29.10
 -14   2   4  148.49   33.10
 -14   2   4  182.18   30.90
 -13  -2   4   45.20   17.60
 -13  -2   4  -10.60   18.40
  13   2  -4   35.60   16.20
 -13   2   4    8.70   19.50
 -13   2   4   35.00   22.40
 -12  -2   4  114.49   24.30
 -12  -2   4  112.29   18.20
 -12   2   4  107.19   23.30
  12   2  -4   63.99   16.20
 -12   2   4  117.19   25.30
 -11  -2   4   11.00   12.30
 -11  -2   4   -2.70   15.60
 -11   2   4   -2.10   16.80
  11   2  -4    0.40   11.60
 -11   2   4   10.30   15.80
 -10  -2   4  352.86   30.90
 -10   2   4  340.67   30.60
 -10   2   4  342.27   32.20
  10   2  -4  363.26   22.30
  -9  -2   4   30.80   14.90
  -9   2   4  -18.80   13.00
  -9   2   4    9.40   15.00
  -8  -2   4  240.28   24.90
   8  -2  -4  245.88   25.20
  -8   2   4  267.37   26.20
  -8   2   4  241.48   25.00
  -7  -2   4  113.79   17.70
   7  -2  -4  106.59   17.30
  -7   2   4   89.89   16.30
  -7   2   4   80.79   16.90
   6  -2  -4 1415.56   49.00
   6  -2  -4 1395.06   44.40
  -6  -2   4 1386.16   45.70
  -6   2   4 1432.56   49.40
  -6   2   4 1415.06   45.90
   6   2  -4 1361.06   43.60
  -5  -2   4   15.10   11.50
   5  -2  -4    6.30    5.90
   5  -2  -4   15.80    9.80
  -5   2   4   29.70   11.20
   5   2  -4   19.90    9.60
  -5   2   4   42.30   13.40
  -4  -2   4   11.60   11.10
   4  -2  -4   18.40    9.80
  -4   2   4   13.70   10.60
   4   2  -4   12.10   10.00
  -4   2   4   13.30   11.00
   4   2  -4   14.90    8.50
   3  -2  -4  305.67   18.00
  -3  -2   4  287.17   19.20
  -3  -2   4  281.27   18.70
   3   2  -4  300.77   18.80
   3   2  -4  286.97   16.40
  -3   2   4  311.77   23.50
  -3   2   4  314.27   19.60
   2  -2  -4  247.88   15.70
  -2  -2   4  240.28   14.50
  -2  -2   4  243.38   17.90
  -2  -2   4  226.98   16.70
   2   2  -4  231.48   16.80
   2   2  -4  239.88   14.80
  -2   2   4  218.08   17.00
   2   2  -4  227.88   15.60
  -1  -2   4  134.69   14.90
  -1  -2   4  197.48   17.20
  -1  -2   4  157.28   15.70
   1   2  -4  146.09   13.80
   1   2  -4  115.99   16.10
   1   2  -4  144.29   15.40
  -1   2   4  136.39   15.40
  -1   2   4  122.99   17.80
  -1   2   4  144.99   15.20
   0  -2   4  187.58   18.40
   0  -2  -4  186.28   21.90
   0  -2  -4  194.38   16.30
   0  -2   4  157.08   15.90
   0   2  -4  156.28   19.10
   0   2  -4  159.08   15.60
   0   2   4  165.38   16.80
   0   2   4  188.18   15.90
   0   2  -4  143.79   15.60
   0   2   4  153.98   19.40
   1  -2   4   23.50    9.80
  -1  -2  -4   31.80   13.30
   1  -2   4   42.70   12.20
  -1  -2  -4   37.60    9.90
   1   2   4   31.40   10.30
  -1   2  -4   31.40   12.60
  -1   2  -4   37.50    9.90
   1   2   4   33.60   11.90
  -2  -2  -4  297.47   24.00
  -2  -2  -4  286.77   20.20
   2  -2   4  312.17   19.90
   2  -2   4  299.97   24.20
  -2   2  -4  327.27   25.30
  -2   2  -4  296.67   20.20
   2   2   4  311.97   20.30
   2   2   4  281.97   19.90
  -3  -2  -4    5.00   11.90
   3  -2   4   12.10    9.70
  -3  -2  -4   30.60   10.90
   3  -2   4   17.50   12.60
   3   2   4   -0.30    5.30
  -3   2  -4    5.60   12.90
  -3   2  -4    9.50   10.20
   3   2   4   13.60    9.70
  -4  -2  -4  551.34   27.90
   4  -2   4  587.44   28.20
  -4  -2  -4  610.44   32.10
   4  -2   4  562.84   32.80
   4   2   4  609.74   30.90
  -4   2  -4  553.44   29.20
   4   2   4  576.94   28.10
  -4   2  -4  501.95   33.40
  -5  -2  -4   33.70   12.90
  -5  -2  -4   37.40   14.50
   5  -2   4   -2.00   10.70
  -5   2  -4   -2.70   11.20
   5   2   4   -0.20   10.70
   5   2   4    7.00   11.20
  -5   2  -4   -6.90   14.30
  -6  -2  -4   99.29   16.30
  -6  -2  -4   62.39   17.20
   6  -2   4   47.90   14.30
  -6   2  -4   72.29   19.30
   6   2   4   67.29   15.00
  -6   2  -4   82.19   16.40
   6   2   4   69.49   16.00
   7  -2   4   61.29   16.50
  -7  -2  -4   63.59   18.60
  -7  -2  -4   50.89   15.40
  -7   2  -4   30.40   16.00
  -7   2  -4   43.40   17.40
   7   2   4   76.19   16.30
   8  -2   4   82.99   17.60
  -8  -2  -4   64.69   17.60
  -8  -2  -4   86.69   20.10
  -8   2  -4   75.89   18.30
   8   2   4   59.09   15.80
  -8   2  -4   78.39   21.50
   9  -2   4  -11.30   13.10
  -9  -2  -4   15.00   16.90
  -9  -2  -4    0.90   17.20
  -9   2  -4   -3.30   16.90
   9   2   4    7.60   15.40
  -9   2  -4   44.00   17.40
 -10  -2  -4   78.79   23.10
  10  -2   4   58.99   19.00
 -10  -2  -4   87.59   23.20
  10   2   4   60.69   20.10
 -10   2  -4  104.29   27.00
 -10   2  -4  114.19   24.00
  11  -2   4   14.30   18.70
 -11  -2  -4   17.80   20.70
 -11  -2  -4    3.70   21.10
  11   2   4   11.40   19.50
 -11   2  -4   36.00   20.40
 -11   2  -4   -2.50   21.00
 -12  -2  -4   30.70   23.50
 -12  -2  -4   36.00   23.00
 -12   2  -4   19.20   25.20
 -12   2  -4   35.40   21.50
 -13  -2  -4   30.80   24.20
 -13  -2  -4  -25.20   22.50
 -13   2  -4  -10.60   20.80
 -13   2  -4   -3.30   23.40
 -14  -2  -4   15.50   29.10
 -14  -2  -4   -6.90   26.10
 -14   2  -4   15.90   26.30
 -14   2  -4   38.20   30.20
 -15  -2  -4  -18.30   25.70
 -15   2  -4   -5.40   26.10
 -16  -2  -4   -1.80   27.20
 -16   2  -4   18.90   30.10
 -17  -2  -4   25.30   31.20
 -17   2  -4    7.30   30.60
 -19  -3   4    4.60   32.50
 -19   3   4   32.10   33.30
 -19   3   4  -20.10   32.10
 -18  -3   4   11.70   32.10
 -18   3   4  -18.10   28.70
 -18   3   4   27.60   30.40
 -17  -3   4   23.00   29.50
 -17   3   4   81.09   35.00
 -17   3   4   47.80   29.10
 -16  -3   4   16.60   26.50
 -16   3   4   33.50   28.40
 -16   3   4    1.60   27.10
 -15  -3   4   70.39   21.80
 -15  -3   4  116.69   30.90
 -15   3   4  102.29   30.20
 -15   3   4   67.29   30.30
 -14  -3   4   21.40   24.20
 -14   3   4   19.70   23.10
 -14   3   4   10.10   25.10
 -13  -3   4  104.49   26.80
 -13   3   4  184.78   29.70
 -13   3   4  139.09   29.80
 -12  -3   4   48.00   21.40
 -12   3   4   72.39   22.30
 -12   3   4   62.09   22.90
 -11  -3   4  339.67   33.60
 -11   3   4  254.07   32.80
 -11   3   4  232.28   34.00
 -10  -3   4   11.60   16.10
 -10   3   4   19.10   17.00
 -10   3   4    2.20   16.00
  -9  -3   4  129.79   21.00
  -9   3   4  121.59   20.70
  -9   3   4  161.68   26.70
  -8  -3   4  -22.60   13.00
  -8   3   4  -10.80   12.40
  -8   3   4   -2.70   13.70
  -7  -3   4 1120.59   45.80
  -7   3   4 1323.27   52.09
  -7   3   4 1297.67   47.40
  -6  -3   4  163.38   21.90
   6  -3  -4  121.19   18.80
   6   3  -4  162.48   21.20
  -6   3   4  167.58   23.30
  -6   3   4  141.59   21.90
   5  -3  -4 1400.76   44.30
   5  -3  -4 1407.36   49.60
  -5  -3   4 1293.57   45.20
   5   3  -4 1298.27   43.80
  -5   3   4 1374.86   50.19
   5   3  -4 1246.28   41.90
  -5   3   4 1286.77   45.10
  -4  -3   4   38.10   13.00
   4  -3  -4   41.30   11.80
  -4   3   4   42.20   13.80
   4   3  -4   30.30   10.20
  -4   3   4   65.19   13.70
   4   3  -4   54.69   12.70
   3  -3  -4  860.51   31.60
  -3  -3   4  875.81   33.20
  -3  -3   4  852.81   33.90
   3   3  -4  858.21   31.00
   3   3  -4  833.82   32.50
  -3   3   4  852.31   37.40
  -3   3   4  876.31   33.70
   2  -3  -4  112.09   16.10
  -2  -3   4  138.39   17.60
  -2  -3   4  163.38   20.90
  -2  -3   4  147.59   13.90
   2   3  -4  130.09   18.30
   2   3  -4  146.69   16.80
  -2   3   4  139.59   17.10
  -2   3   4  120.89   14.80
  -2   3   4  118.79   17.10
   2   3  -4  113.69   15.00
  -1  -3   4 1613.94   49.70
  -1  -3   4 1621.14   48.60
  -1  -3   4 1589.34   46.20
   1  -3  -4 1637.44   47.40
   1   3  -4 1623.04   47.50
   1   3  -4 1677.43   48.60
  -1   3   4 1719.33   49.20
   1   3  -4 1692.63   48.00
  -1   3   4 1692.03   48.80
   0  -3   4   34.70   10.90
   0  -3  -4   19.40   11.20
   0  -3   4   39.30   11.00
   0   3   4   51.49   13.00
   0   3  -4   48.10   11.80
   0   3   4   49.90   11.30
   0   3  -4   11.80   12.00
   0   3   4   30.20   12.00
   0   3  -4   23.40   11.00
  -1  -3  -4  438.96   24.70
   1  -3   4  410.96   23.70
   1  -3   4  485.45   26.00
   1   3   4  442.06   25.40
   1   3   4  329.57   22.70
  -1   3  -4  438.16   27.70
  -1   3  -4  487.95   24.60
   1   3   4  443.86   24.40
  -1   3  -4  432.96   24.40
   2  -3   4  185.78   21.20
  -2  -3  -4  198.38   23.90
  -2  -3  -4  208.68   20.00
   2  -3   4  162.78   19.20
  -2   3  -4  171.98   20.20
   2   3   4  214.28   20.70
   2   3   4  171.38   18.40
  -2   3  -4  222.58   24.50
   3  -3   4 1590.54   49.90
   3  -3   4 1419.56   52.39
  -3  -3  -4 1568.74   49.80
  -3  -3  -4 1555.74   53.69
   3   3   4 1569.84   50.19
  -3   3  -4 1559.94   55.59
   3   3   4 1657.53   53.29
  -3   3  -4 1591.74   50.29
   4  -3   4  297.87   31.50
   4  -3   4  324.87   24.80
  -4  -3  -4  331.57   27.60
  -4  -3  -4  293.67   24.90
   4   3   4  343.47   26.00
   4   3   4  310.37   23.70
  -4   3  -4  278.27   28.60
  -4   3  -4  331.77   25.90
  -5  -3  -4 1106.99   43.10
   5  -3   4 1050.39   42.50
  -5  -3  -4 1090.39   45.10
  -5   3  -4 1058.49   48.50
  -5   3  -4 1093.09   43.20
   5   3   4 1050.99   41.90
   5   3   4 1123.89   44.80
   6  -3   4  249.68   25.50
  -6  -3  -4  248.78   25.10
  -6  -3  -4  304.57   28.50
   6   3   4  281.47   25.80
  -6   3  -4  303.77   27.50
   6   3   4  283.97   30.30
  -6   3  -4  315.47   32.00
  -7  -3  -4  276.87   29.50
  -7  -3  -4  213.48   25.90
   7  -3   4  220.48   26.10
  -7   3  -4  187.78   27.30
  -7   3  -4  203.28   30.40
   7   3   4  251.77   26.60
  -8  -3  -4  135.89   22.60
  -8  -3  -4  125.99   22.60
   8  -3   4  122.59   20.90
   8   3   4  118.49   21.30
  -8   3  -4  141.19   25.20
  -8   3  -4  115.69   20.80
  -9  -3  -4  216.78   30.70
  -9  -3  -4  183.68   29.10
   9  -3   4  215.38   31.30
  -9   3  -4  123.99   25.70
  -9   3  -4  268.37   31.80
   9   3   4  190.78   28.70
 -10  -3  -4  206.68   28.80
 -10  -3  -4  216.68   34.20
  10  -3   4  174.38   28.10
  10   3   4  171.28   26.40
 -10   3  -4  178.68   31.00
 -10   3  -4  250.27   34.10
 -11  -3  -4   60.29   23.70
 -11  -3  -4   57.09   23.00
 -11   3  -4   29.70   22.30
 -11   3  -4   51.59   24.90
 -12  -3  -4   85.89   26.10
 -12  -3  -4  153.78   29.50
 -12   3  -4  130.69   28.70
 -12   3  -4  114.19   30.70
 -13  -3  -4   13.60   24.20
 -13  -3  -4    6.50   23.20
 -13   3  -4   36.30   27.20
 -13   3  -4   -1.10   22.40
 -14  -3  -4   80.19   30.00
 -14   3  -4   48.50   29.80
 -15  -3  -4  101.29   33.10
 -15   3  -4   45.80   30.50
 -16  -3  -4   59.79   31.50
 -16   3  -4   36.40   32.20
 -17  -3  -4   24.90   31.20
 -17   3  -4   62.19   31.80
 -18  -4   4   10.70   30.80
 -18   4   4   17.80   33.80
 -18   4   4   48.70   32.20
 -17  -4   4  -26.40   30.50
 -17   4   4   -4.50   30.10
 -17   4   4   -3.00   30.40
 -16  -4   4   -2.20   26.70
 -16   4   4    8.60   32.30
 -16   4   4    2.60   27.10
 -15  -4   4  -31.10   23.20
 -15   4   4   21.50   25.40
 -15   4   4  -36.90   23.90
 -14  -4   4    8.40   24.00
 -14   4   4   15.60   25.00
 -14   4   4  -49.30   19.70
 -13  -4   4   27.40   24.60
 -13   4   4   -1.30   22.90
 -13   4   4   -9.50   21.30
 -12  -4   4   48.10   22.50
 -12   4   4   21.70   22.60
 -12   4   4   61.89   24.70
 -11  -4   4   31.40   19.30
 -11   4   4  -10.60   18.00
 -11   4   4   -6.40   18.80
 -10  -4   4   69.79   21.40
 -10   4   4   60.39   21.40
 -10   4   4   82.29   22.00
  -9  -4   4   30.40   16.70
  -9   4   4   53.99   18.90
  -9   4   4   20.50   15.50
  -8  -4   4   74.59   18.50
   8   4  -4   93.89   17.90
  -8   4   4   59.99   17.70
  -8   4   4   55.39   18.50
  -7  -4   4    7.50   15.10
  -7   4   4    1.60   12.80
   7   4  -4   -6.30   11.80
  -7   4   4    0.00   14.10
  -6  -4   4  666.23   35.40
  -6   4   4  716.73   39.30
  -6   4   4  677.03   35.80
   6   4  -4  652.23   33.40
  -5  -4   4   39.90   15.00
   5   4  -4   40.00   14.10
  -5   4   4   43.70   15.50
  -5   4   4   55.29   15.30
  -4  -4   4  100.59   17.00
  -4  -4   4  109.29   17.10
  -4   4   4   79.29   17.60
   4   4  -4  117.49   16.80
  -4   4   4  115.19   18.50
   3  -4  -4   -2.20   10.20
  -3  -4   4   14.60   11.70
  -3  -4   4   -4.20    6.80
  -3  -4   4    7.70   13.60
  -3   4   4   -3.40   11.00
  -3   4   4   20.10   11.00
   3   4  -4   -5.40   10.50
   3   4  -4    5.10    9.10
   3   4  -4  -10.30   10.80
  -3   4   4   -4.10   11.80
  -2  -4   4  325.87   27.00
  -2  -4   4  361.46   25.30
  -2  -4   4  343.97   19.60
   2  -4  -4  405.86   24.60
  -2   4   4  325.57   27.40
  -2   4   4  359.96   25.40
   2   4  -4  398.96   24.20
  -2   4   4  346.87   24.10
   2   4  -4  346.57   25.30
   2   4  -4  320.17   22.10
  -1  -4   4  146.49   20.70
   1  -4  -4  171.58   19.50
  -1  -4   4  145.39   19.30
  -1  -4   4  109.99   16.30
  -1   4   4  143.19   19.00
   1   4  -4  133.99   20.30
  -1   4   4  149.19   21.10
   1   4  -4  178.88   20.80
   1   4  -4  176.08   19.60
   0  -4   4  231.68   20.70
   0  -4   4  273.37   23.20
   0  -4  -4  259.97   22.90
   0   4  -4  274.47   22.10
   0   4   4  267.17   21.90
   0   4  -4  262.47   23.40
   0   4  -4  255.27   24.50
   0   4   4  274.27   23.90
  -1  -4  -4   18.90   12.30
   1  -4   4   19.30   12.00
   1  -4   4   22.20   12.30
   1   4   4    2.00   10.60
   1   4   4   28.90   13.30
  -1   4  -4   -9.10   10.40
  -1   4  -4    6.70   13.90
  -1   4  -4   21.00   12.40
   2  -4   4   49.90   13.80
   2  -4   4   53.79   14.70
  -2  -4  -4   44.70   13.70
  -2   4  -4   47.50   13.70
   2   4   4   33.70   14.50
  -2   4  -4   50.69   17.50
  -2   4  -4   47.50   14.50
   2   4   4   22.70   12.80
   2   4   4   41.80   14.20
   3  -4   4  124.79   18.00
   3  -4   4  117.79   21.80
  -3  -4  -4  120.89   17.60
  -3   4  -4  112.49   20.10
   3   4   4  109.49   17.70
   3   4   4  180.88   21.20
  -3   4  -4  103.69   17.10
  -4  -4  -4  137.39   21.30
   4  -4   4  186.98   23.20
  -4  -4  -4  146.69   22.80
   4   4   4  177.58   22.60
   4   4   4  199.08   23.20
  -4   4  -4  191.08   29.00
  -4   4  -4   94.69   18.40
  -5  -4  -4  114.39   20.10
   5  -4   4  130.79   19.30
  -5  -4  -4  115.89   18.80
   5   4   4  150.58   22.60
   5   4   4  134.59   22.10
  -5   4  -4  117.89   23.00
  -5   4  -4  127.69   19.20
   6  -4   4   60.69   17.10
  -6  -4  -4   52.89   18.30
  -6  -4  -4   43.20   16.20
  -6   4  -4   47.10   19.80
  -6   4  -4   50.79   17.90
   6   4   4   41.70   15.30
   7  -4   4  281.67   29.40
  -7  -4  -4  238.98   30.90
  -7  -4  -4  224.68   28.00
  -7   4  -4  220.58   33.10
   7   4   4  242.38   28.90
  -7   4  -4  240.18   28.80
  -8  -4  -4   29.00   18.50
   8  -4   4    3.30   16.10
  -8  -4  -4   54.39   18.20
  -8   4  -4   21.30   18.10
   8   4   4   41.90   17.00
  -8   4  -4   -0.40   17.60
  -9  -4  -4  107.39   23.90
  -9  -4  -4   90.99   21.60
   9  -4   4  112.59   24.20
  -9   4  -4   68.39   24.30
  -9   4  -4  130.19   25.00
   9   4   4   87.49   21.40
 -10  -4  -4   19.70   20.60
  10  -4   4   -1.10   19.80
 -10  -4  -4   -4.10   17.20
  10   4   4   19.60   19.10
 -10   4  -4   -7.10   18.40
 -10   4  -4  -11.70   18.60
 -11  -4  -4   66.59   24.60
 -11  -4  -4   52.59   23.50
 -11   4  -4   71.79   24.30
 -11   4  -4   85.19   27.40
 -12  -4  -4    5.50   22.50
 -12  -4  -4  -11.80   22.00
 -12   4  -4   12.00   23.20
 -12   4  -4  -41.50   22.10
 -13  -4  -4   -5.10   24.50
 -13  -4  -4   30.70   34.20
 -13   4  -4   -9.50   25.70
 -13   4  -4   11.40   28.40
 -14  -4  -4   -9.20   25.50
 -14   4  -4   17.00   28.40
 -15  -4  -4   14.30   29.00
 -15   4  -4   33.70   31.10
 -16  -4  -4  -16.70   29.60
 -16   4  -4   29.60   31.70
 -18  -5   4   37.80   33.40
 -18   5   4   40.00   34.90
 -18   5   4   29.40   37.30
 -17  -5   4   42.80   32.10
 -17   5   4   50.49   33.70
 -17   5   4    8.60   33.60
 -16  -5   4    7.50   29.90
 -16   5   4   45.60   33.10
 -16   5   4   49.90   33.80
 -15  -5   4  163.58   34.50
 -15   5   4  123.99   33.10
 -15   5   4   88.69   35.30
 -14  -5   4   96.79   28.70
 -14   5   4   55.49   30.00
 -14   5   4   86.39   29.90
 -13  -5   4  199.48   33.10
 -13   5   4  190.08   32.80
 -13   5   4  183.68   34.40
 -12  -5   4    6.90   22.50
 -12   5   4   30.30   23.80
 -12   5   4   78.99   26.70
 -11  -5   4  223.18   32.80
 -11   5   4  260.37   39.60
 -11   5   4  280.67   37.90
 -10  -5   4   67.09   21.40
 -10   5   4   -6.00   17.70
 -10   5   4   21.20   19.50
  10   5  -4   32.60   18.10
  -9  -5   4  520.45   39.80
   9   5  -4  564.24   38.00
  -9   5   4  566.04   41.90
  -9   5   4  579.04   39.90
  -8  -5   4   20.80   16.40
  -8   5   4   27.70   16.10
   8   5  -4   56.19   17.80
  -8   5   4   30.80   16.60
  -7  -5   4  612.74   39.00
  -7   5   4  649.43   42.50
  -7   5   4  652.83   38.70
   7   5  -4  658.13   37.60
  -6  -5   4  188.58   27.60
  -6   5   4  202.38   26.70
   6   5  -4  189.18   26.00
  -6   5   4  236.98   29.30
  -5  -5   4  739.33   38.50
  -5   5   4  779.82   39.30
   5   5  -4  650.33   35.80
  -5   5   4  649.43   39.60
  -4  -5   4   85.09   18.10
  -4  -5   4   71.89   18.00
   4   5  -4  103.49   18.10
  -4   5   4   99.79   19.60
  -4   5   4   93.89   18.50
  -4   5   4   96.99   17.20
  -3  -5   4 1665.13   49.50
  -3  -5   4 1735.93   57.59
  -3  -5   4 1721.43   59.09
  -3   5   4 1654.03   57.19
   3   5  -4 1746.23   51.09
  -3   5   4 1607.44   56.39
   3   5  -4 1771.82   57.69
  -3   5   4 1749.22   61.99
  -2  -5   4   99.99   20.20
  -2  -5   4  102.89   18.00
  -2  -5   4  124.29   16.90
  -2   5   4  142.59   20.40
   2   5  -4  131.69   21.40
  -2   5   4  121.89   18.30
  -2   5   4  108.69   19.20
   2   5  -4  167.68   23.50
  -1  -5   4  694.43   35.30
  -1  -5   4  653.43   36.70
  -1  -5   4  655.23   30.80
  -1   5   4  682.63   36.10
  -1   5   4  745.13   38.90
   1   5  -4  728.03   35.00
  -1   5   4  681.33   34.70
   1   5  -4  702.23   34.00
   0  -5   4  168.18   20.30
   0  -5   4  144.89   20.00
   0  -5  -4  161.98   23.20
   0   5   4  128.79   19.30
   0   5  -4  139.09   20.90
   0   5   4  126.69   17.70
   0   5  -4  114.49   18.40
  -1  -5  -4 1210.58   46.20
   1  -5   4 1178.38   45.60
   1  -5   4 1145.99   45.80
  -1   5  -4 1206.68   46.50
   1   5   4 1116.49   45.30
  -1   5  -4 1118.19   47.50
   1   5   4 1165.08   46.50
   2  -5   4   42.30   15.00
  -2  -5  -4   12.50   14.40
   2   5   4   16.10   12.40
   2   5   4   24.60   15.20
  -2   5  -4   23.00   16.20
  -2   5  -4   26.10   14.20
  -3  -5  -4  337.47   29.10
   3  -5   4  381.56   29.50
  -3   5  -4  326.37   33.20
  -3   5  -4  392.16   30.40
   3   5   4  389.06   30.50
   3   5   4  418.76   30.50
   4  -5   4   15.30   14.00
  -4  -5  -4   24.80   13.20
   4   5   4  -13.10   12.50
  -4   5  -4    9.10   14.20
  -4   5  -4   14.30   16.10
   4   5   4   23.70   13.50
   5  -5   4  260.47   27.90
  -5  -5  -4  208.68   27.70
  -5   5  -4  223.28   28.50
   5   5   4  241.48   27.70
  -5   5  -4  161.38   27.30
  -6  -5  -4   18.70   17.40
  -6  -5  -4   10.80   15.20
   6  -5   4  -14.10   14.00
  -6   5  -4   11.60   18.20
   6   5   4   -8.20   13.20
  -6   5  -4    3.20   14.70
   7  -5   4   67.09   20.10
  -7  -5  -4   78.19   19.90
  -7  -5  -4   67.19   20.30
  -7   5  -4   50.39   19.60
   7   5   4   71.99   19.80
  -7   5  -4   51.29   22.00
  -8  -5  -4   19.80   18.20
  -8  -5  -4   14.20   19.70
   8  -5   4   18.20   17.70
   8   5   4   20.30   17.30
  -8   5  -4   -5.20   19.40
  -8   5  -4  -29.80   16.50
  -9  -5  -4  155.98   27.50
  -9  -5  -4  125.29   26.10
   9  -5   4  129.49   26.00
  -9   5  -4  118.89   26.70
  -9   5  -4  129.39   30.10
   9   5   4  163.48   27.70
 -10  -5  -4   68.89   23.80
 -10  -5  -4    1.80   22.00
 -10   5  -4   69.19   24.80
 -10   5  -4   46.90   25.70
 -11  -5  -4   82.99   27.60
 -11  -5  -4  110.09   28.00
 -11   5  -4  108.99   29.30
 -11   5  -4   86.59   28.80
 -12  -5  -4   45.80   27.70
 -12  -5  -4   32.50   25.40
 -12   5  -4   18.50   25.90
 -12   5  -4   29.00   24.30
 -13  -5  -4    6.90   26.70
 -13   5  -4   11.10   26.70
 -14  -5  -4   -8.50   26.80
 -14   5  -4   41.60   30.10
 -15  -5  -4   -5.80   29.80
 -15   5  -4   20.70   30.20
 -16   5  -4    5.80   32.50
 -17  -6   4  112.59   39.90
 -17   6   4   91.19   36.40
 -17   6   4   43.40   39.60
 -16  -6   4   99.29   36.30
 -16   6   4   22.40   34.10
 -16   6   4   12.00   31.50
 -15  -6   4   85.89   32.00
 -15   6   4   93.89   37.00
 -15   6   4  118.09   35.20
 -14  -6   4  241.38   39.80
 -14   6   4  227.58   38.50
 -14   6   4  160.08   37.90
 -13  -6   4   85.49   30.00
 -13   6   4  102.09   31.70
 -13   6   4  191.68   34.90
 -12  -6   4  291.27   43.40
 -12   6   4  203.88   36.90
 -12   6   4  278.27   43.00
 -11  -6   4  166.28   31.00
 -11   6   4  109.79   30.10
 -11   6   4  114.29   29.20
  11   6  -4  136.69   26.40
 -10  -6   4  436.76   43.00
 -10   6   4  545.25   48.20
  10   6  -4  534.35   42.00
 -10   6   4  486.25   43.70
  -9  -6   4   77.09   23.90
  -9   6   4   16.30   19.70
  -9   6   4   66.99   22.60
   9   6  -4   28.00   18.20
  -8  -6   4  757.92   47.50
   8   6  -4  809.82   44.70
  -8   6   4  801.82   47.10
  -8   6   4  695.83   46.50
  -7  -6   4  280.47   33.20
   7   6  -4  239.28   30.30
  -7   6   4  158.38   25.60
  -7   6   4  159.18   26.80
  -6  -6   4 1283.77   55.29
   6   6  -4 1279.67   52.99
  -6   6   4 1269.17   54.19
  -6   6   4 1230.68   57.69
  -5  -6   4   37.30   18.30
  -5   6   4   20.50   16.20
  -5   6   4   31.90   14.80
  -5   6   4   27.60   17.30
   5   6  -4   34.20   11.70
   5   6  -4   48.20   17.00
  -4  -6   4 1421.06   55.49
  -4  -6   4 1387.76   56.49
  -4   6   4 1452.35   56.19
   4   6  -4 1407.46   45.90
  -4   6   4 1382.16   58.49
  -4   6   4 1302.27   52.99
   4   6  -4 1368.06   53.79
  -3  -6   4   15.40   11.10
  -3  -6   4    4.40   14.80
  -3  -6   4   12.30   17.30
  -3   6   4   32.20   16.10
  -3   6   4    0.80   13.30
  -3   6   4   43.20   17.40
   3   6  -4   17.80   13.40
   3   6  -4   27.40   15.70
  -2  -6   4 1259.47   44.60
  -2  -6   4 1266.77   51.69
  -2  -6   4 1219.28   52.79
  -2   6   4 1201.78   52.69
   2   6  -4 1247.98   46.90
   2   6  -4 1241.08   50.49
  -2   6   4 1291.67   50.69
  -2   6   4 1194.18   50.79
  -1  -6   4    9.90   11.40
  -1  -6   4   43.50   15.90
  -1  -6   4   18.10   17.20
  -1   6   4   24.40   14.00
  -1   6   4   43.20   16.30
   1   6  -4   40.40   15.90
  -1   6   4   30.70   15.70
   1   6  -4   24.60   14.80
   0  -6  -4 1125.39   47.30
   0  -6   4 1102.49   47.80
   0  -6   4 1003.90   43.40
   0   6   4 1094.79   46.30
   0   6   4 1127.99   49.40
   0   6   4 1074.99   47.10
   0   6  -4 1061.39   46.70
   0   6  -4 1057.69   47.00
   1  -6   4  158.58   22.70
  -1  -6  -4  175.08   26.10
   1   6   4  216.58   27.60
  -1   6  -4  170.08   27.80
   1   6   4  173.28   25.60
   1   6   4  156.28   24.30
  -1   6  -4  126.79   21.60
  -2  -6  -4  907.51   43.70
   2  -6   4  817.52   43.10
   2   6   4  982.40   45.00
  -2   6  -4  956.70   48.10
  -2   6  -4  903.81   43.90
   2   6   4  879.31   44.30
   3  -6   4  238.28   29.20
  -3  -6  -4  271.87   29.40
   3   6   4  207.18   29.20
  -3   6  -4  276.07   30.30
  -3   6  -4  292.67   33.20
   3   6   4  269.47   28.80
  -4  -6  -4  844.02   43.90
   4  -6   4  886.61   45.00
   4   6   4  846.22   44.50
  -4   6  -4  903.01   45.60
   4   6   4  851.81   44.10
  -4   6  -4  790.92   48.50
   5  -6   4  122.09   23.40
  -5  -6  -4  166.58   24.80
   5   6   4  169.58   26.70
  -5   6  -4  177.38   26.50
  -5   6  -4  147.49   28.40
   5   6   4  136.49   24.30
  -6  -6  -4  157.38   25.00
   6  -6   4  190.48   27.20
   6   6   4  173.38   26.60
  -6   6  -4  201.18   28.40
   6   6   4  223.08   31.40
  -6   6  -4  141.69   29.00
   7  -6   4   27.90   20.20
  -7  -6  -4    9.60   17.40
   7   6   4    7.80   18.20
  -7   6  -4   -8.80   17.70
   7   6   4  -16.60   16.90
  -7   6  -4   -0.10   19.90
   8  -6   4  122.39   26.50
  -8  -6  -4  156.48   27.40
  -8   6  -4  111.49   29.20
  -8   6  -4  139.09   28.70
   8   6   4  150.88   27.00
  -9  -6  -4  109.29   27.10
  -9  -6  -4  220.68   31.70
  -9   6  -4  136.39   29.50
  -9   6  -4  141.39   32.30
 -10  -6  -4  103.29   28.40
 -10  -6  -4  108.99   28.20
 -10   6  -4  117.69   29.30
 -10   6  -4   56.09   27.50
 -11  -6  -4   59.19   27.60
 -11  -6  -4   61.79   25.30
 -11   6  -4  112.79   31.20
 -11   6  -4   32.40   28.20
 -12  -6  -4   88.39   30.40
 -12   6  -4  -11.70   25.30
 -13  -6  -4  113.49   33.10
 -13   6  -4   57.49   31.40
 -14  -6  -4  -24.60   28.50
 -14   6  -4  -19.80   26.30
 -15   6  -4   26.40   31.50
 -16  -7   4   33.30   32.70
 -16   7   4    3.00   31.50
 -16   7   4   60.29   35.50
 -15  -7   4   27.00   29.80
 -15   7   4   -4.70   30.20
 -15   7   4  -51.09   26.50
 -14  -7   4   27.00   30.10
 -14   7   4   -2.30   27.00
 -14   7   4   -6.60   27.40
 -13  -7   4   -5.70   25.00
 -13   7   4    9.90   26.20
 -13   7   4   21.00   26.70
 -12  -7   4   19.00   27.70
 -12   7   4    6.80   26.80
 -12   7   4   13.00   25.40
 -11  -7   4  -17.70   22.90
 -11   7   4  -13.60   23.10
 -11   7   4   -7.10   22.70
 -10  -7   4   -9.80   21.30
  10   7  -4    7.00   19.40
 -10   7   4    3.80   21.00
 -10   7   4   -7.80   19.70
  -9  -7   4   37.60   24.20
  -9   7   4   -6.20   20.20
   9   7  -4   22.10   21.70
  -9   7   4   21.00   20.40
  -8  -7   4  144.89   26.60
  -8   7   4  181.98   28.80
  -8   7   4  100.29   25.20
   8   7  -4  107.29   24.50
  -7  -7   4   29.40   21.00
  -7   7   4   -9.40   16.80
  -7   7   4  -14.90   14.90
   7   7  -4   24.60   19.30
  -6  -7   4  302.37   36.80
  -6   7   4  327.57   36.10
  -6   7   4  307.37   32.60
   6   7  -4  299.77   33.80
  -6   7   4  309.17   36.10
  -5  -7   4   16.80   19.60
  -5   7   4   11.70   18.60
   5   7  -4   11.30   15.20
  -5   7   4   37.00   18.40
  -5   7   4   14.50   16.30
   5   7  -4   -6.20   12.90
  -4  -7   4   60.39   20.70
  -4  -7   4   58.29   20.70
  -4   7   4   45.30   18.10
  -4   7   4   40.50   19.30
   4   7  -4   54.99   18.90
   4   7  -4   38.30   15.70
  -4   7   4   52.29   17.40
  -3  -7   4    6.70   16.80
  -3  -7   4    7.50   18.60
  -3   7   4   22.80   17.80
  -3   7   4    0.40   14.10
   3   7  -4   34.60   17.00
  -3   7   4   20.10   17.20
   3   7  -4   12.00   15.00
  -2  -7   4   33.80   17.60
  -2  -7   4   22.70   18.80
  -2  -7   4   49.99   15.70
   2   7  -4   44.80   17.30
  -2   7   4   23.70   18.00
  -2   7   4   42.50   18.00
  -2   7   4   42.50   16.00
   2   7  -4   55.59   18.30
  -1  -7   4    7.80   15.40
  -1  -7   4   35.90   17.70
  -1   7   4   15.30   15.70
   1   7  -4    6.60   15.40
  -1   7   4   26.00   15.40
   1   7  -4   -5.30   15.80
  -1   7   4    3.00   14.80
   0  -7  -4   69.39   18.60
   0  -7   4   74.99   20.10
   0   7   4   58.49   17.80
   0   7   4   85.49   20.70
   0   7  -4   56.29   19.90
   0   7   4  116.79   21.90
   0   7  -4   63.09   18.60
   1  -7   4   13.30   15.60
  -1  -7  -4   30.10   16.30
   1   7   4   25.00   16.00
   1   7   4    8.90   17.00
  -1   7  -4   -6.20   14.90
  -1   7  -4   10.10   16.90
   1   7   4   16.30   15.30
   2  -7   4   -7.90   16.50
  -2  -7  -4   11.30   15.40
   2   7   4   -4.30   14.90
  -2   7  -4   -4.20   15.80
  -2   7  -4   -4.70   17.10
   2   7   4    1.40   15.40
   2   7   4   28.30   16.90
  -3  -7  -4    8.70   16.80
   3  -7   4   -1.90   16.60
   3   7   4    4.10   16.00
  -3   7  -4   23.50   17.40
   3   7   4   23.20   16.30
  -3   7  -4   -0.90   18.40
   4  -7   4   -6.00   17.30
  -4  -7  -4    6.70   16.90
   4   7   4   -9.20   14.30
  -4   7  -4  -10.70   18.30
   4   7   4    4.80   18.20
  -4   7  -4   -7.70   16.60
   5  -7   4   38.00   21.40
  -5  -7  -4    3.90   17.50
  -5   7  -4    3.80   20.60
   5   7   4  -19.60   16.90
   5   7   4   11.90   18.60
  -5   7  -4    5.20   18.20
   6  -7   4   -5.80   18.30
  -6  -7  -4   10.60   19.20
  -6   7  -4   28.90   20.70
  -6   7  -4    8.50   23.40
   6   7   4    2.10   17.60
   6   7   4   27.20   18.70
  -7  -7  -4   20.40   20.90
   7   7   4   78.19   24.90
  -7   7  -4   67.69   28.20
  -7   7  -4   75.19   25.80
  -8  -7  -4   -1.70   20.00
   8   7   4   24.60   21.50
  -8   7  -4  -11.20   23.30
  -8   7  -4  -18.00   20.70
  -9  -7  -4   13.80   23.30
  -9   7  -4    3.10   25.10
  -9   7  -4   -3.10   25.60
   9   7   4  -14.00   21.20
 -10  -7  -4   32.10   31.50
  10   7   4   14.30   25.00
 -10   7  -4   -9.40   24.90
 -11   7  -4    3.90   27.10
 -12   7  -4  -52.19   23.10
 -13   7  -4   45.80   31.90
 -14   7  -4  -53.79   26.10
 -15  -8   4  -28.90   28.60
 -15   8   4   -6.50   32.60
 -15   8   4  -51.39   29.10
 -14  -8   4   57.59   32.90
 -14   8   4   44.60   34.40
 -14   8   4    8.50   31.00
 -13  -8   4   20.30   29.30
 -13   8   4  -32.80   29.20
 -13   8   4  -11.50   26.40
 -12  -8   4  180.48   38.20
 -12   8   4  103.29   34.30
 -12   8   4  179.58   36.40
 -11  -8   4   33.20   26.00
 -11   8   4   13.50   24.40
 -11   8   4    3.70   24.20
 -10  -8   4  313.57   43.60
 -10   8   4  234.68   38.60
 -10   8   4  330.27   44.40
  -9  -8   4  102.49   29.50
  -9   8   4   94.49   27.70
  -9   8   4  123.29   29.90
  -8  -8   4  363.76   43.80
  -8   8   4  430.66   44.40
  -8   8   4  296.87   41.10
   8   8  -4  393.76   41.10
  -7  -8   4   21.90   22.70
  -7   8   4   42.70   22.20
   7   8  -4   26.00   21.50
  -7   8   4   10.00   22.20
  -6  -8   4  374.86   42.30
   6   8  -4  359.06   36.80
   6   8  -4  329.47   28.60
  -6   8   4  348.47   54.99
  -6   8   4  311.77   39.80
  -6   8   4  381.26   40.90
  -5  -8   4  -15.80   20.40
  -5   8   4  -16.00   18.40
   5   8  -4   14.90   17.90
  -5   8   4    9.00   17.70
  -5   8   4   -3.90   17.70
   5   8  -4   10.30   15.70
  -4  -8   4  526.15   45.00
  -4  -8   4  598.44   46.30
   4   8  -4  540.75   41.90
  -4   8   4  631.74   43.70
  -4   8   4  589.54   44.20
   4   8  -4  595.04   37.10
  -4   8   4  536.25   44.00
  -3  -8   4   33.70   22.10
  -3  -8   4    3.30   21.60
   3   8  -4   29.20   19.40
  -3   8   4   23.00   18.00
  -3   8   4   24.50   19.60
  -3   8   4    5.90   17.60
   3   8  -4    3.30   16.60
  -2  -8   4  842.02   51.29
  -2  -8   4  845.72   51.39
   2   8  -4  865.11   48.80
   2   8  -4  905.91   46.60
  -2   8   4  880.21   51.29
  -2   8   4  857.51   50.29
  -2   8   4  894.91   49.90
  -1  -8   4   67.29   23.70
  -1   8   4   51.19   19.00
  -1   8   4   -2.30   18.20
   1   8  -4   86.39   22.70
   1   8  -4   15.70   20.40
  -1   8   4   39.30   20.50
   0  -8   4  734.93   48.40
   0  -8  -4  721.83   45.70
   0   8   4  723.03   46.00
   0   8   4  801.22   48.40
   0   8  -4  791.72   46.80
   0   8   4  753.42   46.30
   0   8  -4  760.62   47.10
   1  -8   4  174.48   29.10
  -1  -8  -4  171.38   27.20
   1   8   4  154.08   26.90
   1   8   4  183.98   27.20
  -1   8  -4  250.07   35.40
   1   8   4  170.68   28.40
  -1   8  -4  144.49   26.30
   2  -8   4  796.02   49.90
  -2  -8  -4  808.62   48.90
   2   8   4  780.12   46.50
  -2   8  -4  767.22   50.69
   2   8   4  786.72   49.20
   2   8   4  830.82   49.70
  -2   8  -4  799.52   48.40
  -3  -8  -4  163.38   28.60
   3  -8   4  272.67   37.50
  -3   8  -4  204.88   33.30
   3   8   4  256.77   36.50
   3   8   4  189.38   31.10
  -3   8  -4  167.38   29.00
   3   8   4  180.58   28.60
  -4  -8  -4  277.67   37.50
   4  -8   4  280.27   39.10
  -4   8  -4  269.77   41.50
   4   8   4  295.87   34.40
   4   8   4  205.58   31.60
   4   8   4  188.38   31.50
  -4   8  -4  307.17   38.60
  -5  -8  -4  315.97   38.20
  -5   8  -4  265.07   39.00
   5   8   4  342.97   41.10
  -5   8  -4  334.17   41.50
  -6  -8  -4  381.76   41.90
   6   8   4  404.96   43.40
  -6   8  -4  382.76   48.40
  -6   8  -4  418.06   44.30
  -7  -8  -4  467.75   45.10
  -7   8  -4  461.15   53.69
   7   8   4  465.45   46.40
  -7   8  -4  366.66   44.90
  -8  -8  -4  109.09   31.30
   8   8   4   68.09   26.40
  -8   8  -4  117.39   34.50
  -8   8  -4   69.39   33.00
  -9   8  -4   44.00   31.20
   9   8   4  137.09   31.20
 -10   8  -4   44.90   32.40
  10   8   4   40.80   27.50
 -11   8  -4  139.19   38.70
  11   8   4  137.69   33.60
  12   8   4    7.70   26.70
 -12   8  -4   35.30   31.30
 -13   8  -4   62.89   33.50
 -14  -9   4    1.80   32.70
 -14   9   4  -59.09   27.60
 -13  -9   4   72.39   33.10
 -13   9   4  -16.30   28.50
 -13   9   4  -27.60   31.50
 -12  -9   4   49.30   29.10
 -12   9   4   17.50   30.20
 -12   9   4  -31.80   27.60
 -11  -9   4   94.69   32.80
 -11   9   4  141.29   35.60
 -11   9   4  151.88   37.50
 -10  -9   4   69.99   29.80
 -10   9   4  107.49   32.20
 -10   9   4  106.29   34.30
  -9  -9   4  129.99   33.30
  -9   9   4  136.39   34.30
  -9   9   4   69.89   27.70
  -8  -9   4   -7.80   26.30
  -8   9   4  -20.70   23.60
  -8   9   4   22.90   23.20
  -7  -9   4  157.68   33.20
  -7   9   4  165.18   33.30
  -7   9   4  150.38   31.50
  -6  -9   4  -18.90   22.60
   6   9  -4   14.70   18.00
  -6   9   4   25.10   21.80
  -6   9   4   -7.50   22.70
  -5  -9   4  297.97   42.90
  -5   9   4  243.58   36.00
   5   9  -4  189.98   30.60
   5   9  -4  215.08   32.60
  -5   9   4  202.08   34.00
  -4  -9   4   28.40   24.70
   4   9  -4  -23.20   18.60
  -4   9   4   12.60   22.50
  -4   9   4    7.50   19.60
   4   9  -4  -15.40   18.20
  -3  -9   4  274.77   42.10
   3   9  -4  214.08   29.80
  -3   9   4  229.88   33.50
  -3   9   4  265.27   40.10
   3   9  -4  178.78   30.50
  -2  -9   4   22.80   23.50
   2   9  -4   -8.70   19.80
  -2   9   4    9.10   20.60
  -2   9   4   14.90   18.70
   2   9  -4   22.10   19.60
   1   9  -4  197.48   30.10
  -1   9   4  239.68   34.70
   1   9  -4  166.38   29.70
  -1   9   4  192.18   31.80
   0   9   4  -18.20   16.50
   0   9  -4   -1.10   20.50
   0   9   4   26.30   22.40
   0   9  -4   -2.50   21.70
  -1  -9  -4  148.89   29.90
   1   9   4  160.08   27.60
   1   9   4  152.38   30.60
  -1   9  -4  127.39   30.00
  -1   9  -4  153.48   29.40
  -2  -9  -4   28.80   23.50
  -2   9  -4   25.40   21.20
   2   9   4   28.50   21.10
  -2   9  -4   -5.80   23.40
   2   9   4   34.50   22.00
  -3  -9  -4   73.29   26.90
   3   9   4   96.99   25.90
   3   9   4   78.09   23.10
  -3   9  -4   79.99   26.00
  -3   9  -4   43.00   27.10
  -4  -9  -4   52.59   24.30
   4   9   4   46.50   22.70
  -4   9  -4   21.80   26.40
  -4   9  -4   45.20   27.10
   4   9   4   73.19   26.00
  -5  -9  -4   96.09   29.20
   5   9   4   87.19   24.10
  -5   9  -4   60.49   27.30
   5   9   4  139.79   29.80
  -5   9  -4   89.09   30.10
  -6   9  -4   67.29   30.70
   6   9   4   56.49   23.80
   6   9   4   47.20   26.30
   7   9   4   88.29   25.50
  -7   9  -4  128.19   37.20
   7   9   4  127.69   31.80
   8   9   4   87.59   30.10
  -8   9  -4   21.70   30.90
  -9   9  -4  -15.20   29.40
   9   9   4   54.29   30.30
 -10   9  -4  -12.80   30.00
  10   9   4   37.60   29.70
 -11   9  -4  -12.80   28.40
 -12   9  -4   -5.00   30.70
 -12 -10   4  -30.70   33.40
 -12  10   4   23.20   35.20
 -12  10   4    4.70   29.50
 -11 -10   4   18.70   34.60
 -11  10   4   -7.70   29.20
 -11  10   4  -28.90   24.90
 -10 -10   4   -1.10   31.30
 -10  10   4   -2.00   28.70
 -10  10   4    8.80   26.70
  -9 -10   4   43.40   31.00
  -9  10   4   -2.20   28.10
  -9  10   4   -2.70   25.00
  -8 -10   4   83.29   31.30
  -8  10   4   30.00   26.30
  -8  10   4   63.99   30.40
  -7 -10   4   32.70   30.60
  -7  10   4  -20.10   22.00
  -7  10   4   -9.20   24.00
  -6 -10   4   90.69   32.10
  -6  10   4    0.20   21.90
  -6  10   4   12.70   25.90
  -5 -10   4   -5.80   25.20
  -5  10   4   14.00   22.70
  -5  10   4   43.00   28.10
   5  10  -4    8.00   19.10
  -4 -10   4   39.20   28.20
   4  10  -4   15.20   21.80
  -4  10   4  114.29   28.80
  -4  10   4   20.00   26.60
  -3 -10   4   26.80   26.30
  -3  10   4   20.60   24.50
   3  10  -4    4.80   21.40
  -3  10   4   17.40   21.50
   2  10  -4   24.60   25.00
  -2  10   4   18.20   23.10
  -2  10   4   10.90   20.70
  -1  10   4   16.70   23.30
   1  10  -4   49.90   25.80
  -1  10   4   19.50   21.70
   0  10  -4   -3.20   22.50
   0  10   4  -12.10   22.20
   0  10   4   26.00   22.50
  -1  10  -4   13.90   24.70
   1  10   4   33.20   21.70
   1  10   4   51.99   26.00
  -2  10  -4   -4.60   24.50
   2  10   4   -5.20   18.60
   2  10   4    6.00   22.10
   3  10   4    3.20   21.20
   3  10   4   31.60   25.60
  -3  10  -4   18.70   26.50
  -4  10  -4  -36.10   25.50
   4  10   4    8.10   20.30
   4  10   4   15.50   24.10
   5  10   4   42.30   24.30
  -5  10  -4   -2.60   28.60
   5  10   4   67.59   26.50
   6  10   4   44.20   29.10
   6  10   4  -15.80   21.40
  -6  10  -4  -30.90   28.20
  -7  10  -4  -31.00   28.60
   7  10   4   20.20   22.20
   7  10   4   32.70   26.50
   8  10   4   47.60   30.80
  -8  10  -4  -11.90   30.70
   8  10   4    5.00   22.80
  -9  10  -4   58.99   36.30
   9  10   4  -18.60   28.70
 -10  10  -4  -14.50   31.40
 -10 -11   4   21.60   33.50
 -10  11   4  -20.80   26.10
  -9 -11   4  127.79   40.90
  -9  11   4   51.29   34.00
  -9  11   4   71.89   35.90
  -8 -11   4   58.99   33.00
  -8  11   4   -7.90   26.30
  -8  11   4    0.40   29.90
  -7 -11   4  125.59   37.10
  -7  11   4  151.98   37.40
  -7  11   4   86.19   32.00
  -6 -11   4  -19.30   29.20
  -6  11   4   12.70   25.20
  -6  11   4   19.20   29.10
  -5 -11   4  231.58   43.10
  -5  11   4  124.19   33.70
  -5  11   4  235.78   40.70
  -4 -11   4   29.10   30.20
  -4  11   4  -26.40   22.10
  -4  11   4   -0.60   27.20
  -3 -11   4  224.68   42.30
  -3  11   4  173.08   35.60
  -3  11   4  223.08   40.80
   3  11  -4  156.78   32.40
   2  11  -4   19.50   26.20
  -2  11   4   72.39   26.60
  -2  11   4    0.60   27.30
  -1  11   4  166.38   33.10
   1  11  -4  139.59   34.10
  -1  11   4  212.48   39.20
   0  11  -4   67.69   31.00
   0  11   4   79.49   28.80
   0  11   4  152.98   35.00
   1  11   4  233.88   39.80
   1  11   4  302.57   43.20
  -1  11  -4  212.98   39.40
   2  11   4  124.79   30.40
  -2  11  -4   53.49   32.20
   2  11   4   75.19   29.90
   3  11   4  169.58   35.90
   3  11   4  272.37   41.40
  -3  11  -4  178.98   40.70
  -4  11  -4   25.50   32.40
   4  11   4  111.59   28.60
   4  11   4   88.79   31.90
  -5  11  -4   67.49   36.00
   5  11   4  118.39   33.10
   5  11   4   29.70   25.50
   6  11   4   15.70   28.40
  -6  11  -4   38.10   33.50
   6  11   4   49.20   26.50
  -7  11  -4   19.70   37.00
   7  11   4   24.00   32.30
   7  11   4   56.29   40.90
  -8  11  -4   96.79   41.50
  -6 -12   4  -16.00   34.00
  -6  12   4   43.50   30.60
  -6  12   4   -6.90   31.70
  -5 -12   4   29.10   34.60
  -5  12   4   -1.70   26.90
  -5  12   4   64.29   37.10
  -4 -12   4   84.59   35.50
  -4  12   4  100.59   36.70
  -4  12   4   58.49   29.60
  -3  12   4   18.50   32.60
  -3  12   4   -4.60   24.40
  -2  12   4   27.60   31.30
   2  12  -4  -10.50   34.80
  -2  12   4   24.90   27.80
  -1  12   4   29.90   29.90
   1  12  -4  -17.30   28.60
  -1  12   4   20.20   25.40
   0  12   4   58.79   30.00
   0  12   4   24.90   29.10
   0  12  -4   18.20   30.20
   1  12   4   67.59   27.80
  -1  12  -4  -14.60   29.90
   1  12   4   22.00   30.70
   2  12   4   56.29   31.30
   2  12   4   30.30   27.20
  -2  12  -4    0.80   33.60
   3  12   4   48.00   32.20
   3  12   4   22.10   26.40
  -3  12  -4   44.50   34.70
   4  12   4  -18.60   24.60
  -4  12  -4   30.00   36.90
 -19   0   5    0.50   29.00
 -18   0   5  -14.80   25.00
 -18   0   5   24.60   27.90
 -17   0   5   -6.00   21.50
 -17   0   5    9.50   26.50
 -16   0   5   21.70   23.40
 -16   0   5   14.50   26.00
 -15   0   5   14.30   21.00
 -15   0   5  -17.60   21.40
 -14   0   5    4.00   19.00
 -14   0   5   29.80   21.70
 -13   0   5    4.00   18.50
 -13   0   5  -14.40   19.00
 -12   0   5   21.30   17.40
 -12   0   5   -1.30   16.70
 -11   0   5  -19.30   13.10
 -11   0   5    3.60   15.60
  11   0  -5  -24.20   12.00
  10   0  -5  -10.30   10.60
 -10   0   5    2.90   14.50
 -10   0   5   -2.80   12.30
   9   0  -5   -4.10   11.30
  -9   0   5   -1.90   13.30
  -9   0   5    0.30   10.70
  -8   0   5   12.00    9.60
  -8   0   5    0.70   13.00
   8   0  -5    8.80   10.50
  -7   0   5    6.50    8.60
  -7   0   5   -7.30   11.00
   7   0  -5   -9.20    8.80
   6   0  -5   -2.40    7.90
  -6   0   5   -8.50   10.00
  -6   0   5  -12.20    7.30
  -5   0   5   -3.60    7.30
  -5   0   5   -1.80    9.00
  -3   0   5    9.10    8.50
   2   0  -5   -4.80   10.30
  -2   0   5   -5.70    8.10
  -1   0   5   -8.20    8.40
   1   0  -5   -9.60    9.90
   0   0   5   -6.70    9.20
   0   0  -5   -7.80    9.10
   1   0   5   -2.20    9.60
  -1   0  -5   -1.00   11.40
   2   0   5    8.40    8.80
  -2   0  -5   -9.90    8.00
  -2   0  -5   -9.80   10.60
   2   0   5    5.90    9.60
  -3   0  -5  -11.80    8.30
   3   0   5   11.30    9.90
  -3   0  -5  -10.70   11.10
   3   0   5    9.30    9.60
  -4   0  -5   -4.60   11.90
   4   0   5    5.00   10.50
   4   0   5   19.10   12.30
  -4   0  -5   10.90   10.10
  -5   0  -5    9.40   13.20
   5   0   5    0.00   11.10
  -5   0  -5    0.60   10.80
   5   0   5    5.50   13.20
  -6   0  -5    9.60   12.10
   6   0   5    3.90   11.60
  -6   0  -5   15.60   14.90
   7   0   5   -2.20   12.30
  -7   0  -5   -2.20   14.80
  -7   0  -5   13.80   13.70
  -8   0  -5    3.00   16.00
   8   0   5   -9.60   13.20
  -8   0  -5    4.10   14.60
   9   0   5  -27.50   13.50
  -9   0  -5    0.10   14.40
  -9   0  -5   -7.80   15.80
 -10   0  -5    6.20   17.80
 -10   0  -5    9.90   18.90
  10   0   5  -25.10   16.40
 -11   0  -5   15.00   21.50
 -11   0  -5  -16.90   16.20
  11   0   5   -5.10   19.20
 -12   0  -5  -20.40   19.40
 -12   0  -5  -22.90   20.80
 -13   0  -5   17.20   23.60
 -13   0  -5   37.50   23.90
 -14   0  -5   -5.30   24.20
 -15   0  -5   -3.90   26.80
 -16   0  -5   10.40   27.60
 -17   0  -5   10.20   31.10
 -19  -1   5    8.20   31.30
 -19   1   5  101.89   35.80
 -19   1   5   60.59   31.70
 -18  -1   5    9.40   27.90
 -18   1   5    0.20   27.60
 -18   1   5   -9.90   27.50
 -17  -1   5   46.60   24.50
 -17  -1   5   42.50   28.80
 -17   1   5   45.80   28.50
 -17   1   5   19.10   27.10
 -16  -1   5   50.69   24.40
 -16  -1   5   -3.40   23.60
 -16   1   5   23.40   25.00
 -16   1   5   30.30   25.70
 -15  -1   5  127.89   25.90
 -15  -1   5  132.49   28.90
 -15   1   5  145.39   29.50
 -15   1   5  177.08   31.50
 -14  -1   5   47.90   22.20
 -14  -1   5   15.20   19.20
 -14   1   5   12.60   23.10
 -14   1   5    5.60   19.80
 -13  -1   5   98.79   20.00
 -13  -1   5  101.39   24.10
 -13   1   5   90.89   23.90
  13   1  -5   68.29   20.90
 -13   1   5  100.49   25.00
 -12  -1   5   38.60   15.40
 -12  -1   5   48.10   19.40
 -12   1   5   22.60   18.20
  12   1  -5  -17.30   12.50
 -12   1   5   40.60   19.30
 -11  -1   5  406.86   34.00
 -11  -1   5  342.77   28.20
  11   1  -5  356.86   26.80
 -11   1   5  354.76   32.90
 -11   1   5  296.37   31.30
  10  -1  -5  178.88   30.50
 -10  -1   5  105.59   16.80
 -10  -1   5  115.59   20.50
 -10   1   5  150.08   24.90
 -10   1   5  110.99   20.10
  10   1  -5  135.49   19.10
  -9  -1   5  314.37   22.30
   9  -1  -5  252.87   24.60
  -9  -1   5  240.48   27.00
  -9   1   5  288.17   25.60
   9   1  -5  241.98   19.90
  -9   1   5  249.78   25.80
   8  -1  -5   72.59   15.10
  -8  -1   5   94.89   17.30
  -8  -1   5  114.09   15.80
  -8   1   5   90.99   16.20
   8   1  -5   72.89   12.10
  -8   1   5   83.99   15.70
  -7  -1   5  368.96   18.70
  -7  -1   5  366.46   25.30
   7  -1  -5  384.96   25.30
  -7   1   5  356.66   24.80
  -7   1   5  373.76   24.50
  -6  -1   5  497.65   25.40
   6  -1  -5  444.56   22.30
  -6  -1   5  420.06   19.00
   6   1  -5  448.16   22.40
  -6   1   5  523.85   24.80
  -6   1   5  473.05   25.90
  -5  -1   5  595.64   22.20
  -5  -1   5  597.84   22.20
  -5  -1   5  705.53   26.40
  -5   1   5  676.43   25.90
  -5   1   5  633.64   28.60
  -4  -1   5  427.56   18.70
  -4   1   5  431.36   24.00
  -3  -1   5  505.55   20.70
   3   1  -5  514.05   22.00
  -2  -1   5   79.09   10.50
   2   1  -5   60.59   11.30
  -2   1   5   62.99   13.00
   1  -1  -5  324.47   24.40
  -1  -1   5  317.67   19.00
   1   1  -5  309.77   20.40
  -1   1   5  307.07   22.20
   0  -1   5 1801.52   52.39
   0  -1  -5 1863.01   56.09
   0   1  -5 1899.21   53.69
   0   1   5 1871.41   55.29
  -1  -1  -5 1133.89   41.30
   1  -1   5 1141.99   39.60
   1  -1   5 1085.39   32.90
   1   1   5 1105.79   40.10
  -1   1  -5 1163.78   40.70
   1   1   5 1101.19   32.70
  -2  -1  -5 1452.05   49.40
  -2  -1  -5 1470.15   42.00
   2  -1   5 1520.15   49.70
   2  -1   5 1547.95   43.60
   2   1   5 1484.15   42.90
  -2   1  -5 1464.35   43.00
   2   1   5 1513.85   49.70
  -2   1  -5 1574.44   50.59
   3  -1   5  605.64   27.10
  -3  -1  -5  639.34   26.60
  -3  -1  -5  642.54   33.40
   3  -1   5  590.74   31.10
   3   1   5  573.84   26.70
  -3   1  -5  599.44   27.40
   3   1   5  611.74   31.10
  -3   1  -5  674.13   33.90
   4  -1   5  571.24   28.30
  -4  -1  -5  545.75   27.20
   4  -1   5  588.14   32.70
  -4  -1  -5  614.14   33.80
  -4   1  -5  585.94   28.80
  -4   1  -5  583.04   34.30
   4   1   5  589.14   31.20
   4   1   5  565.44   27.90
  -5  -1  -5  321.07   24.30
  -5  -1  -5  314.57   28.80
   5  -1   5  319.07   24.70
   5   1   5  261.67   28.70
  -5   1  -5  335.57   30.30
   5   1   5  310.87   23.80
  -5   1  -5  350.56   25.50
  -6  -1  -5  736.03   35.30
  -6  -1  -5  763.82   40.90
   6  -1   5  737.93   36.10
  -6   1  -5  819.52   37.00
  -6   1  -5  772.52   42.10
   6   1   5  812.92   37.50
  -7  -1  -5  214.48   24.80
   7  -1   5  206.28   24.60
  -7  -1  -5  178.58   28.00
   7   1   5  174.48   24.40
  -7   1  -5  181.88   29.30
  -7   1  -5  227.18   25.80
   8  -1   5  365.56   31.00
  -8  -1  -5  388.06   35.10
  -8  -1  -5  419.26   31.20
  -8   1  -5  353.46   30.30
   8   1   5  392.56   32.30
  -8   1  -5  391.56   36.70
   9  -1   5   62.79   18.70
  -9  -1  -5   34.40   19.60
  -9  -1  -5   43.00   17.20
  -9   1  -5   60.89   17.90
  -9   1  -5   61.69   21.20
   9   1   5   49.20   17.40
 -10  -1  -5  328.37   39.30
 -10  -1  -5  272.07   33.00
  10  -1   5  301.97   35.10
 -10   1  -5  323.67   39.80
 -10   1  -5  320.67   34.40
  10   1   5  261.47   33.20
 -11  -1  -5  -12.70   19.60
  11  -1   5   -0.50   19.20
 -11  -1  -5   27.60   20.10
 -11   1  -5   37.20   20.20
 -11   1  -5   41.20   24.00
  11   1   5    2.10   18.40
 -12  -1  -5  114.19   26.60
 -12  -1  -5  120.89   30.10
 -12   1  -5  117.49   28.90
 -12   1  -5  177.78   30.90
 -13  -1  -5   18.90   24.40
 -13  -1  -5    1.60   22.20
 -13   1  -5  -17.00   23.40
 -13   1  -5   17.00   22.90
 -14  -1  -5   42.40   27.60
 -14   1  -5   99.09   30.90
 -15  -1  -5  -22.60   25.50
 -15   1  -5   -9.20   24.20
 -16  -1  -5   59.79   30.20
 -16   1  -5   15.80   31.40
 -17  -1  -5    9.40   29.50
 -17   1  -5   52.69   33.00
 -19  -2   5   96.49   38.00
 -19   2   5   40.30   31.70
 -19   2   5   49.60   32.80
 -18  -2   5   60.89   31.30
 -18   2   5   19.50   28.70
 -18   2   5   32.60   27.20
 -17  -2   5   21.50   26.40
 -17   2   5   -0.90   25.30
 -17   2   5   15.10   29.10
 -16  -2   5   78.29   27.90
 -16  -2   5   67.59   23.20
 -16   2   5   89.59   29.70
 -16   2   5   56.89   29.80
 -15  -2   5  171.58   31.90
 -15  -2   5  137.89   24.90
 -15   2   5  144.49   30.50
 -15   2   5  137.19   33.00
 -14  -2   5   83.19   26.20
 -14  -2   5   62.29   18.70
 -14   2   5   84.39   26.00
 -14   2   5   72.89   26.70
 -13  -2   5   87.39   17.80
 -13  -2   5   87.69   23.10
 -13   2   5   73.79   24.00
 -13   2   5   64.69   23.10
  13   2  -5   63.49   16.70
 -12  -2   5  151.48   22.20
 -12  -2   5  168.18   26.40
 -12   2   5  175.28   26.70
 -12   2   5  142.49   25.70
 -11  -2   5  398.76   34.30
 -11   2   5  449.66   37.40
 -11   2   5  455.65   34.90
 -10  -2   5  424.76   32.00
 -10   2   5  469.15   35.10
 -10   2   5  394.66   31.80
  -9  -2   5  346.37   27.80
  -9   2   5  279.77   27.80
  -9   2   5  274.77   27.90
   8  -2  -5  223.88   25.80
  -8  -2   5  237.08   25.10
  -8   2   5  289.47   25.70
  -8   2   5  245.38   26.50
  -7  -2   5  839.82   36.30
   7  -2  -5  796.22   38.00
  -7   2   5  934.91   36.80
  -7   2   5  848.52   39.00
  -6  -2   5  417.96   25.50
   6  -2  -5  447.56   27.80
  -6   2   5  474.35   29.10
  -6   2   5  451.85   25.60
   5  -2  -5  669.93   26.80
  -5  -2   5  661.73   28.50
  -5   2   5  669.03   32.70
   5   2  -5  725.53   27.40
   5   2  -5  630.94   25.80
  -5   2   5  661.83   28.40
  -4  -2   5  102.59   13.20
   4  -2  -5   95.89   14.10
  -4   2   5  103.09   16.00
   4   2  -5   90.79   11.80
   4   2  -5   89.79   11.20
  -4   2   5  125.99   18.30
  -3  -2   5  186.98   17.40
  -3  -2   5  210.48   12.90
  -3  -2   5  175.18   16.80
  -3   2   5  160.88   16.60
   3   2  -5  179.68   13.60
  -2  -2   5   -6.10    7.00
  -2  -2   5    8.30    9.50
  -2  -2   5   16.40    8.80
  -2   2   5    8.20    9.90
   2   2  -5   21.70    8.80
  -2   2   5   15.20    8.50
  -2   2   5    8.20    8.50
  -1  -2   5  479.55   22.70
  -1  -2   5  457.75   21.20
  -1  -2   5  449.16   22.60
   1   2  -5  517.35   23.90
  -1   2   5  483.75   21.60
  -1   2   5  496.45   27.20
  -1   2   5  468.95   21.20
   0  -2   5   74.79   11.10
   0  -2  -5   90.39   16.40
   0  -2  -5   85.49   11.50
   0  -2   5   95.19   13.40
   0   2   5  102.79   16.20
   0   2  -5   80.49   14.00
   0   2  -5   78.89   10.80
   0   2  -5   73.49   10.50
   0   2   5   79.49   11.50
   1  -2   5 3202.18   80.79
  -1  -2  -5 3341.97   89.29
   1  -2   5 3321.77   86.79
  -1  -2  -5 3258.07   80.19
  -1   2  -5 3282.67   80.09
   1   2   5 3434.96   89.19
   1   2   5 3335.97   81.89
  -1   2  -5 3379.46   87.19
   2  -2   5  162.68   21.30
  -2  -2  -5  136.59   17.20
   2  -2   5  154.68   17.00
  -2  -2  -5  165.28   23.00
   2   2   5  145.39   20.10
  -2   2  -5  137.69   16.90
   2   2   5  178.28   17.60
  -2   2  -5  144.59   22.40
  -3  -2  -5  489.05   24.90
   3  -2   5  458.95   30.20
  -3  -2  -5  460.65   29.80
   3  -2   5  448.16   24.90
   3   2   5  461.35   24.70
  -3   2  -5  474.25   31.40
   3   2   5  459.45   29.30
  -3   2  -5  473.15   25.90
   4  -2   5   36.20   14.70
  -4  -2  -5   34.50   11.80
   4  -2   5   34.20   11.90
  -4  -2  -5   30.00   13.90
  -4   2  -5   30.20   12.50
   4   2   5   49.90   12.70
  -4   2  -5   38.20   15.90
  -5  -2  -5  552.64   29.90
  -5  -2  -5  575.04   34.00
   5  -2   5  562.54   30.70
  -5   2  -5  588.24   31.30
  -5   2  -5  538.55   37.20
   5   2   5  569.64   30.40
  -6  -2  -5   16.50   12.40
   6  -2   5   14.70   12.60
  -6  -2  -5    3.80   14.70
   6   2   5    6.10   12.10
  -6   2  -5    4.40   13.00
  -6   2  -5   28.40   17.90
  -7  -2  -5  515.75   32.80
   7  -2   5  539.35   33.20
  -7  -2  -5  595.94   39.10
  -7   2  -5  564.04   35.00
   7   2   5  585.24   33.30
  -7   2  -5  468.75   38.70
  -8  -2  -5   -1.60   13.10
   8  -2   5   -2.20   13.70
  -8  -2  -5   12.90   17.10
  -8   2  -5   17.40   16.00
   8   2   5   19.80   14.70
  -8   2  -5   17.80   17.90
  -9  -2  -5  435.56   35.00
  -9  -2  -5  381.86   37.70
   9  -2   5  425.96   34.80
  -9   2  -5  389.26   39.70
   9   2   5  385.56   35.40
  -9   2  -5  406.86   34.70
 -10  -2  -5    7.00   20.60
  10  -2   5   16.20   17.00
 -10  -2  -5   -9.10   16.50
 -10   2  -5   26.80   19.10
 -10   2  -5   34.10   22.10
  10   2   5   34.10   19.70
  11  -2   5  291.17   38.10
 -11  -2  -5  310.67   42.10
 -11  -2  -5  430.46   40.20
 -11   2  -5  294.27   42.10
 -11   2  -5  298.07   36.70
  11   2   5  267.87   38.70
 -12  -2  -5  -21.00   21.00
 -12  -2  -5   13.20   22.30
 -12   2  -5   22.30   23.70
 -12   2  -5   25.90   22.80
 -13  -2  -5  112.49   31.70
 -13  -2  -5  103.09   31.60
 -13   2  -5  114.19   32.50
 -13   2  -5   96.79   31.20
 -14  -2  -5   -0.80   23.60
 -14   2  -5    2.40   25.00
 -15  -2  -5   57.09   30.50
 -15   2  -5   43.40   30.50
 -16  -2  -5    8.40   28.50
 -16   2  -5   36.40   30.00
 -17  -2  -5    6.40   31.00
 -17   2  -5   68.69   35.10
 -19  -3   5   -2.10   31.50
 -19   3   5   12.00   34.40
 -19   3   5  -65.39   27.10
 -18  -3   5   -9.20   28.00
 -18   3   5   15.60   30.00
 -18   3   5    7.50   31.60
 -17  -3   5    2.60   27.60
 -17   3   5   12.20   28.60
 -17   3   5   21.70   30.80
 -16  -3   5   -3.30   25.60
 -16   3   5    8.00   24.60
 -16   3   5   -9.30   27.50
 -15  -3   5  -29.80   22.00
 -15   3   5  -34.80   23.50
 -15   3   5   27.40   27.60
 -14  -3   5  -19.10   21.80
 -14   3   5   21.30   22.10
 -14   3   5  -21.70   22.70
 -13  -3   5   63.19   23.50
 -13   3   5    5.70   21.90
 -13   3   5    4.70   19.40
 -12  -3   5   48.30   20.80
 -12   3   5    8.50   18.70
 -12   3   5   -2.20   18.30
 -11  -3   5   40.00   17.90
 -11   3   5   -1.60   17.30
 -11   3   5    7.50   17.40
 -10  -3   5   -6.60   16.00
 -10   3   5   27.90   16.50
 -10   3   5    5.20   15.10
  -9  -3   5   46.30   17.50
  -9   3   5   36.20   15.90
  -9   3   5   46.60   16.40
  -8  -3   5  131.99   20.50
  -8   3   5  152.58   21.00
  -8   3   5  131.69   21.40
  -7  -3   5  -11.40   12.80
  -7   3   5   32.10   13.20
  -7   3   5   22.70   13.50
   7   3  -5   10.70   11.90
  -6  -3   5  521.85   28.90
  -6   3   5  517.35   29.40
   6   3  -5  533.55   28.40
  -6   3   5  566.64   34.10
  -5  -3   5   65.69   14.70
  -5   3   5   44.80   14.90
  -5   3   5   60.69   14.10
   5   3  -5   46.20   12.40
  -4  -3   5   84.69   14.50
   4  -3  -5   99.49   13.60
   4   3  -5   98.39   14.10
  -4   3   5   84.89   16.80
   4   3  -5   73.89   11.60
  -4   3   5   55.89   13.10
  -3  -3   5  106.69   15.00
   3  -3  -5  135.19   16.00
  -3  -3   5   90.69   13.70
  -3   3   5  107.69   18.00
  -3   3   5  129.79   17.70
   3   3  -5  152.18   18.00
   3   3  -5  105.89   14.90
   2  -3  -5   53.59   10.60
  -2  -3   5   37.30   11.20
  -2  -3   5   37.80   12.90
  -2  -3   5   65.09   10.40
  -2   3   5   63.39   12.90
   2   3  -5   58.49   11.30
  -2   3   5   61.59   11.60
   2   3  -5   40.20   10.60
   2   3  -5   44.80   11.20
  -1  -3   5   50.39   11.70
  -1  -3   5   46.80   13.20
  -1  -3   5   57.29   11.90
  -1   3   5   53.69   12.50
   1   3  -5   43.40   12.40
   1   3  -5   48.50   10.80
  -1   3   5   38.20   11.00
   1   3  -5   42.60   11.10
  -1   3   5   44.60   13.00
   0  -3   5  788.52   33.20
   0  -3  -5  853.71   31.70
   0  -3   5  804.22   31.60
   0   3  -5  807.52   31.00
   0   3  -5  859.71   34.90
   0   3   5  836.72   32.00
   0   3   5  821.72   36.60
   0   3   5  805.52   31.70
   0   3  -5  823.02   31.40
   1  -3   5   68.59   13.60
  -1  -3  -5   97.39   17.80
   1  -3   5   96.49   15.80
  -1  -3  -5  103.79   14.30
   1   3   5   75.69   13.80
   1   3   5   95.79   13.80
  -1   3  -5   84.89   16.30
   1   3   5   65.29   15.70
  -1   3  -5   71.49   13.00
  -1   3  -5   87.29   13.50
  -2  -3  -5  219.18   19.70
   2  -3   5  274.87   21.00
  -2  -3  -5  194.08   25.50
   2  -3   5  233.98   23.80
   2   3   5  225.48   20.20
  -2   3  -5  209.18   25.30
  -2   3  -5  245.08   21.30
   3  -3   5   16.90   11.20
   3  -3   5    2.50   13.30
  -3  -3  -5   40.00   12.60
  -3  -3  -5   22.80   14.40
  -3   3  -5   29.10   15.10
   3   3   5   22.50   11.40
  -3   3  -5   28.10   12.60
   4  -3   5   18.30   12.10
  -4  -3  -5   -0.20   11.20
  -4  -3  -5   11.70   14.20
   4   3   5   12.50   12.20
   4   3   5   10.10   11.20
  -4   3  -5  -13.50   13.40
  -4   3  -5    8.20   12.30
  -5  -3  -5   13.30   14.60
  -5  -3  -5   -6.50   10.30
   5  -3   5   29.80   13.80
   5   3   5   45.00   13.40
  -5   3  -5   -6.10   12.30
  -5   3  -5   43.50   18.40
  -6  -3  -5  -20.70   13.00
  -6  -3  -5    8.30   11.60
   6  -3   5   15.70   13.60
   6   3   5   19.40   12.80
  -6   3  -5   25.90   14.80
  -6   3  -5   30.10   17.00
  -7  -3  -5   59.69   19.30
  -7  -3  -5   30.60   15.00
   7  -3   5   52.19   16.50
   7   3   5   41.90   16.50
  -7   3  -5   56.29   19.50
  -7   3  -5   10.00   15.60
  -8  -3  -5  -12.90   15.70
   8  -3   5  -17.10   13.50
  -8  -3  -5   22.50   15.00
  -8   3  -5   -1.40   16.80
  -8   3  -5   17.10   15.70
   8   3   5   21.10   15.10
  -9  -3  -5    7.60   16.10
  -9  -3  -5  -12.60   16.80
   9  -3   5   -2.90   16.30
  -9   3  -5   -3.10   17.50
  -9   3  -5  -10.30   19.50
   9   3   5   -7.50   15.70
 -10  -3  -5  -23.10   16.50
  10  -3   5  -16.40   17.60
 -10  -3  -5   22.20   21.00
  10   3   5  -22.40   16.60
 -10   3  -5    5.70   18.10
 -10   3  -5   -8.90   21.10
 -11  -3  -5  -13.90   19.10
 -11  -3  -5  -12.50   18.80
 -11   3  -5   33.60   25.50
 -11   3  -5   16.80   21.10
 -12  -3  -5   -0.60   22.70
 -12  -3  -5   21.60   23.00
 -12   3  -5  -20.50   22.80
 -12   3  -5   44.30   23.90
 -13  -3  -5   -8.80   24.20
 -13   3  -5   19.00   25.30
 -14  -3  -5   52.09   27.40
 -14   3  -5    7.20   26.10
 -15  -3  -5   -7.20   26.20
 -15   3  -5    7.60   28.10
 -16  -3  -5   39.20   29.60
 -16   3  -5   50.69   31.50
 -18  -4   5   82.39   36.30
 -18   4   5   14.30   33.50
 -18   4   5   84.19   34.50
 -17  -4   5  -34.20   25.20
 -17   4   5   25.40   29.40
 -17   4   5  -29.60   28.40
 -16  -4   5  130.59   34.20
 -16   4   5   99.89   34.40
 -16   4   5   26.40   26.90
 -15  -4   5   31.40   27.50
 -15   4   5   13.20   27.80
 -15   4   5   14.80   24.70
 -14  -4   5  194.68   36.10
 -14   4   5  179.18   32.80
 -14   4   5  212.38   35.70
 -13  -4   5   38.60   22.50
 -13   4   5  -17.60   21.70
 -13   4   5   13.10   23.60
 -12  -4   5  178.48   30.70
 -12   4   5  161.78   30.00
 -12   4   5  166.08   28.50
 -11  -4   5   50.59   20.50
 -11   4   5    1.10   16.90
 -11   4   5   62.59   20.90
 -10  -4   5  260.07   32.00
 -10   4   5  292.07   33.70
 -10   4   5  225.38   31.40
  -9  -4   5  185.78   28.00
  -9   4   5  156.58   23.60
   9   4  -5  201.68   27.10
  -9   4   5  216.38   29.60
  -8  -4   5  166.88   24.00
  -8   4   5  175.08   29.00
  -8   4   5  202.48   26.70
   8   4  -5  164.68   24.50
  -7  -4   5  -11.00   13.70
  -7   4   5   -4.60   13.60
   7   4  -5    5.10   12.20
  -7   4   5   -3.20   13.10
  -6  -4   5  103.49   18.10
  -6   4   5  128.49   19.20
   6   4  -5  116.89   17.00
  -6   4   5  114.89   20.50
  -5  -4   5  313.97   27.80
  -5   4   5  374.56   27.20
   5   4  -5  320.37   25.30
  -5   4   5  312.97   29.50
  -4  -4   5  427.36   27.40
  -4  -4   5  369.76   27.70
  -4   4   5  409.96   30.80
   4   4  -5  372.26   25.90
  -4   4   5  420.86   27.90
  -3  -4   5  499.65   30.90
  -3  -4   5  539.35   29.40
  -3  -4   5  552.54   22.60
   3   4  -5  547.95   23.70
   3   4  -5  535.95   28.80
  -3   4   5  555.14   29.80
  -3   4   5  487.95   32.60
  -3   4   5  503.65   28.10
  -2  -4   5  185.58   17.10
  -2  -4   5  182.68   21.20
  -2  -4   5  154.08   23.10
  -2   4   5  180.48   24.20
   2   4  -5  148.29   18.10
  -2   4   5  166.58   21.60
   2   4  -5  192.88   19.60
  -2   4   5  127.39   19.00
  -1  -4   5  260.47   21.00
  -1  -4   5  252.37   22.80
  -1  -4   5  240.28   25.00
   1   4  -5  223.48   22.30
   1   4  -5  234.28   23.20
  -1   4   5  221.78   23.40
  -1   4   5  213.78   21.70
   0  -4  -5    4.40   10.90
   0  -4   5   12.70   10.60
   0  -4   5   11.80   11.60
   0   4  -5    0.70   12.70
   0   4   5    2.10   11.80
   0   4   5    1.50   11.80
   0   4   5    4.80    9.80
   0   4  -5    1.30   11.20
   1  -4   5  243.38   22.90
   1  -4   5  237.38   23.40
  -1  -4  -5  255.97   23.30
  -1   4  -5  255.77   23.40
   1   4   5  221.88   23.10
  -1   4  -5  195.68   26.30
   1   4   5  258.77   22.90
   2  -4   5    4.30   11.40
   2  -4   5    8.20   11.80
  -2  -4  -5   11.00   11.40
   2   4   5  -10.80   11.50
  -2   4  -5   -8.60   14.50
   2   4   5   -6.90   10.40
  -2   4  -5  -14.70   11.00
   3  -4   5  538.15   31.40
  -3  -4  -5  572.04   35.40
  -3  -4  -5  568.44   30.30
  -3   4  -5  537.65   30.80
   3   4   5  569.64   31.60
  -3   4  -5  545.05   36.50
  -4  -4  -5   75.49   19.10
   4  -4   5   58.19   15.50
  -4  -4  -5   87.79   16.60
   4   4   5   69.99   16.30
  -4   4  -5   68.19   18.10
  -4   4  -5   49.90   15.30
  -5  -4  -5  774.82   38.70
  -5  -4  -5  773.92   42.30
   5  -4   5  896.91   40.50
   5   4   5  769.12   38.60
  -5   4  -5  811.62   39.90
  -5   4  -5  805.42   45.20
  -6  -4  -5    1.30   16.50
  -6  -4  -5   15.70   14.30
   6  -4   5    8.30   13.40
  -6   4  -5   34.60   18.30
   6   4   5   23.00   13.50
  -6   4  -5   -4.20   13.60
   7  -4   5  292.97   31.30
  -7  -4  -5  271.47   29.50
  -7  -4  -5  280.47   32.80
  -7   4  -5  298.07   35.10
  -7   4  -5  268.87   29.80
   7   4   5  236.58   29.20
   8  -4   5   -0.10   16.60
  -8  -4  -5    2.50   16.70
  -8  -4  -5  -18.90   14.80
  -8   4  -5   -9.10   17.90
  -8   4  -5   -1.70   16.30
   8   4   5   12.40   14.90
   9  -4   5  116.19   25.50
  -9  -4  -5  131.69   23.90
  -9  -4  -5  139.99   27.50
  -9   4  -5  110.69   26.40
  -9   4  -5  118.29   25.60
   9   4   5  176.98   27.70
 -10  -4  -5   41.80   22.60
 -10  -4  -5   36.00   19.40
  10  -4   5   11.70   21.50
 -10   4  -5   36.30   23.80
  10   4   5   22.90   20.90
 -10   4  -5   12.80   20.00
 -11  -4  -5   57.19   26.40
 -11  -4  -5   45.30   22.50
 -11   4  -5   77.29   28.00
 -11   4  -5   74.89   26.00
 -12  -4  -5   61.99   28.80
 -12  -4  -5   23.90   28.90
 -12   4  -5   14.40   24.90
 -12   4  -5   39.90   31.10
 -13  -4  -5   66.09   29.20
 -13   4  -5   96.99   32.50
 -14  -4  -5   -4.50   26.90
 -14   4  -5   -5.30   23.80
 -15  -4  -5   23.80   30.30
 -15   4  -5   27.30   28.80
 -16  -4  -5   35.60   35.10
 -16   4  -5   23.90   32.10
 -18  -5   5   -8.50   30.70
 -18   5   5  -72.09   33.40
 -18   5   5   41.40   33.20
 -17  -5   5   14.30   30.60
 -17   5   5   69.49   38.10
 -17   5   5   37.50   31.70
 -16  -5   5   32.70   28.30
 -16   5   5  -54.39   27.00
 -16   5   5    5.40   26.70
 -15  -5   5  179.38   36.00
 -15   5   5  103.09   35.10
 -15   5   5  120.39   32.90
 -14  -5   5   -7.70   22.50
 -14   5   5  -12.60   24.10
 -14   5   5    9.60   26.30
 -13  -5   5  249.48   35.60
 -13   5   5  165.58   31.90
 -13   5   5  150.28   32.20
 -12  -5   5   10.90   20.80
 -12   5   5   32.50   23.00
 -12   5   5   -2.70   22.10
  12   5  -5   11.50   19.10
 -11  -5   5  137.19   28.00
 -11   5   5  165.38   30.40
 -11   5   5  140.19   28.60
  11   5  -5  166.18   26.40
 -10  -5   5  132.29   25.80
 -10   5   5  153.98   25.50
 -10   5   5  224.58   33.40
  10   5  -5  111.79   22.70
  -9  -5   5  272.17   32.70
   9   5  -5  289.37   31.00
  -9   5   5  202.88   29.90
  -9   5   5  186.28   30.60
  -8  -5   5  239.18   30.20
  -8   5   5  244.38   30.00
  -8   5   5  250.57   33.10
   8   5  -5  233.18   28.30
  -7  -5   5  123.79   22.40
  -7   5   5  158.88   25.30
  -7   5   5  156.98   22.60
   7   5  -5  128.29   21.20
  -6  -5   5  344.57   31.30
  -6   5   5  383.76   33.50
   6   5  -5  389.86   29.50
  -6   5   5  296.67   29.40
  -5  -5   5  148.69   21.60
  -5   5   5  171.08   22.70
  -5   5   5  151.58   24.20
   5   5  -5  154.08   23.20
  -4  -5   5  782.62   40.30
  -4  -5   5  831.92   38.60
  -4   5   5  814.02   37.50
  -4   5   5  816.42   39.40
  -4   5   5  741.83   41.30
   4   5  -5  920.31   39.30
  -3  -5   5  358.06   30.60
  -3  -5   5  382.96   21.60
  -3  -5   5  366.16   28.80
  -3   5   5  340.97   26.70
   3   5  -5  384.36   27.90
  -3   5   5  353.76   30.80
  -3   5   5  399.26   28.80
   3   5  -5  321.87   24.20
  -2  -5   5  409.96   31.30
  -2  -5   5  355.36   28.20
  -2  -5   5  390.36   23.30
   2   5  -5  396.86   28.40
  -2   5   5  406.46   28.40
  -2   5   5  388.86   31.50
  -2   5   5  408.16   28.90
   2   5  -5  411.26   27.90
  -1  -5   5    3.30   14.20
  -1  -5   5   12.20   13.50
  -1  -5   5    6.90   10.50
  -1   5   5  -12.60   11.90
  -1   5   5  -14.00   10.60
   1   5  -5    0.10   13.30
  -1   5   5   12.80   13.10
   1   5  -5   11.90   12.50
   0  -5   5  344.97   28.50
   0  -5  -5  384.56   28.20
   0  -5   5  392.36   26.60
   0   5   5  378.96   29.10
   0   5   5  414.66   27.90
   0   5  -5  391.96   28.30
   0   5  -5  413.76   31.60
   1  -5   5    6.80   13.80
   1  -5   5   12.30   12.10
  -1  -5  -5   18.40   12.80
  -1   5  -5   -5.70   14.30
   1   5   5    9.20   12.20
  -1   5  -5   -5.00   12.00
   1   5   5   14.80   14.20
  -2  -5  -5  592.14   33.10
   2  -5   5  594.94   33.60
   2   5   5  549.74   33.70
   2   5   5  525.45   32.40
  -2   5  -5  535.35   37.40
  -2   5  -5  513.95   32.30
   3  -5   5  -22.80   12.10
  -3  -5  -5  -18.60   12.10
  -3   5  -5  -13.70   15.10
   3   5   5    5.40   13.50
   3   5   5    5.40   12.20
  -3   5  -5   12.30   13.50
   4  -5   5  531.55   35.10
  -4  -5  -5  528.35   32.90
  -4   5  -5  560.34   34.60
  -4   5  -5  619.84   41.80
   4   5   5  489.75   34.50
   4   5   5  580.94   35.40
   5  -5   5   15.70   14.60
  -5  -5  -5  -13.60   15.70
  -5  -5  -5   -0.40   13.00
  -5   5  -5  -15.00   16.30
  -5   5  -5    2.70   13.80
   5   5   5    9.70   13.40
  -6  -5  -5  465.75   38.40
  -6  -5  -5  442.96   34.50
   6  -5   5  442.46   35.10
  -6   5  -5  413.56   40.80
  -6   5  -5  433.46   35.60
   6   5   5  442.16   34.60
  -7  -5  -5   12.50   19.20
   7  -5   5   10.50   16.60
  -7  -5  -5   -4.40   14.30
   7   5   5   36.50   17.60
  -7   5  -5   16.20   17.80
  -7   5  -5   12.60   18.70
  -8  -5  -5  108.79   24.00
  -8  -5  -5   80.39   23.80
   8  -5   5   76.19   22.30
  -8   5  -5   93.39   24.70
  -8   5  -5   78.29   22.90
   8   5   5  123.19   25.00
   9  -5   5   -1.00   20.00
  -9  -5  -5   19.30   21.40
  -9  -5  -5  -10.80   18.30
   9   5   5    4.60   18.80
  -9   5  -5    0.50   20.50
  -9   5  -5   -7.40   20.40
 -10  -5  -5   29.40   24.40
 -10  -5  -5   76.99   25.50
 -10   5  -5   -1.10   21.90
 -10   5  -5   72.29   25.70
 -11  -5  -5   61.89   27.00
 -11  -5  -5   66.39   25.10
 -11   5  -5   32.00   27.40
 -11   5  -5   64.59   26.30
 -12  -5  -5   61.39   28.20
 -12   5  -5   49.10   30.80
 -13  -5  -5   -2.60   26.70
 -13   5  -5   67.99   30.70
 -14  -5  -5   15.10   28.20
 -14   5  -5   45.20   30.80
 -15  -5  -5   -2.20   32.20
 -15   5  -5  -12.60   28.30
 -17  -6   5  -17.70   32.30
 -17   6   5   40.90   32.80
 -17   6   5  -30.60   32.70
 -16  -6   5   57.29   33.50
 -16   6   5   12.70   30.60
 -16   6   5   -9.50   31.70
 -15  -6   5   10.60   27.80
 -15   6   5   16.90   29.20
 -15   6   5   17.90   30.40
 -14  -6   5   14.10   26.50
 -14   6   5   86.69   29.70
 -14   6   5   11.10   27.70
 -13  -6   5   17.40   26.20
 -13   6   5   70.39   28.70
 -13   6   5   -3.20   25.00
 -12  -6   5   15.00   24.90
 -12   6   5   71.99   28.30
 -12   6   5   60.79   27.20
 -11  -6   5   14.90   22.70
  11   6  -5   19.40   19.60
 -11   6   5   52.39   23.80
 -11   6   5   -2.40   20.60
 -10  -6   5   22.70   21.10
  10   6  -5   47.40   20.50
 -10   6   5   52.49   23.40
 -10   6   5   27.10   20.20
  -9  -6   5   69.79   23.20
   9   6  -5    4.10   17.40
  -9   6   5   43.50   21.30
  -9   6   5   22.80   18.00
  -8  -6   5  103.99   23.80
  -8   6   5  134.29   24.30
   8   6  -5  106.19   22.20
  -8   6   5   88.69   24.30
  -7  -6   5   51.39   19.70
  -7   6   5   45.00   19.30
   7   6  -5   81.89   20.20
  -7   6   5   56.09   20.40
  -6  -6   5  192.68   29.70
  -6   6   5  138.29   24.90
   6   6  -5  144.19   22.70
  -6   6   5  147.99   24.10
  -5  -6   5   74.29   20.60
  -5   6   5  105.19   21.10
   5   6  -5  124.39   19.60
  -5   6   5   84.99   20.90
  -5   6   5  122.79   19.50
  -4  -6   5  158.98   23.80
  -4  -6   5  104.39   19.70
  -4   6   5  133.89   21.30
  -4   6   5  191.98   25.20
   4   6  -5  196.38   26.60
   4   6  -5  131.99   17.70
  -4   6   5  165.38   27.50
  -3  -6   5   51.09   18.70
  -3  -6   5   36.40   16.10
  -3  -6   5   33.60   11.40
  -3   6   5   16.20   12.90
   3   6  -5   13.20   14.90
  -3   6   5   42.80   16.80
   3   6  -5   42.70   15.20
  -3   6   5   30.70   15.50
  -2  -6   5   40.60   17.50
  -2  -6   5    3.60   10.70
  -2  -6   5    2.00   14.40
   2   6  -5   19.90   14.30
  -2   6   5   19.50   15.70
  -2   6   5   11.60   13.70
  -2   6   5    1.10   14.40
   2   6  -5   34.10   15.20
  -1  -6   5  129.49   21.70
  -1  -6   5  121.69   19.80
  -1  -6   5  139.99   21.10
  -1   6   5  101.49   18.80
   1   6  -5  109.29   19.60
  -1   6   5  101.99   20.30
  -1   6   5  108.09   20.10
   1   6  -5   91.79   20.00
   0  -6   5   95.99   21.50
   0  -6  -5  102.69   19.10
   0  -6   5  125.79   20.90
   0   6   5   87.39   18.40
   0   6   5   89.29   20.10
   0   6  -5   99.59   20.80
   0   6   5  164.98   23.40
   0   6  -5  104.39   19.70
  -1  -6  -5   11.30   14.70
   1  -6   5    1.20   14.00
   1   6   5   37.00   15.90
  -1   6  -5   35.60   18.10
  -1   6  -5   12.10   14.70
   1   6   5   32.30   14.50
   2  -6   5   -2.70   15.30
  -2  -6  -5   15.20   14.90
   2   6   5   30.70   14.30
  -2   6  -5   24.70   19.50
  -2   6  -5   12.70   14.60
   2   6   5   36.70   16.10
  -3  -6  -5  149.09   22.50
   3  -6   5  124.69   22.60
   3   6   5  124.59   22.40
  -3   6  -5  149.09   23.10
   3   6   5  125.69   21.80
  -3   6  -5  144.19   25.80
   4  -6   5    9.70   15.90
  -4  -6  -5   12.30   15.20
  -4   6  -5   16.80   19.50
  -4   6  -5   11.20   14.50
   4   6   5    5.90   14.20
   4   6   5  -10.20   15.00
   5  -6   5  -12.20   15.50
  -5  -6  -5   -0.70   15.30
  -5   6  -5    0.50   19.30
  -5   6  -5   41.00   17.80
   5   6   5    7.00   16.40
   5   6   5   29.70   18.70
   6  -6   5   46.30   20.70
  -6  -6  -5   63.39   19.60
  -6   6  -5   63.99   25.20
  -6   6  -5   18.40   19.50
   6   6   5  108.39   24.00
   6   6   5   78.09   20.50
  -7  -6  -5   60.09   21.20
   7  -6   5  127.59   25.60
   7   6   5   97.99   23.90
  -7   6  -5   77.79   26.80
  -7   6  -5  100.29   25.30
  -8  -6  -5    6.90   21.40
  -8  -6  -5  -17.80   17.50
  -8   6  -5   54.49   25.50
  -8   6  -5   -6.10   20.30
  -9  -6  -5  101.69   28.70
  -9  -6  -5  104.69   27.30
  -9   6  -5   54.39   26.40
  -9   6  -5   97.59   26.50
 -10  -6  -5    1.20   23.30
 -10  -6  -5  -11.50   22.80
 -10   6  -5  -18.10   23.10
 -10   6  -5    2.30   25.30
 -11  -6  -5   38.30   27.70
 -11   6  -5    4.20   25.40
 -12  -6  -5    3.20   25.70
 -12   6  -5   48.80   29.50
 -13  -6  -5   -9.50   26.70
 -13   6  -5   14.10   29.70
 -14  -6  -5   -2.50   30.50
 -14   6  -5   60.49   33.90
 -15   6  -5  -13.80   31.50
 -16  -7   5  -14.60   30.30
 -16   7   5   -1.90   32.20
 -16   7   5  -67.59   28.70
 -15  -7   5  104.29   35.70
 -15   7   5  115.89   35.60
 -15   7   5  113.59   39.30
 -14  -7   5   80.29   33.30
 -14   7   5   -5.60   27.80
 -14   7   5  -19.10   26.90
 -13  -7   5  170.88   35.80
 -13   7   5  257.87   42.40
 -13   7   5  163.98   35.90
 -12  -7   5   47.00   28.30
 -12   7   5   26.00   25.50
 -12   7   5   42.40   28.50
 -11  -7   5  233.48   36.90
 -11   7   5  276.27   45.10
 -11   7   5  248.88   37.00
 -10  -7   5   39.30   25.20
 -10   7   5   92.19   26.70
 -10   7   5   31.70   23.90
  -9  -7   5  532.25   44.90
  -9   7   5  426.96   43.80
  -9   7   5  432.56   43.20
   9   7  -5  418.36   40.40
  -8  -7   5   38.40   21.60
   8   7  -5   26.60   18.40
  -8   7   5   11.80   20.50
  -8   7   5   46.60   21.70
  -7  -7   5  359.26   38.50
  -7   7   5  391.16   38.30
  -7   7   5  318.37   34.10
  -7   7   5  342.27   38.00
   7   7  -5  348.67   35.50
  -6  -7   5  140.49   27.20
   6   7  -5  193.08   29.90
  -6   7   5  188.68   29.20
  -6   7   5  288.47   34.80
  -6   7   5  177.08   29.20
  -5  -7   5  215.18   33.70
   5   7  -5  294.87   31.70
  -5   7   5  355.16   35.90
  -5   7   5  275.67   33.90
  -5   7   5  239.68   30.90
  -4  -7   5  364.46   37.10
  -4  -7   5  408.66   35.90
  -4   7   5  416.46   37.60
  -4   7   5  419.66   36.40
  -4   7   5  376.16   33.00
   4   7  -5  327.47   32.80
   4   7  -5  356.66   29.80
  -3  -7   5   80.19   20.50
  -3  -7   5   99.89   24.60
  -3  -7   5   92.29   17.40
  -3   7   5  131.49   24.10
  -3   7   5   90.99   21.10
  -3   7   5   74.59   20.60
   3   7  -5   57.19   19.20
   3   7  -5   87.79   20.00
  -2  -7   5  800.32   45.10
  -2  -7   5  877.81   48.50
  -2  -7   5  786.22   38.30
  -2   7   5  761.72   44.40
   2   7  -5  842.02   43.10
  -2   7   5  727.73   42.80
   2   7  -5  789.62   42.80
  -2   7   5  717.63   44.00
  -1  -7   5   64.89   22.70
  -1  -7   5  107.29   22.30
  -1   7   5   73.19   20.00
   1   7  -5   60.79   19.20
  -1   7   5  108.09   22.10
   1   7  -5  113.49   23.20
  -1   7   5   86.39   20.20
   0  -7   5  781.92   44.40
   0  -7  -5  816.22   42.90
   0   7   5  731.53   43.60
   0   7  -5  763.02   45.10
   0   7   5  791.92   45.70
   0   7   5  774.02   43.10
   0   7  -5  801.62   44.00
  -1  -7  -5   86.69   21.30
   1  -7   5  107.59   22.20
  -1   7  -5  110.79   22.30
   1   7   5  103.69   21.80
   1   7   5   92.69   21.70
  -1   7  -5   95.39   23.50
   1   7   5   81.29   19.50
   2  -7   5  533.85   39.80
  -2  -7  -5  625.04   39.80
   2   7   5  595.24   39.70
   2   7   5  604.24   41.20
  -2   7  -5  550.84   39.20
  -2   7  -5  653.13   46.20
   3  -7   5    7.80   18.20
  -3  -7  -5   -2.20   14.80
   3   7   5   -5.30   15.10
  -3   7  -5    2.10   17.40
   3   7   5   -5.80   16.60
  -3   7  -5    6.60   20.60
  -4  -7  -5  431.66   37.50
   4  -7   5  498.55   41.50
   4   7   5  605.14   42.60
   4   7   5  543.95   39.80
  -4   7  -5  443.56   46.00
  -4   7  -5  544.35   40.90
   5  -7   5   42.70   19.70
  -5  -7  -5   17.00   18.50
  -5   7  -5  -25.30   19.00
   5   7   5   -8.30   17.10
   5   7   5   -3.20   17.00
  -5   7  -5    9.70   19.10
  -6  -7  -5  295.87   36.40
   6  -7   5  237.28   36.00
  -6   7  -5  203.88   35.80
  -6   7  -5  280.57   37.00
   6   7   5  294.67   39.40
   6   7   5  240.28   36.60
  -7  -7  -5   11.00   19.50
  -7   7  -5  -39.40   21.70
   7   7   5   -7.60   20.90
  -7   7  -5    1.60   20.80
  -8  -7  -5  236.08   34.20
  -8   7  -5  284.87   42.90
  -8   7  -5  372.76   44.70
   8   7   5  272.27   40.50
  -9   7  -5   16.00   26.40
   9   7   5   64.39   27.00
  10   7   5  176.58   36.20
 -10   7  -5  181.28   37.80
 -11   7  -5   -7.60   27.30
 -12   7  -5   -0.80   26.70
 -13  -7  -5   46.20   33.30
 -13   7  -5   43.80   31.40
 -14   7  -5   53.59   33.90
 -15  -8   5   54.19   38.40
 -15   8   5   12.90   34.00
 -15   8   5   14.00   32.90
 -14  -8   5   24.60   32.80
 -14   8   5   11.40   32.00
 -14   8   5  -31.00   28.70
 -13  -8   5  -12.60   26.40
 -13   8   5    0.80   27.30
 -13   8   5    0.40   27.70
 -12  -8   5   19.10   29.30
 -12   8   5   -0.70   27.00
 -12   8   5   21.60   28.50
 -11  -8   5   29.20   26.70
 -11   8   5    2.40   24.80
 -11   8   5   -3.20   23.80
 -10  -8   5   20.70   24.80
 -10   8   5  -24.10   21.30
 -10   8   5  -10.00   19.00
  -9  -8   5    9.20   24.50
  -9   8   5  -32.00   17.70
  -9   8   5  -26.10   22.00
  -8  -8   5   20.80   23.70
  -8   8   5   43.10   24.60
  -8   8   5   41.80   23.60
  -7  -8   5  -30.00   20.50
   7   8  -5   12.30   20.90
  -7   8   5    1.50   19.00
  -7   8   5   31.40   22.70
  -6  -8   5    9.30   21.20
  -6   8   5  -10.20   16.30
   6   8  -5   -6.20   18.10
  -6   8   5    3.00   19.60
  -5  -8   5  122.99   27.80
  -5   8   5   71.49   23.20
   5   8  -5  115.39   24.50
  -5   8   5  121.49   26.70
   5   8  -5  109.79   21.20
  -5   8   5   98.79   25.20
  -4  -8   5   -3.60   20.20
  -4  -8   5   13.00   20.50
   4   8  -5    5.10   17.10
  -4   8   5   11.80   18.70
  -4   8   5   -4.50   17.50
   4   8  -5   17.20   18.20
  -4   8   5   36.60   19.80
  -3  -8   5   76.99   25.50
  -3  -8   5   54.79   22.50
   3   8  -5   61.59   20.90
   3   8  -5   34.40   19.00
  -3   8   5   47.70   19.20
  -3   8   5   49.30   18.40
  -3   8   5   75.19   23.00
  -2  -8   5  -19.20   18.20
  -2  -8   5   26.70   21.30
  -2   8   5   11.80   17.80
   2   8  -5    2.10   15.80
   2   8  -5  -15.40   18.20
  -2   8   5    1.90   16.90
  -2   8   5   -2.20   16.40
  -1  -8   5   57.39   22.30
  -1   8   5   73.99   20.20
   1   8  -5   54.99   18.80
  -1   8   5   69.69   21.60
   1   8  -5   81.69   24.20
  -1   8   5   77.99   22.30
   0  -8  -5   -2.10   16.80
   0  -8   5    4.80   19.90
   0   8   5   10.00   17.50
   0   8   5  -12.60   15.70
   0   8   5    9.30   17.30
   0   8  -5  -21.80   16.50
   0   8  -5  -10.00   19.20
  -1  -8  -5   46.00   20.30
   1  -8   5    0.50   20.30
  -1   8  -5   14.00   19.30
   1   8   5   51.59   20.70
   1   8   5   37.20   20.20
   1   8   5   19.80   19.10
  -1   8  -5   22.10   22.20
   2  -8   5   18.90   19.60
  -2  -8  -5  -27.30   16.70
   2   8   5   42.60   19.10
  -2   8  -5   -1.80   17.30
  -2   8  -5   15.50   21.60
   2   8   5   -4.90   18.10
   2   8   5   20.00   19.50
   3  -8   5   59.19   26.60
  -3  -8  -5   96.39   23.60
   3   8   5   73.89   26.40
   3   8   5   48.30   22.30
  -3   8  -5   34.00   24.10
  -3   8  -5  111.29   26.20
   3   8   5   82.39   23.90
  -4  -8  -5   -5.10   18.50
   4   8   5   13.20   19.00
  -4   8  -5   29.60   21.60
  -4   8  -5   32.40   27.40
  -5  -8  -5   49.90   22.40
  -5   8  -5   62.49   25.50
  -5   8  -5   44.60   28.20
   5   8   5   21.30   21.30
  -6  -8  -5   -6.30   19.50
  -6   8  -5  -19.00   19.70
   6   8   5   26.50   21.80
  -6   8  -5   10.20   26.10
  -7   8  -5  -17.70   25.10
   7   8   5   -6.90   20.60
  -8   8  -5  -34.00   25.30
   8   8   5   31.00   24.90
  -9   8  -5    1.20   26.80
   9   8   5  -10.30   22.40
 -10   8  -5  -23.40   26.60
  10   8   5   -1.90   23.80
  11   8   5    6.50   26.00
 -11   8  -5   48.20   30.90
  12   8   5    9.40   29.00
 -12   8  -5   47.80   32.90
 -13   8  -5   41.70   32.20
 -14  -9   5   29.90   33.90
 -14   9   5  -31.90   30.40
 -13  -9   5   83.59   34.80
 -13   9   5   40.00   33.70
 -13   9   5   39.80   31.60
 -12  -9   5   11.90   29.50
 -12   9   5    9.40   30.90
 -12   9   5  -16.40   29.60
 -11  -9   5   44.80   30.10
 -11   9   5    2.10   28.50
 -11   9   5   71.99   30.50
 -10  -9   5   84.89   33.40
 -10   9   5   82.49   28.60
 -10   9   5   91.29   30.30
  -9  -9   5   60.99   29.60
  -9   9   5   37.70   24.20
  -9   9   5   49.90   28.70
  -8  -9   5  152.98   36.30
  -8   9   5  208.88   36.50
  -8   9   5  205.58   36.20
  -7  -9   5  -21.50   24.60
  -7   9   5    2.80   21.10
  -7   9   5   26.60   24.30
  -6  -9   5  206.48   34.80
  -6   9   5  227.08   35.50
  -6   9   5  143.69   31.00
  -5  -9   5   67.19   28.30
   5   9  -5   30.30   20.50
  -5   9   5  111.89   29.70
  -5   9   5   68.09   25.10
  -4  -9   5  270.47   39.60
   4   9  -5  198.68   33.30
  -4   9   5  283.77   39.90
  -4   9   5  312.77   41.60
   4   9  -5  191.68   42.10
  -3  -9   5   10.00   24.00
  -3   9   5   43.50   24.20
   3   9  -5   10.60   20.20
   3   9  -5   27.80   20.60
  -3   9   5   37.70   21.80
  -2  -9   5  389.66   44.30
  -2   9   5  365.56   39.80
   2   9  -5  284.07   38.30
  -2   9   5  374.16   43.00
   2   9  -5  309.17   39.30
   1   9  -5   25.60   20.90
  -1   9   5   15.70   19.30
   1   9  -5   11.30   22.30
  -1   9   5   -9.00   21.10
   0   9   5  446.66   42.30
   0   9  -5  371.36   41.80
   0   9  -5  287.47   42.10
   0   9   5  431.26   43.30
  -1  -9  -5  -13.90   19.50
   1   9   5  -11.80   18.90
  -1   9  -5   -8.80   23.00
  -1   9  -5    7.60   21.20
   1   9   5   -4.20   17.90
  -2  -9  -5  326.97   40.60
   2   9   5  276.97   39.40
  -2   9  -5  283.87   44.90
  -2   9  -5  277.67   39.40
   2   9   5  263.97   37.90
  -3  -9  -5   -2.80   26.60
  -3   9  -5    9.20   28.00
  -3   9  -5  -42.90   23.10
   3   9   5   -3.80   20.80
   3   9   5  -23.80   18.00
   4   9   5  159.48   31.40
   4   9   5  174.38   30.00
  -4   9  -5  155.48   36.70
   5   9   5    2.60   20.90
  -5   9  -5  -30.00   26.50
   5   9   5   26.10   21.60
  -6   9  -5  185.18   39.90
   6   9   5  205.98   36.00
  -7   9  -5    5.60   26.20
   7   9   5   17.10   24.30
   8   9   5   75.69   28.90
  -8   9  -5   97.29   34.30
   9   9   5  -30.00   25.30
  -9   9  -5    2.50   29.00
  10   9   5   34.00   30.00
 -10   9  -5   -3.00   29.70
 -11   9  -5   66.59   34.60
  11   9   5  -21.40   26.60
 -12 -10   5   89.69   37.40
 -12  10   5   73.19   36.50
 -12  10   5   78.09   37.30
 -11 -10   5   62.59   36.50
 -11  10   5  115.29   37.90
 -11  10   5   55.49   34.70
 -10 -10   5   67.99   35.40
 -10  10   5   59.59   31.10
 -10  10   5   96.99   34.90
  -9 -10   5   51.89   32.50
  -9  10   5   63.29   28.40
  -9  10   5   85.69   33.10
  -8 -10   5   64.09   31.50
  -8  10   5   62.69   31.30
  -8  10   5   51.09   29.30
  -7 -10   5  194.68   40.20
  -7  10   5  228.68   39.30
  -7  10   5  187.18   36.20
  -6 -10   5  134.69   34.40
  -6  10   5   87.89   30.80
  -6  10   5   78.99   28.60
  -5 -10   5  115.59   34.00
  -5  10   5  256.97   39.90
   5  10  -5  246.58   46.90
  -5  10   5  232.28   37.60
  -4 -10   5  163.98   36.10
  -4  10   5  183.68   36.10
  -4  10   5  158.78   32.20
   4  10  -5   91.49   26.90
  -3 -10   5  294.27   42.10
  -3  10   5  265.17   41.90
  -3  10   5  345.87   46.50
   3  10  -5  260.37   40.20
   2  10  -5   82.59   27.50
  -2  10   5  152.68   31.90
  -2  10   5  102.69   27.80
  -1  10   5  526.05   49.99
  -1  10   5  430.76   46.00
   1  10  -5  453.05   48.30
   0  10   5  130.59   31.70
   0  10  -5   46.10   28.40
   0  10   5  177.08   32.40
   1  10   5  405.56   47.60
  -1  10  -5  384.56   49.30
   1  10   5  339.47   43.00
   2  10   5   18.00   20.30
  -2  10  -5    9.30   25.60
   2  10   5   32.80   26.30
   3  10   5  238.78   40.00
   3  10   5  296.37   44.60
  -3  10  -5  249.68   42.20
  -4  10  -5   58.29   33.10
   4  10   5  -21.10   21.70
   4  10   5    2.30   21.50
   5  10   5  277.67   39.10
   5  10   5  305.27   46.40
  -5  10  -5  202.78   43.50
   6  10   5   24.60   26.30
   6  10   5    6.70   23.60
  -6  10  -5   52.69   34.30
  -7  10  -5  162.78   41.10
   7  10   5  213.68   38.20
   7  10   5  207.88   34.10
   8  10   5  -15.80   26.90
   8  10   5    1.90   24.00
  -8  10  -5   28.90   34.70
  -9  10  -5  100.89   38.20
   9  10   5   75.49   32.20
  -9 -11   5   23.40   34.70
  -9  11   5    1.10   32.30
  -9  11   5   11.60   29.00
  -8 -11   5   61.39   32.00
  -8  11   5   -0.60   24.50
  -8  11   5  -20.50   27.70
  -7 -11   5  -14.90   29.70
  -7  11   5    7.70   26.50
  -7  11   5   -0.80   28.10
  -6 -11   5  -36.90   27.90
  -6  11   5   14.80   27.30
  -6  11   5   15.30   25.00
  -5 -11   5   49.50   31.40
  -5  11   5   40.20   28.40
  -5  11   5  -15.60   23.10
  -4 -11   5    8.80   28.60
  -4  11   5    4.10   27.90
  -4  11   5    8.00   25.20
  -3  11   5   51.29   28.60
   3  11  -5   14.00   27.60
  -3  11   5   17.90   25.80
  -2  11   5   -3.00   23.90
   2  11  -5    6.90   26.30
  -2  11   5   28.10   23.20
   1  11  -5  -29.70   26.20
  -1  11   5   24.40   26.40
  -1  11   5   27.70   23.30
   0  11   5   45.60   28.00
   0  11  -5   11.90   28.20
   0  11   5   -7.30   22.00
  -1  11  -5  -79.89   24.30
   1  11   5  -16.80   23.40
   1  11   5   -4.60   22.50
   2  11   5   50.49   28.20
   2  11   5   25.60   21.90
  -2  11  -5   -1.00   30.50
   3  11   5   16.00   25.40
   3  11   5   10.30   24.10
  -3  11  -5  -21.40   30.70
   4  11   5   23.80   25.50
  -4  11  -5  -17.60   32.00
   4  11   5   50.99   27.90
   5  11   5   12.50   23.70
   5  11   5  -15.80   27.00
  -5  11  -5  -24.20   31.90
   6  11   5   14.60   26.10
  -6  11  -5   19.20   33.10
   6  11   5  -12.70   26.20
   7  11   5    8.30   28.80
  -7  11  -5  -32.40   32.80
   7  11   5   12.10   25.30
  -6 -12   5    1.80   36.90
  -6  12   5   15.10   31.10
  -6  12   5   39.80   30.80
  -5 -12   5    9.00   34.20
  -5  12   5  -31.80   22.50
  -5  12   5   59.69   34.40
  -4  12   5   45.80   28.90
  -4  12   5   92.39   36.30
  -3  12   5   32.60   33.60
  -3  12   5   22.40   25.80
  -2  12   5   15.10   31.10
  -2  12   5   -5.10   24.70
  -1  12   5   81.59   33.90
   1  12  -5  -32.50   28.90
  -1  12   5   25.80   25.70
   0  12  -5  -59.99   28.90
   0  12   5   29.00   26.90
   0  12   5    6.90   28.10
  -1  12  -5  -12.80   30.50
   1  12   5   30.10   26.00
   1  12   5  -29.30   25.20
   2  12   5  -33.60   26.80
  -2  12  -5  -63.89   28.80
   2  12   5    8.40   25.60
   3  12   5   23.60   32.00
   3  12   5   68.79   29.60
  -3  12  -5   -2.20   34.60
  -4  12  -5   -7.30   36.70
   4  12   5   20.30   26.30
 -19   0   6   80.29   33.90
 -18   0   6   27.30   26.70
 -18   0   6    3.70   27.20
 -17   0   6  164.28   36.20
 -17   0   6  267.57   42.40
 -16   0   6   55.89   26.90
 -16   0   6   -8.10   22.10
 -15   0   6   24.40   22.50
 -15   0   6   27.50   23.90
 -14   0   6    9.70   20.50
 -14   0   6   35.90   22.00
 -13   0   6  667.83   44.60
 -13   0   6  685.23   43.90
 -12   0   6  168.98   25.30
 -12   0   6  184.18   29.00
 -11   0   6  665.73   39.50
 -11   0   6  655.13   36.60
  11   0  -6  727.33   36.80
  10   0  -6    1.80   10.40
 -10   0   6  -21.20   14.00
 -10   0   6    2.90   12.20
  -9   0   6  674.63   32.30
   9   0  -6  724.53   32.80
  -9   0   6  716.63   36.10
  -8   0   6   17.90   10.30
  -8   0   6   11.40   13.00
  -7   0   6  616.04   28.00
  -7   0   6  627.84   29.30
  -6   0   6  181.68   17.50
  -6   0   6  199.38   18.70
  -5   0   6 1284.47   40.70
  -4   0   6  145.89   16.60
  -3   0   6 3118.99   79.39
  -2   0   6 2039.30   57.99
   2   0  -6 2106.79   59.59
   1   0  -6 2879.91   77.89
  -1   0   6 3017.20   77.59
   0   0  -6   35.10   12.70
   0   0   6   31.30   12.50
   1   0   6  975.70   38.30
  -1   0  -6  993.80   39.80
   2   0   6   11.60   10.70
  -2   0  -6    2.00   11.80
   2   0   6    5.50    9.00
  -3   0  -6 1461.35   44.20
  -3   0  -6 1560.44   53.89
   3   0   6 1433.76   51.29
   3   0   6 1491.85   46.40
  -4   0  -6  120.39   15.30
   4   0   6  153.88   19.80
  -4   0  -6  103.29   18.50
   5   0   6 1480.75   51.09
  -5   0  -6 1489.65   49.40
  -5   0  -6 1583.44   58.89
   6   0   6   79.89   16.30
  -6   0  -6   99.79   17.30
  -7   0  -6  483.65   37.20
  -7   0  -6  427.36   30.30
   7   0   6  491.25   32.50
  -8   0  -6  210.48   27.10
  -8   0  -6  230.38   32.60
   8   0   6  196.58   27.70
   9   0   6  249.38   31.50
  -9   0  -6  282.07   30.20
  -9   0  -6  227.88   34.50
 -10   0  -6  148.89   26.00
 -10   0  -6   82.19   24.80
  10   0   6   78.59   23.00
 -11   0  -6   12.70   19.20
 -11   0  -6   27.50   22.20
 -12   0  -6   52.89   25.00
 -12   0  -6   31.20   22.60
 -13   0  -6   99.59   31.40
 -14   0  -6   80.99   30.10
 -15   0  -6   55.89   32.00
 -16   0  -6   34.40   31.50
 -19  -1   6  -20.00   28.60
 -19   1   6  -17.60   28.50
 -19   1   6   33.90   32.60
 -18  -1   6   41.70   29.90
 -18   1   6  -26.60   24.90
 -18   1   6    9.30   28.60
 -17  -1   6   54.59   31.50
 -17  -1   6   21.90   27.10
 -17   1   6   37.70   28.00
 -17   1   6   62.89   29.90
 -16  -1   6   10.50   23.80
 -16  -1   6    9.30   20.40
 -16   1   6   25.70   24.60
 -16   1   6   11.30   24.50
 -15  -1   6   10.00   20.40
 -15  -1   6    2.50   19.30
 -15   1   6   32.40   22.50
 -15   1   6  -25.00   22.50
 -14  -1   6   28.40   21.40
 -14  -1   6   35.10   18.40
 -14   1   6   17.70   23.00
 -14   1   6   49.00   22.80
 -13  -1   6  105.29   20.80
 -13  -1   6  135.49   27.00
 -13   1   6  146.69   27.00
  13   1  -6  159.38   26.30
 -13   1   6  154.58   26.80
 -12  -1   6  599.84   35.70
 -12  -1   6  635.84   41.60
 -12   1   6  600.44   40.20
  12   1  -6  561.84   32.70
 -12   1   6  560.34   40.30
 -11  -1   6   22.30   17.90
 -11  -1   6   42.00   14.80
  11   1  -6   24.80   12.40
 -11   1   6   29.40   15.90
 -11   1   6   50.49   18.80
  10  -1  -6  301.27   44.30
 -10  -1   6  303.07   23.70
 -10  -1   6  284.07   29.30
 -10   1   6  268.17   28.40
 -10   1   6  323.47   28.30
  10   1  -6  330.37   22.70
  -9  -1   6   56.89   11.80
  -9  -1   6   53.89   16.80
   9  -1  -6   44.80   13.90
  -9   1   6   43.90   14.50
  -9   1   6   31.20   13.30
  -8  -1   6  181.18   23.40
  -8  -1   6  187.68   16.90
  -8   1   6  207.78   22.40
  -8   1   6  247.38   23.50
  -7  -1   6   36.50    9.20
  -7  -1   6   26.90   12.80
  -7   1   6   32.80   12.80
  -7   1   6   63.99   13.90
  -6  -1   6   98.09   14.20
  -6  -1   6   93.49   13.60
  -6  -1   6   74.99   10.80
  -6   1   6   84.19   13.30
  -6   1   6  113.49   17.70
  -5  -1   6  206.88   16.20
  -5   1   6  209.28   20.60
  -4  -1   6  517.25   22.30
  -3  -1   6  379.66   19.40
  -3   1   6  350.86   23.60
   3   1  -6  356.46   21.90
   2  -1  -6 2536.25   72.19
  -2  -1   6 2589.74   66.49
   2   1  -6 2540.05   66.99
  -2   1   6 2558.34   70.89
   1  -1  -6   62.39   15.00
  -1  -1   6   32.20   10.10
   1   1  -6   45.60   12.70
  -1   1   6   36.90   12.50
   0  -1   6   72.89   12.80
   0  -1  -6   88.09   16.70
   0   1   6   70.79   13.70
   0   1  -6   73.89   15.10
   1  -1   6   36.50   12.00
  -1  -1  -6   22.30   12.70
   1  -1   6   18.40    9.10
  -1   1  -6   40.30   13.50
   1   1   6   34.40   12.40
   1   1   6   24.50    9.00
   2  -1   6  336.07   24.80
  -2  -1  -6  275.17   25.70
   2  -1   6  290.47   19.80
  -2  -1  -6  305.67   18.00
  -2   1  -6  337.67   25.80
   2   1   6  350.76   25.40
  -2   1  -6  290.17   19.30
   2   1   6  295.87   18.90
   3  -1   6   14.40   10.40
  -3  -1  -6   20.50   14.50
  -3  -1  -6   12.40    9.50
   3   1   6   26.60   12.00
  -3   1  -6   22.90   10.90
   3   1   6   12.40   10.20
  -3   1  -6   27.40   14.10
   4  -1   6   34.00   12.20
  -4  -1  -6   50.09   15.80
  -4  -1  -6   21.60   10.50
  -4   1  -6   25.00   15.30
  -4   1  -6   31.60   12.00
   4   1   6   40.10   11.90
   5  -1   6   19.10   12.80
  -5  -1  -6   12.90   12.00
  -5  -1  -6    3.10   14.90
   5   1   6   31.40   12.70
  -5   1  -6   36.60   13.00
  -5   1  -6    5.70   15.20
  -6  -1  -6  291.47   25.60
   6  -1   6  255.97   25.30
  -6  -1  -6  272.47   31.30
  -6   1  -6  318.57   32.10
  -6   1  -6  269.27   25.50
   6   1   6  314.97   26.60
  -7  -1  -6   81.99   21.00
   7  -1   6   74.49   17.20
  -7  -1  -6   83.69   17.50
   7   1   6   71.49   17.60
  -7   1  -6   47.00   19.40
  -7   1  -6   80.69   17.30
   8  -1   6   23.80   16.50
  -8  -1  -6   46.30   16.90
  -8  -1  -6   51.99   20.30
  -8   1  -6   39.30   16.80
   8   1   6   25.00   16.20
  -8   1  -6   53.79   19.90
  -9  -1  -6   63.79   21.90
   9  -1   6   73.59   20.00
  -9  -1  -6   73.39   19.00
   9   1   6   47.90   17.70
  -9   1  -6   58.89   18.60
  -9   1  -6   20.70   20.20
 -10  -1  -6   36.90   19.30
 -10  -1  -6   48.40   23.50
  10  -1   6   48.10   20.90
 -10   1  -6   88.89   22.60
  10   1   6   73.89   21.50
 -10   1  -6   18.40   21.30
 -11  -1  -6   12.00   19.30
 -11  -1  -6  -13.40   19.80
 -11   1  -6   -9.00   20.10
 -11   1  -6  -10.20   18.50
 -12  -1  -6    8.00   21.20
 -12  -1  -6   -0.10   20.00
 -12   1  -6    0.80   22.20
 -12   1  -6    9.10   22.10
 -13  -1  -6   32.20   26.80
 -13   1  -6   -4.40   23.40
 -14  -1  -6   25.80   29.60
 -14   1  -6   79.99   30.90
 -15  -1  -6   16.90   27.20
 -15   1  -6   60.19   29.70
 -16  -1  -6  -37.40   26.50
 -16   1  -6    2.10   29.10
 -19  -2   6  -16.40   29.80
 -19   2   6   -5.70   29.30
 -19   2   6   20.30   28.70
 -18  -2   6   -9.10   29.00
 -18   2   6   -0.70   26.90
 -18   2   6    9.60   28.40
 -17  -2   6   16.70   26.30
 -17   2   6   -2.30   27.20
 -17   2   6    8.10   26.20
 -16  -2   6  -11.50   23.70
 -16   2   6   20.60   27.20
 -16   2   6  -21.30   25.40
 -15  -2   6   64.79   25.30
 -15  -2   6   21.10   17.80
 -15   2   6   37.70   25.30
 -15   2   6   42.50   26.90
 -14  -2   6   36.40   23.30
 -14  -2   6   64.59   18.20
 -14   2   6   77.59   26.10
 -14   2   6   39.80   22.60
 -13  -2   6   -4.80   13.50
 -13  -2   6   10.00   19.20
 -13   2   6   10.50   19.60
 -13   2   6  -16.70   18.60
 -12  -2   6   13.30   17.50
 -12   2   6   20.90   18.40
 -12   2   6   22.40   17.90
 -11  -2   6   14.70   15.70
 -11   2   6   -2.00   15.60
 -11   2   6   14.60   16.60
 -10  -2   6   62.69   16.20
 -10   2   6   44.00   16.80
 -10   2   6   37.40   16.20
  -9  -2   6   29.80   14.40
  -9   2   6   29.80   14.90
  -9   2   6   33.90   15.00
  -8  -2   6  168.68   20.50
  -8   2   6  168.18   23.80
  -8   2   6  187.18   22.80
  -7  -2   6  438.66   27.30
  -7   2   6  458.55   30.80
  -7   2   6  482.05   27.20
  -6  -2   6    9.30   10.60
   6   2  -6   27.40   10.30
  -6   2   6    0.80    9.60
  -6   2   6    6.30   11.90
  -5  -2   6  336.27   21.80
  -5   2   6  353.06   26.50
  -5   2   6  385.96   22.10
  -4  -2   6    0.80    9.60
   4   2  -6   11.70    8.20
  -4   2   6   10.80    9.20
  -3  -2   6  282.87   15.90
   3   2  -6  247.28   17.50
  -2  -2   6    2.90    7.60
  -2   2   6    4.50   10.80
   2   2  -6   -3.40    9.40
  -1  -2   6  766.12   29.90
  -1   2   6  696.23   33.80
   1   2  -6  719.83   30.60
   0  -2   6   41.80   10.20
   0  -2   6   47.90   12.70
   0  -2  -6   42.10   14.80
   0   2   6   43.10   10.50
   0   2   6   46.40   13.40
   0   2  -6   39.00   12.90
  -1  -2  -6  486.95   22.50
   1  -2   6  490.55   27.90
   1  -2   6  480.75   23.30
  -1  -2  -6  452.55   30.80
   1   2   6  488.35   23.70
   1   2   6  484.45   29.10
  -1   2  -6  545.95   30.10
  -1   2  -6  543.55   22.70
  -2  -2  -6   29.40   10.30
   2  -2   6   32.70   10.80
  -2  -2  -6   17.70   14.10
   2  -2   6   10.70   11.70
  -2   2  -6   26.50   13.70
   2   2   6   20.40   10.00
  -2   2  -6   36.20   11.40
   2   2   6   40.90   13.30
  -3  -2  -6  457.55   24.40
   3  -2   6  443.06   25.20
  -3  -2  -6  451.35   31.40
   3  -2   6  427.76   30.40
   3   2   6  462.05   30.30
  -3   2  -6  475.75   31.80
   3   2   6  455.85   24.70
  -3   2  -6  416.16   24.60
  -4  -2  -6   16.50   14.70
   4  -2   6   29.50   11.90
  -4  -2  -6   16.60   10.40
  -4   2  -6   10.30   14.90
   4   2   6   32.30   11.90
  -4   2  -6   -5.70   10.40
   5  -2   6  108.59   17.30
  -5  -2  -6  104.09   20.10
  -5  -2  -6   82.59   15.30
  -5   2  -6   79.29   20.20
  -5   2  -6   91.49   16.80
   5   2   6   85.09   16.40
   6  -2   6   57.19   15.60
  -6  -2  -6   63.29   18.30
  -6  -2  -6   39.60   13.80
  -6   2  -6   45.50   18.10
  -6   2  -6   59.49   15.60
   6   2   6   72.59   16.00
   7  -2   6  157.38   21.80
  -7  -2  -6  143.09   24.70
  -7  -2  -6  152.08   21.20
  -7   2  -6   75.89   21.30
   7   2   6  215.78   26.50
  -7   2  -6  195.68   26.10
   8  -2   6   76.69   18.70
  -8  -2  -6   83.19   22.50
  -8  -2  -6   98.49   20.70
  -8   2  -6   84.59   22.70
   8   2   6   87.19   20.10
  -8   2  -6  108.99   21.30
  -9  -2  -6  112.59   25.70
   9  -2   6   75.59   20.10
  -9  -2  -6   61.89   19.80
   9   2   6  102.79   23.30
  -9   2  -6   77.09   21.40
  -9   2  -6  101.89   25.40
 -10  -2  -6  138.29   25.10
  10  -2   6   91.89   22.50
 -10  -2  -6  159.18   29.30
 -10   2  -6  137.49   28.10
  10   2   6   78.69   23.40
 -10   2  -6  188.98   28.60
 -11  -2  -6  119.49   30.20
 -11  -2  -6  140.09   27.20
 -11   2  -6  179.18   29.30
 -11   2  -6   82.39   27.70
 -12  -2  -6  200.48   41.20
 -12  -2  -6  153.98   32.40
 -12   2  -6  105.59   30.70
 -12   2  -6  166.58   35.10
 -13  -2  -6   32.10   27.80
 -13   2  -6   14.80   26.10
 -14  -2  -6   40.70   29.30
 -14   2  -6   13.60   25.40
 -15  -2  -6   33.00   30.20
 -15   2  -6   -9.10   26.30
 -16  -2  -6   46.70   32.60
 -16   2  -6   22.10   31.10
 -19  -3   6   44.00   35.20
 -19   3   6   57.39   34.40
 -19   3   6  -10.90   31.30
 -18  -3   6   78.69   34.80
 -18   3   6   49.10   32.00
 -18   3   6  -20.20   30.50
 -17  -3   6   19.50   28.80
 -17   3   6   15.10   27.30
 -17   3   6   35.30   32.40
 -16  -3   6  104.09   31.10
 -16   3   6  139.69   33.40
 -16   3   6   36.20   29.00
 -15  -3   6   17.60   25.30
 -15   3   6   -2.10   24.00
 -15   3   6   38.00   25.50
 -14  -3   6  228.18   34.30
 -14   3   6  258.77   42.70
 -14   3   6  282.17   40.10
 -13  -3   6   18.60   21.70
 -13   3   6    2.10   18.90
 -13   3   6   20.70   22.10
 -12  -3   6  175.88   26.90
 -12   3   6  113.49   25.30
 -12   3   6  171.68   27.60
 -11  -3   6    8.90   17.90
 -11   3   6    3.80   15.60
 -11   3   6   -1.80   16.30
 -10  -3   6  285.07   31.00
 -10   3   6  295.17   32.20
 -10   3   6  244.88   29.30
  -9  -3   6   36.00   16.00
  -9   3   6   40.70   17.40
  -9   3   6   24.20   15.00
  -8  -3   6  595.94   34.10
   8   3  -6  584.84   31.30
  -8   3   6  533.15   32.70
  -8   3   6  586.74   37.00
  -7  -3   6    7.90   13.50
  -7   3   6   11.30   12.00
  -7   3   6    4.40   13.50
   7   3  -6    3.20   11.00
  -6  -3   6 1126.69   42.50
   6   3  -6 1148.89   40.60
  -6   3   6 1212.38   49.40
  -6   3   6 1164.18   42.40
  -5  -3   6  136.69   19.80
   5   3  -6  162.58   18.70
  -5   3   6  150.08   21.00
  -5   3   6  138.39   19.90
  -4  -3   6  835.92   33.60
  -4  -3   6  788.52   32.50
  -4   3   6  846.12   39.90
   4   3  -6  819.22   31.70
  -4   3   6  828.32   32.90
  -3  -3   6  107.89   14.70
  -3  -3   6  145.99   20.50
   3  -3  -6  122.69   17.90
  -3  -3   6  132.09   15.10
   3   3  -6  118.19   17.10
   3   3  -6  129.39   17.50
  -3   3   6  135.59   15.10
  -3   3   6  170.78   18.70
   3   3  -6  143.99   15.50
  -2  -3   6  834.72   33.50
  -2  -3   6  887.01   35.00
  -2  -3   6  892.31   33.40
  -2   3   6  958.60   33.70
   2   3  -6  927.41   32.80
  -2   3   6  879.91   33.20
   2   3  -6  897.91   31.10
   2   3  -6  863.71   32.40
  -2   3   6  984.40   40.10
  -1  -3   6  932.71   34.40
  -1  -3   6  928.61   36.60
  -1  -3   6  974.40   36.00
   1   3  -6  943.01   32.30
  -1   3   6  894.21   34.20
  -1   3   6  951.50   40.90
  -1   3   6  949.60   35.00
   1   3  -6  935.21   35.70
   1   3  -6  958.10   32.70
   0  -3   6 1727.63   55.89
   0  -3   6 1666.03   51.29
   0  -3  -6 1761.62   50.29
   0   3  -6 1797.02   55.19
   0   3   6 1801.42   51.69
   0   3   6 1712.33   51.39
   0   3  -6 1695.23   49.70
   0   3  -6 1706.73   50.79
   0   3   6 1730.33   58.89
   1  -3   6 1453.55   46.80
   1  -3   6 1527.95   53.39
  -1  -3  -6 1525.15   46.70
  -1  -3  -6 1504.55   55.49
   1   3   6 1553.54   54.79
  -1   3  -6 1468.55   45.70
  -1   3  -6 1507.55   52.49
   1   3   6 1475.15   47.70
  -2  -3  -6  561.14   35.10
   2  -3   6  550.64   28.10
  -2  -3  -6  582.14   27.50
   2  -3   6  542.85   33.70
  -2   3  -6  555.04   27.70
   2   3   6  637.24   35.20
  -2   3  -6  514.45   33.90
   2   3   6  575.54   28.70
  -3  -3  -6  654.13   38.40
   3  -3   6  631.64   31.20
  -3  -3  -6  646.74   30.80
  -3   3  -6  613.24   30.50
   3   3   6  644.54   31.30
  -3   3  -6  613.64   37.90
  -4  -3  -6 1251.07   44.60
  -4  -3  -6 1205.28   51.79
   4  -3   6 1253.67   46.10
  -4   3  -6 1170.48   52.79
  -4   3  -6 1198.18   44.70
   4   3   6 1255.67   45.80
   5  -3   6  363.26   27.80
  -5  -3  -6  370.86   32.40
  -5  -3  -6  321.77   25.90
  -5   3  -6  350.96   28.10
   5   3   6  385.36   27.70
  -5   3  -6  386.26   34.90
  -6  -3  -6   44.20   17.90
  -6  -3  -6   38.30   14.10
   6  -3   6   63.19   16.50
  -6   3  -6   72.09   17.50
  -6   3  -6   51.49   19.00
   6   3   6   50.69   15.40
   7  -3   6  173.48   27.00
  -7  -3  -6  200.58   31.00
  -7  -3  -6  206.38   25.80
   7   3   6  224.08   28.40
  -7   3  -6  224.48   32.30
  -7   3  -6  207.28   27.90
  -8  -3  -6  198.28   29.30
   8  -3   6  228.98   30.70
  -8  -3  -6  223.78   29.60
   8   3   6  221.68   29.20
  -8   3  -6  236.58   36.30
  -8   3  -6  235.48   30.30
  -9  -3  -6  368.46   34.60
   9  -3   6  284.27   35.60
  -9  -3  -6  386.66   39.80
  -9   3  -6  329.97   40.90
   9   3   6  348.97   36.10
  -9   3  -6  343.07   35.70
 -10  -3  -6   44.60   22.00
 -10  -3  -6   28.90   21.90
  10  -3   6   21.40   21.00
 -10   3  -6  -27.40   19.10
 -10   3  -6   12.20   21.30
  10   3   6   17.90   20.40
 -11  -3  -6  414.66   46.20
 -11  -3  -6  337.77   40.00
 -11   3  -6  336.87   40.40
 -11   3  -6  259.37   43.20
 -12  -3  -6   53.49   26.20
 -12   3  -6   33.50   26.40
 -13  -3  -6  100.19   30.90
 -13   3  -6  176.88   35.60
 -14  -3  -6   -5.50   25.00
 -14   3  -6   -1.40   26.00
 -15  -3  -6   50.39   31.70
 -15   3  -6   89.49   34.80
 -16  -3  -6   27.50   32.70
 -16   3  -6   25.10   29.80
 -18  -4   6   26.30   31.50
 -18   4   6  -23.90   28.30
 -18   4   6  -13.80   34.20
 -17  -4   6   80.29   32.10
 -17   4   6   20.10   31.50
 -17   4   6   -9.70   28.40
 -16  -4   6  -34.20   24.00
 -16   4   6  -23.50   25.70
 -16   4   6   10.20   26.00
 -15  -4   6   78.39   29.50
 -15   4   6    9.50   27.10
 -15   4   6   54.59   27.80
 -14  -4   6   -5.60   21.80
 -14   4   6    2.90   23.00
 -14   4   6  -34.40   21.00
 -13  -4   6  129.39   29.20
 -13   4   6   97.09   26.70
 -13   4   6  102.69   28.40
 -12  -4   6  -11.30   19.20
 -12   4   6  -16.70   17.70
 -12   4   6   17.90   21.90
 -11  -4   6  145.89   25.70
 -11   4   6  131.69   25.40
 -11   4   6  133.79   24.00
 -10  -4   6    6.00   17.10
  10   4  -6   19.10   16.20
 -10   4   6   11.20   17.60
 -10   4   6   -6.30   15.30
  -9  -4   6  111.79   21.40
   9   4  -6  112.49   19.00
  -9   4   6  112.99   21.30
  -9   4   6  116.19   23.80
  -8  -4   6   60.29   17.80
  -8   4   6   60.49   17.10
  -8   4   6   13.20   15.60
   8   4  -6   64.19   15.50
  -7  -4   6  213.98   26.30
  -7   4   6  210.98   25.10
   7   4  -6  228.28   24.20
  -7   4   6  171.78   25.30
  -6  -4   6   15.10   14.20
  -6   4   6   -6.30   13.00
  -6   4   6    7.70   13.50
   6   4  -6   14.30   11.50
  -5  -4   6  318.47   27.60
  -5   4   6  317.97   26.60
   5   4  -6  327.67   24.40
  -5   4   6  356.46   30.70
  -4  -4   6   -5.90   11.10
  -4  -4   6   -3.30   13.60
  -4   4   6   18.40   12.30
   4   4  -6   12.90   12.30
  -4   4   6    8.40   13.00
  -3  -4   6  104.39   16.40
  -3  -4   6   95.89   14.60
  -3  -4   6   98.49   17.40
  -3   4   6   91.89   19.00
  -3   4   6  119.99   16.00
   3   4  -6  120.99   16.30
   3   4  -6  100.39   13.40
  -3   4   6  124.49   17.40
  -2  -4   6   24.90   13.30
  -2  -4   6   -5.80    8.90
  -2  -4   6    6.10   11.80
  -2   4   6    4.50   11.40
   2   4  -6   -9.70   10.60
  -2   4   6    6.70   10.30
   2   4  -6    7.90   10.90
  -1  -4   6  241.08   21.20
  -1  -4   6  205.38   23.50
  -1  -4   6  243.88   23.00
   1   4  -6  260.67   24.00
  -1   4   6  251.47   22.00
   1   4  -6  246.28   21.70
  -1   4   6  203.88   22.50
   0  -4   6  401.36   26.20
   0  -4   6  320.27   25.10
   0  -4  -6  367.06   24.90
   0   4  -6  363.36   24.40
   0   4   6  327.07   24.00
   0   4   6  397.56   26.80
   0   4  -6  346.37   28.50
   1  -4   6   40.20   13.90
  -1  -4  -6   43.60   13.30
   1  -4   6   24.70   12.70
   1   4   6   36.20   12.60
   1   4   6   50.09   13.80
  -1   4  -6   65.69   14.30
  -1   4  -6   38.20   15.90
   2  -4   6   13.90   13.10
  -2  -4  -6   41.20   13.30
  -2   4  -6   37.40   16.80
  -2   4  -6   10.40   12.20
   2   4   6   60.29   14.80
   2   4   6   59.79   15.60
  -3  -4  -6    5.30   10.50
  -3  -4  -6    2.10   15.80
   3  -4   6    1.90   12.10
  -3   4  -6    0.50   11.80
  -3   4  -6  -11.40   14.70
   3   4   6   12.70   12.30
  -4  -4  -6   83.99   21.20
   4  -4   6   69.69   16.00
  -4  -4  -6   79.09   15.50
  -4   4  -6   67.49   16.60
   4   4   6   67.09   15.40
  -4   4  -6   72.09   19.60
  -5  -4  -6    0.80   12.80
   5  -4   6   10.70   13.50
  -5  -4  -6    2.50   16.10
   5   4   6   -4.50   12.20
  -5   4  -6   -7.40   12.40
  -5   4  -6    9.30   17.00
   6  -4   6   51.59   17.10
  -6  -4  -6   70.69   18.10
  -6  -4  -6   22.40   19.70
  -6   4  -6   50.89   21.60
   6   4   6   32.70   16.40
  -6   4  -6   31.60   16.60
   7  -4   6   -6.60   15.00
  -7  -4  -6  -16.80   17.10
  -7  -4  -6    3.50   15.20
   7   4   6    6.10   14.20
  -7   4  -6    5.90   16.90
  -7   4  -6   -9.10   17.10
  -8  -4  -6   20.60   19.50
  -8  -4  -6   17.10   16.30
   8  -4   6    7.10   17.10
  -8   4  -6  -11.90   17.20
   8   4   6    0.00   16.80
  -8   4  -6    2.20   17.20
   9  -4   6   20.70   20.60
  -9  -4  -6   19.00   19.70
  -9  -4  -6   39.50   22.90
   9   4   6   31.50   20.30
  -9   4  -6   14.00   22.90
  -9   4  -6   24.70   20.80
 -10  -4  -6  -23.80   20.90
 -10  -4  -6   -1.10   18.10
 -10   4  -6   -3.70   20.70
 -10   4  -6  -16.20   22.30
 -11  -4  -6    7.00   23.00
 -11  -4  -6   34.90   30.40
 -11   4  -6    2.50   22.20
 -12  -4  -6  -24.80   24.50
 -12   4  -6   36.00   25.40
 -13  -4  -6   33.40   27.60
 -13   4  -6   -1.10   26.20
 -14  -4  -6  -27.00   28.80
 -14   4  -6  -17.00   25.60
 -15  -4  -6   22.50   31.00
 -15   4  -6   23.40   28.30
 -18  -5   6  -27.10   31.10
 -18   5   6  -11.70   33.50
 -18   5   6  -39.90   32.80
 -17  -5   6   -1.20   27.90
 -17   5   6  -48.70   30.90
 -17   5   6   -4.10   29.40
 -16  -5   6   32.40   28.10
 -16   5   6    7.30   27.10
 -16   5   6   -1.10   30.20
 -15  -5   6   33.90   26.50
 -15   5   6    2.60   25.10
 -15   5   6    6.80   28.20
 -14  -5   6   62.09   25.10
 -14   5   6   87.19   28.30
 -14   5   6   61.19   29.30
 -13  -5   6   -5.00   20.80
 -13   5   6    5.00   21.90
 -13   5   6  -45.70   19.90
 -12  -5   6   45.90   24.00
 -12   5   6   45.90   24.70
 -12   5   6   43.60   23.70
 -11  -5   6  -11.50   19.20
 -11   5   6    1.90   20.80
  11   5  -6   -2.60   16.50
 -11   5   6    3.50   18.80
 -10  -5   6   86.09   23.20
  10   5  -6   77.49   19.30
 -10   5   6  104.79   23.60
 -10   5   6   59.09   21.30
  -9  -5   6    6.90   17.10
  -9   5   6   -5.50   16.90
  -9   5   6  -18.30   14.90
   9   5  -6    8.00   14.70
  -8  -5   6  171.88   25.60
  -8   5   6  149.49   26.00
  -8   5   6  176.48   24.90
   8   5  -6  168.28   22.30
  -7  -5   6    8.90   15.90
  -7   5   6   14.20   15.10
   7   5  -6   -1.80   13.20
  -7   5   6    3.60   14.70
  -6  -5   6  126.49   21.10
  -6   5   6  185.58   28.80
   6   5  -6  145.79   20.40
  -6   5   6  169.58   22.70
  -5  -5   6  125.29   21.10
   5   5  -6  212.68   24.00
  -5   5   6  168.98   27.60
  -5   5   6  180.98   25.20
  -4  -5   6  242.88   28.00
  -4  -5   6  236.28   26.40
  -4   5   6  205.88   28.10
   4   5  -6  231.18   24.50
  -4   5   6  230.38   23.50
  -4   5   6  232.78   26.20
  -3  -5   6  127.69   19.00
  -3  -5   6  162.68   17.50
  -3  -5   6  171.68   22.50
  -3   5   6  125.79   18.40
  -3   5   6  135.09   22.50
   3   5  -6  164.68   19.50
  -3   5   6  194.18   24.70
   3   5  -6  189.58   23.50
  -2  -5   6  231.98   25.30
  -2  -5   6  212.78   20.30
  -2  -5   6  223.78   27.30
  -2   5   6  176.08   24.80
  -2   5   6  234.88   23.70
   2   5  -6  191.38   23.80
  -2   5   6  202.78   27.50
   2   5  -6  265.27   24.20
  -1  -5   6    2.40   14.60
  -1  -5   6    3.20   12.40
  -1  -5   6   15.80   11.30
  -1   5   6  -17.20   10.40
   1   5  -6   12.60   13.50
   1   5  -6   -1.00   12.00
  -1   5   6    6.30   13.30
   0  -5   6  256.97   26.00
   0  -5   6  242.08   23.70
   0  -5  -6  204.18   23.90
   0   5   6  227.48   25.80
   0   5   6  238.88   24.10
   0   5  -6  211.98   24.30
   0   5  -6  281.37   28.30
   1  -5   6  224.18   25.60
  -1  -5  -6  199.38   23.20
   1   5   6  210.38   24.20
  -1   5  -6  206.28   28.10
   1   5   6  208.38   23.90
  -1   5  -6  196.38   24.30
  -2  -5  -6  405.66   29.00
   2  -5   6  503.75   31.80
  -2   5  -6  418.06   30.20
   2   5   6  454.75   30.60
   2   5   6  443.06   31.40
  -2   5  -6  410.36   34.30
  -3  -5  -6  166.68   22.20
   3  -5   6  152.08   21.60
   3   5   6  212.78   26.80
   3   5   6  166.48   23.90
  -3   5  -6  204.18   25.40
  -3   5  -6  180.48   29.70
  -4  -5  -6  182.88   24.30
   4  -5   6  175.58   26.80
   4   5   6  117.69   21.60
  -4   5  -6  140.19   24.40
  -4   5  -6  167.98   25.40
   4   5   6  160.68   24.60
  -5  -5  -6  624.94   37.60
  -5  -5  -6  666.03   43.60
   5  -5   6  640.34   39.80
  -5   5  -6  660.13   38.90
  -5   5  -6  627.44   44.20
   5   5   6  658.73   39.30
   6  -5   6  261.97   32.20
  -6  -5  -6  380.46   38.00
  -6  -5  -6  334.87   32.30
  -6   5  -6  367.26   34.10
   6   5   6  299.27   32.00
  -6   5  -6  266.07   36.60
  -7  -5  -6  318.27   32.80
   7  -5   6  307.37   35.00
  -7  -5  -6  287.47   36.50
  -7   5  -6  261.67   37.70
  -7   5  -6  289.77   33.60
   7   5   6  297.17   33.30
   8  -5   6   16.20   19.60
  -8  -5  -6    4.00   18.40
  -8  -5  -6  -10.40   20.20
  -8   5  -6   -7.80   19.30
   8   5   6  -17.80   16.80
  -8   5  -6   -8.40   19.20
  -9  -5  -6   30.30   24.80
  -9  -5  -6   79.39   24.20
  -9   5  -6   70.19   24.80
  -9   5  -6   74.59   27.30
 -10  -5  -6   28.20   26.10
 -10  -5  -6   31.60   27.10
 -10   5  -6   40.70   30.10
 -10   5  -6   41.20   25.60
 -11  -5  -6  137.19   32.00
 -11   5  -6   74.19   29.60
 -12  -5  -6  -16.80   27.10
 -12   5  -6    9.50   26.20
 -13  -5  -6   94.39   34.90
 -13   5  -6   70.99   33.30
 -14  -5  -6   -2.10   30.50
 -14   5  -6   -7.10   27.50
 -15  -5  -6   32.30   35.50
 -15   5  -6   49.00   35.00
 -17  -6   6   10.90   33.70
 -17   6   6  -34.40   31.40
 -17   6   6  -10.30   29.70
 -16  -6   6  -11.80   29.60
 -16   6   6   57.09   32.60
 -16   6   6   -0.80   31.50
 -15  -6   6   40.00   28.40
 -15   6   6    8.20   28.70
 -15   6   6   81.09   32.90
 -14  -6   6  -44.80   22.90
 -14   6   6   15.10   26.70
 -14   6   6    9.10   25.50
 -13  -6   6  111.69   28.90
 -13   6   6   77.99   30.30
 -13   6   6  105.69   31.30
 -12  -6   6  -19.80   21.10
 -12   6   6  -10.30   22.30
 -12   6   6    7.60   21.80
 -11  -6   6  144.89   29.20
 -11   6   6  124.59   28.40
 -11   6   6  122.59   28.20
 -10  -6   6   57.79   22.30
  10   6  -6    9.00   17.10
 -10   6   6   23.50   21.20
 -10   6   6    0.50   18.70
  -9  -6   6  251.47   36.60
  -9   6   6  308.17   35.20
   9   6  -6  183.58   26.20
  -9   6   6  199.98   31.70
  -8  -6   6   29.60   19.80
  -8   6   6   52.69   19.10
   8   6  -6   27.60   17.50
  -8   6   6   27.20   19.50
  -7  -6   6  543.75   39.20
  -7   6   6  521.65   42.10
  -7   6   6  544.55   38.80
   7   6  -6  579.94   37.30
  -6  -6   6  216.48   31.30
  -6   6   6  257.17   28.00
  -6   6   6  242.58   30.40
  -6   6   6  238.78   32.70
   6   6  -6  230.28   27.90
  -5  -6   6  251.97   31.70
  -5  -6   6  248.78   30.10
  -5   6   6  299.87   31.30
  -5   6   6  303.17   32.60
   5   6  -6  242.88   28.00
  -5   6   6  325.67   28.70
  -4  -6   6  383.36   22.90
  -4  -6   6  318.97   33.70
  -4  -6   6  388.06   33.10
  -4   6   6  335.07   29.80
   4   6  -6  351.66   29.60
  -4   6   6  446.96   35.80
  -4   6   6  328.67   31.50
   4   6  -6  368.26   24.70
  -3  -6   6  422.66   25.70
  -3  -6   6  425.36   35.30
  -3  -6   6  460.45   33.60
  -3   6   6  464.35   32.00
   3   6  -6  477.75   32.60
  -3   6   6  448.36   35.10
  -3   6   6  399.96   32.50
   3   6  -6  435.06   29.40
  -2  -6   6  312.57   29.50
  -2  -6   6  284.77   23.60
  -2  -6   6  254.37   31.10
  -2   6   6  288.27   27.30
  -2   6   6  239.98   29.90
   2   6  -6  321.17   28.90
  -2   6   6  248.08   28.60
   2   6  -6  270.17   28.50
  -1  -6   6  152.98   22.50
  -1  -6   6  122.59   18.50
   1   6  -6  121.99   20.20
  -1   6   6  160.88   24.20
   1   6  -6  146.79   23.50
  -1   6   6  122.79   21.50
  -1   6   6  171.38   25.20
   0  -6   6  258.17   29.00
   0  -6  -6  234.58   27.30
   0   6  -6  263.67   30.60
   0   6   6  238.08   29.00
   0   6   6  192.08   25.60
   0   6  -6  298.67   28.20
   1  -6   6  342.37   30.90
  -1  -6  -6  272.87   28.90
  -1   6  -6  325.97   33.50
  -1   6  -6  299.37   29.40
   1   6   6  318.67   31.10
   1   6   6  241.28   27.50
  -2  -6  -6  384.46   31.50
   2  -6   6  426.96   34.80
   2   6   6  443.06   33.20
   2   6   6  368.36   33.20
  -2   6  -6  408.26   32.80
  -2   6  -6  342.77   36.10
   3  -6   6  144.49   22.50
  -3  -6  -6  134.49   21.00
  -3   6  -6  171.28   28.90
   3   6   6  182.98   28.50
  -3   6  -6  223.58   28.30
   3   6   6  121.89   21.70
  -4  -6  -6  371.46   33.20
   4  -6   6  393.86   35.40
   4   6   6  331.17   33.00
  -4   6  -6  403.16   33.90
  -4   6  -6  352.56   39.90
   4   6   6  374.66   34.30
   5  -6   6   88.69   22.60
  -5  -6  -6   77.39   19.80
   5   6   6   80.39   21.50
  -5   6  -6  105.19   26.30
  -5   6  -6   45.70   20.10
   5   6   6  123.79   23.60
   6  -6   6  515.75   42.70
  -6  -6  -6  467.75   36.30
  -6   6  -6  398.36   38.40
   6   6   6  474.65   39.40
   6   6   6  491.85   41.00
  -6   6  -6  451.35   44.00
   7  -6   6   29.60   23.70
  -7  -6  -6   53.39   24.50
  -7  -6  -6   56.89   20.70
  -7   6  -6   24.10   23.50
   7   6   6   13.70   22.30
  -7   6  -6   23.80   20.50
  -8  -6  -6   81.29   24.10
  -8  -6  -6  107.09   27.50
  -8   6  -6   89.99   25.20
  -8   6  -6   44.90   25.70
  -9  -6  -6    7.00   26.20
  -9   6  -6    9.00   22.30
 -10  -6  -6  153.68   32.70
 -10   6  -6  148.09   33.50
 -11  -6  -6   68.49   30.80
 -11   6  -6   64.09   30.40
 -12  -6  -6   79.89   32.70
 -12   6  -6   59.69   32.00
 -13  -6  -6    8.60   29.60
 -13   6  -6    3.80   29.50
 -14  -6  -6   20.60   31.60
 -14   6  -6   64.09   33.80
 -16  -7   6    8.90   33.00
 -16   7   6  -27.00   30.60
 -16   7   6    5.80   32.50
 -15  -7   6  -21.30   28.00
 -15   7   6   46.70   31.00
 -15   7   6  -34.90   27.40
 -14  -7   6   34.90   30.30
 -14   7   6    8.60   28.60
 -14   7   6    8.40   28.70
 -13  -7   6   23.50   26.30
 -13   7   6   25.20   27.30
 -13   7   6   12.30   27.60
 -12  -7   6  -11.30   23.00
 -12   7   6   40.80   25.40
 -12   7   6   19.10   25.80
 -11  -7   6   20.10   24.00
 -11   7   6   43.90   24.90
 -11   7   6   -2.20   21.70
 -10  -7   6   20.90   23.40
 -10   7   6  -33.70   18.70
 -10   7   6  -22.30   20.40
  -9  -7   6   17.90   21.90
  -9   7   6   25.20   21.60
  -9   7   6   11.10   21.80
  -8  -7   6   11.30   20.90
  -8   7   6   16.60   19.90
   8   7  -6   34.00   19.70
  -8   7   6   -4.10   18.40
  -7  -7   6   24.70   21.50
  -7   7   6   63.59   19.60
  -7   7   6  103.49   25.00
  -7   7   6   48.50   21.40
   7   7  -6   82.49   21.20
  -6  -7   6   -7.90   18.80
  -6   7   6   12.30   18.10
   6   7  -6    0.40   15.40
  -6   7   6  -13.20   15.70
  -6   7   6   -7.40   14.40
  -5  -7   6   44.60   21.50
  -5  -7   6   68.39   21.30
  -5   7   6   45.90   17.30
   5   7  -6   56.99   18.10
  -5   7   6   69.49   22.30
  -5   7   6   21.70   19.10
  -4  -7   6   -9.50   18.10
  -4  -7   6   -0.50   11.80
  -4  -7   6    4.60   17.20
   4   7  -6  -17.50   13.80
   4   7  -6    4.00   16.00
  -4   7   6  -13.50   15.30
  -4   7   6  -34.30   12.90
  -4   7   6  -22.20   15.70
  -3  -7   6   39.80   13.80
  -3  -7   6   20.60   17.70
  -3  -7   6   24.80   19.50
  -3   7   6   23.60   15.90
   3   7  -6   19.50   16.40
  -3   7   6   56.39   19.50
  -3   7   6   50.79   18.90
   3   7  -6   35.40   17.70
  -2  -7   6   -3.60   17.40
  -2  -7   6  -24.20   14.50
  -2  -7   6  -17.90   11.90
  -2   7   6   12.20   15.00
   2   7  -6  -14.60   14.80
   2   7  -6  -16.90   15.60
  -2   7   6    5.30   15.70
  -2   7   6  -10.60   12.80
  -1  -7   6   20.30   16.80
   1   7  -6   -2.70   17.20
  -1   7   6    1.70   12.50
  -1   7   6   -3.80   15.10
  -1   7   6    6.40   16.10
   1   7  -6  -18.90   15.00
   0  -7   6   15.50   17.00
   0  -7  -6    3.40   14.60
   0   7   6    7.80   13.70
   0   7   6   -2.50   15.40
   0   7   6    6.90   16.00
   0   7  -6    3.00   19.20
   0   7  -6   15.20   15.70
   1  -7   6   54.59   20.30
  -1  -7  -6   65.39   20.00
   1   7   6   50.39   19.70
  -1   7  -6   58.09   23.40
   1   7   6   27.60   16.70
  -1   7  -6   35.50   17.10
  -2  -7  -6    7.10   15.70
   2  -7   6    1.50   17.20
  -2   7  -6   19.50   17.90
   2   7   6   39.30   18.30
   2   7   6  -11.00   15.10
  -2   7  -6  -16.70   20.20
  -3  -7  -6   66.89   20.10
   3  -7   6   52.89   21.00
   3   7   6   54.19   19.80
  -3   7  -6   59.69   21.30
  -3   7  -6   97.99   26.50
   3   7   6   61.39   21.40
  -4  -7  -6   19.00   17.70
   4  -7   6  -13.10   17.30
   4   7   6   19.30   18.00
  -4   7  -6   23.10   22.70
   4   7   6   20.20   17.80
  -4   7  -6  -22.30   17.10
   5  -7   6  364.66   43.10
  -5  -7  -6  291.77   35.50
   5   7   6  332.57   38.10
  -5   7  -6  258.37   43.00
   5   7   6  342.57   42.60
  -5   7  -6  311.07   36.80
  -6  -7  -6   -6.90   19.10
  -6   7  -6    2.70   19.00
   6   7   6  -12.70   19.20
  -6   7  -6    1.40   23.20
  -7  -7  -6   -9.00   19.70
  -7   7  -6  -33.00   20.30
   7   7   6   16.40   21.50
  -7   7  -6   20.30   24.40
   8   7   6   49.60   24.40
  -8   7  -6   -5.50   23.90
   9   7   6   49.80   24.90
  -9   7  -6   26.70   27.30
 -10   7  -6   53.89   28.90
 -11   7  -6  -45.80   22.60
 -12  -7  -6  -32.30   30.30
 -12   7  -6   -6.80   29.10
 -13  -7  -6   20.50   32.50
 -13   7  -6    7.50   28.00
 -15  -8   6   32.20   34.10
 -15   8   6   47.30   33.60
 -15   8   6    0.40   30.70
 -14  -8   6    5.50   29.80
 -14   8   6  -35.10   27.10
 -14   8   6  -43.40   25.60
 -13  -8   6  100.39   34.00
 -13   8   6   40.40   31.70
 -13   8   6   18.70   27.90
 -12  -8   6  -19.50   25.90
 -12   8   6   36.10   28.50
 -12   8   6    7.00   27.30
 -11  -8   6  129.19   32.60
 -11   8   6  111.69   32.20
 -11   8   6  159.08   33.00
 -10  -8   6  -13.90   24.70
 -10   8   6    1.50   24.60
 -10   8   6    1.90   22.40
  -9  -8   6  290.67   43.00
  -9   8   6  261.07   38.40
  -9   8   6  193.58   35.30
  -8  -8   6    7.80   23.20
  -8   8   6    8.40   22.40
  -8   8   6   -2.60   19.90
  -7  -8   6  101.69   29.40
  -7   8   6  148.99   29.80
  -7   8   6  116.89   28.90
  -6  -8   6   -4.60   20.20
  -6   8   6   -7.10   16.70
   6   8  -6  -20.80   16.30
  -6   8   6  -25.80   19.10
  -5  -8   6  293.37   39.90
   5   8  -6  334.57   36.10
   5   8  -6  230.68   30.00
  -5   8   6  318.27   39.00
  -5   8   6  255.37   38.30
  -4  -8   6   96.99   26.50
  -4  -8   6  103.19   29.50
   4   8  -6   84.39   22.00
  -4   8   6  119.79   26.60
  -4   8   6   61.89   24.30
  -4   8   6  123.99   27.70
   4   8  -6   94.99   22.30
  -3  -8   6  303.77   38.30
  -3  -8   6  288.87   40.20
  -3  -8   6  240.48   39.50
   3   8  -6  302.87   34.10
  -3   8   6  367.26   38.10
  -3   8   6  337.37   36.60
  -3   8   6  298.07   36.90
   3   8  -6  251.17   34.90
  -2  -8   6   96.09   26.30
  -2  -8   6  155.78   28.20
  -2   8   6  123.89   26.30
   2   8  -6   94.29   24.90
  -2   8   6   81.49   23.10
   2   8  -6  107.09   23.50
  -2   8   6  128.69   26.00
  -1  -8   6  459.65   42.00
  -1   8   6  495.05   40.60
  -1   8   6  478.55   41.40
   1   8  -6  407.16   38.90
  -1   8   6  475.25   38.70
   1   8  -6  431.66   42.70
   0  -8   6  120.19   26.70
   0   8   6   83.99   24.20
   0   8   6   63.59   21.10
   0   8   6  101.89   24.80
   0   8  -6  129.39   25.40
   0   8  -6  147.29   30.40
  -1  -8  -6  306.37   35.40
   1  -8   6  316.37   40.70
  -1   8  -6  347.77   38.00
  -1   8  -6  308.57   42.90
   1   8   6  302.07   37.20
   1   8   6  383.46   37.80
   1   8   6  279.57   37.10
  -2  -8  -6   69.39   22.20
   2   8   6   49.20   21.10
   2   8   6   87.29   24.30
  -2   8  -6   74.29   27.60
  -2   8  -6  106.69   24.50
  -3  -8  -6  116.89   25.20
  -3   8  -6  130.99   26.30
   3   8   6  141.69   27.40
  -3   8  -6  141.29   32.90
  -4  -8  -6    9.50   18.50
   4   8   6   -2.40   19.70
  -4   8  -6  -20.70   24.10
  -4   8  -6   19.00   19.80
   5   8   6   33.60   22.60
  -5   8  -6   -7.40   25.00
  -6   8  -6   97.39   31.50
   6   8   6  141.59   28.90
   7   8   6   66.59   25.90
  -7   8  -6   31.80   29.60
   8   8   6   97.59   28.70
  -8   8  -6  101.69   35.80
  -9   8  -6   12.90   25.40
   9   8   6   26.70   26.30
 -10   8  -6   49.00   32.70
  10   8   6   12.20   24.70
 -11   8  -6   10.40   28.60
  11   8   6   12.70   26.90
 -12   8  -6  -26.10   26.40
  12   8   6    3.50   28.80
 -13  -9   6   24.50   30.80
 -13   9   6  -38.50   28.60
 -13   9   6    0.40   30.90
 -12  -9   6  112.69   33.50
 -12   9   6   42.60   33.50
 -12   9   6   62.99   33.90
 -11  -9   6   -0.40   28.80
 -11   9   6   16.90   25.80
 -11   9   6  -22.90   25.10
 -10  -9   6  218.68   39.30
 -10   9   6  135.39   33.60
 -10   9   6  217.98   39.50
  -9  -9   6  -21.20   26.00
  -9   9   6   16.80   27.00
  -9   9   6   20.90   23.90
  -8  -9   6  317.27   42.60
  -8   9   6  243.88   39.60
  -8   9   6  292.77   44.70
  -7  -9   6   -6.00   25.00
  -7   9   6   -1.40   22.70
  -7   9   6   32.50   23.60
  -6  -9   6  331.17   46.60
  -6   9   6  219.28   36.50
  -6   9   6  330.37   43.50
  -5  -9   6  -14.90   24.30
   5   9  -6    1.40   19.30
  -5   9   6  -31.30   20.80
  -5   9   6  -12.00   18.70
  -4  -9   6  325.07   44.40
  -4   9   6  302.07   41.80
   4   9  -6  216.68   31.40
  -4   9   6  326.57   42.40
  -3  -9   6   43.50   24.30
  -3   9   6   43.10   23.90
  -3   9   6   79.69   24.90
   3   9  -6   52.09   24.10
  -2   9   6  279.47   37.30
  -2   9   6  249.18   36.90
   2   9  -6  131.99   30.40
   1   9  -6   47.90   26.30
  -1   9   6   73.09   24.70
  -1   9   6   44.60   24.10
   0   9   6  204.28   34.00
   0   9   6  142.79   28.10
   0   9  -6  199.68   36.50
   1   9   6   29.50   22.30
   1   9   6  105.69   26.00
  -1   9  -6   75.69   30.50
   2   9   6  121.59   28.50
  -2   9  -6  161.58   36.50
   2   9   6  218.28   32.60
   3   9   6   72.09   23.20
  -3   9  -6   80.59   30.40
   3   9   6   19.20   22.70
   4   9   6  106.39   28.70
  -4   9  -6    9.80   28.80
   4   9   6   79.09   25.50
   5   9   6   38.00   25.10
  -5   9  -6   11.70   27.00
   6   9   6   34.00   26.20
  -6   9  -6   52.79   30.90
   7   9   6  111.09   31.00
  -7   9  -6   86.29   33.20
  -8   9  -6   81.89   34.10
   8   9   6   43.70   28.30
  -9   9  -6   50.79   32.70
   9   9   6   -4.20   23.90
 -10   9  -6   46.30   33.40
  10   9   6   13.10   29.50
  11   9   6   37.70   31.70
 -11   9  -6  -11.90   29.20
 -12 -10   6   19.90   34.30
 -12  10   6   12.00   31.80
 -12  10   6   -3.00   30.50
 -11 -10   6   32.10   32.30
 -11  10   6   -4.30   30.80
 -11  10   6    8.40   29.30
 -10 -10   6  -21.10   30.20
 -10  10   6  -15.00   27.40
 -10  10   6  -24.40   23.40
  -9 -10   6   35.30   29.50
  -9  10   6   16.70   29.30
  -9  10   6   -1.80   24.00
  -8 -10   6  -14.10   28.80
  -8  10   6    4.50   23.20
  -8  10   6   30.20   28.70
  -7 -10   6  -11.10   26.90
  -7  10   6    2.80   23.50
  -7  10   6    0.30   24.10
  -6 -10   6   41.40   30.10
  -6  10   6   70.19   27.80
  -6  10   6   37.90   29.00
  -5 -10   6   39.80   28.50
  -5  10   6   41.10   24.90
  -5  10   6   -9.30   23.30
  -4 -10   6  -27.50   24.90
  -4  10   6  -10.60   22.50
   4  10  -6    3.40   23.30
  -4  10   6   -6.20   20.30
  -3 -10   6    4.50   27.30
   3  10  -6  -21.10   24.70
  -3  10   6   -6.90   22.60
  -3  10   6   -2.20   20.00
  -2  10   6    1.10   22.50
   2  10  -6    2.80   25.10
  -2  10   6   21.10   23.10
  -1  10   6    4.80   23.40
  -1  10   6   22.50   23.40
   1  10  -6   38.10   29.10
   0  10   6    6.10   21.20
   0  10   6   -3.60   21.80
   0  10  -6  -26.70   25.50
   1  10   6   12.00   21.50
  -1  10  -6  -32.20   27.00
   1  10   6    3.50   22.70
  -2  10  -6  -43.00   25.50
   2  10   6   16.50   20.00
   2  10   6  -12.70   22.40
   3  10   6   -3.40   21.80
   3  10   6  -11.40   18.60
  -3  10  -6   18.70   28.80
   4  10   6  -27.00   21.70
   4  10   6  -41.40   19.70
  -4  10  -6    5.30   29.80
  -5  10  -6   -5.90   29.40
   5  10   6    4.10   24.50
   5  10   6    8.00   20.90
   6  10   6   -3.90   22.00
  -6  10  -6   36.60   31.80
   6  10   6   14.40   24.50
   7  10   6  -14.00   23.10
   7  10   6   40.90   29.30
  -7  10  -6   -5.60   31.40
   8  10   6  -18.90   29.10
  -8  10  -6  -20.40   28.80
   9  10   6  -51.39   28.00
  -9  10  -6   30.80   33.30
  -9 -11   6  -24.70   32.10
  -9  11   6  -26.00   28.40
  -9  11   6   14.50   27.30
  -8 -11   6  162.28   39.80
  -8  11   6  204.98   41.10
  -8  11   6  106.19   35.70
  -7 -11   6  -10.10   28.80
  -7  11   6   30.40   28.30
  -7  11   6  -19.00   23.20
  -6 -11   6  191.98   41.60
  -6  11   6  154.08   37.00
  -6  11   6  160.28   35.00
  -5 -11   6   24.40   31.20
  -5  11   6   12.00   27.50
  -5  11   6  -36.90   21.50
  -4 -11   6  280.97   42.90
  -4  11   6  354.96   52.49
  -4  11   6  305.17   47.20
  -3  11   6  -10.10   21.20
  -3  11   6  -14.10   24.40
   2  11  -6  150.58   37.50
  -2  11   6  164.78   35.20
  -2  11   6  164.48   35.20
   1  11  -6    9.10   29.20
  -1  11   6    7.10   23.60
  -1  11   6   26.90   26.70
   0  11   6  173.38   35.20
   0  11  -6  233.98   43.70
   0  11   6  225.18   41.50
   1  11   6  -31.20   24.70
   1  11   6    2.80   22.90
  -1  11  -6  -34.70   30.60
  -2  11  -6  172.88   42.40
   2  11   6  206.28   36.90
   2  11   6  212.28   37.20
  -3  11  -6   45.30   34.30
   3  11   6   -1.30   22.50
   3  11   6    6.60   24.80
   4  11   6  121.09   30.30
  -4  11  -6   78.69   37.90
   4  11   6   90.99   30.30
  -5  11  -6   -7.90   30.60
   5  11   6    1.70   28.70
   5  11   6  -25.10   21.20
   6  11   6   49.99   30.80
   6  11   6  127.39   33.90
  -6  11  -6   54.49   38.00
   7  11   6  -44.30   25.10
  -5 -12   6  163.88   42.00
  -5  12   6  215.88   43.60
  -5  12   6   37.10   29.40
  -4  12   6   19.10   30.60
  -4  12   6  -19.00   25.30
  -3  12   6  139.39   39.30
  -3  12   6   97.39   32.90
  -2  12   6    7.50   30.70
  -2  12   6  -23.00   23.10
  -1  12   6  120.29   34.50
  -1  12   6  161.18   38.30
   0  12  -6  -41.30   31.40
   0  12   6    4.80   24.30
   0  12   6   11.00   27.80
   1  12   6  169.98   39.20
  -1  12  -6   77.29   38.40
   1  12   6  121.09   35.10
  -2  12  -6  -15.90   30.20
   2  12   6   28.10   30.30
   2  12   6   -7.60   24.40
   3  12   6   68.19   30.30
 -19   0   7  -16.90   27.40
 -18   0   7  -12.00   25.90
 -17   0   7   15.40   27.20
 -17   0   7   26.50   24.10
 -16   0   7    5.10   24.70
 -16   0   7  -17.20   21.00
 -15   0   7   -0.90   21.90
 -15   0   7   12.60   21.60
 -14   0   7   11.40   19.90
 -14   0   7    5.60   20.60
 -13   0   7  -32.20   14.90
 -13   0   7   24.10   20.10
 -12   0   7  -28.70   13.00
 -12   0   7   -0.90   16.60
 -11   0   7   -7.60   14.90
 -11   0   7   13.10   13.50
 -10   0   7   -2.90   10.80
 -10   0   7  -17.10   13.20
  -9   0   7  -16.60   12.40
  -9   0   7  -16.70    9.00
  -8   0   7    1.90    9.40
  -8   0   7   -0.10   11.90
  -7   0   7    7.80   10.40
  -7   0   7    0.90    9.10
  -6   0   7    1.00    8.80
  -5   0   7    3.20    8.70
  -4   0   7   -5.90    9.00
   3   0  -7   -8.00   11.10
  -3   0   7   -8.40    8.50
   2   0  -7  -16.30   10.70
  -2   0   7    4.20    9.40
  -1   0   7   -2.40    9.80
   1   0  -7   -8.60   11.20
   0   0   7  -10.20    9.30
   0   0  -7    2.00   10.90
   1   0   7    2.90    9.90
  -1   0  -7    9.70   12.50
   2   0   7  -15.10    8.90
  -2   0  -7    0.30   12.60
   2   0   7   -0.90    9.00
  -3   0  -7   -5.00    8.10
  -3   0  -7   -0.60   12.70
   3   0   7   -2.20    9.70
  -4   0  -7  -15.20   13.00
   4   0   7   -6.60   10.40
  -4   0  -7    6.90   10.30
  -5   0  -7   -8.40   12.50
   5   0   7   -3.00   11.50
  -5   0  -7   -8.80   10.70
  -6   0  -7   47.30   14.60
  -6   0  -7   -6.60   13.90
   6   0   7   56.69   15.10
  -7   0  -7   -8.90   13.40
  -7   0  -7   10.40   16.20
   7   0   7   13.70   14.00
   8   0   7   -3.70   15.50
  -8   0  -7  -16.70   15.20
  -8   0  -7    8.30   14.40
  -9   0  -7   -1.00   15.50
   9   0   7   19.30   19.30
  -9   0  -7    4.50   18.30
 -10   0  -7  -26.60   18.50
  10   0   7   -9.80   19.40
 -10   0  -7  -12.60   17.10
 -11   0  -7    6.30   22.80
 -11   0  -7  -16.90   18.20
 -12   0  -7   12.90   24.70
 -13   0  -7   -5.60   23.70
 -14   0  -7   83.99   34.80
 -15   0  -7  -31.50   28.10
 -16   0  -7   35.90   34.10
 -19  -1   7   -2.90   28.30
 -19   1   7   15.10   28.80
 -18  -1   7   51.99   30.20
 -18   1   7  106.79   33.10
 -18   1   7   22.60   27.10
 -17  -1   7    6.20   26.40
 -17   1   7   -4.20   23.70
 -17   1   7   38.60   28.80
 -16  -1   7  130.39   32.70
 -16  -1   7  127.09   25.40
 -16   1   7   78.59   30.20
 -16   1   7  134.69   31.60
 -15  -1   7   23.40   19.30
 -15  -1   7   51.39   24.40
 -15   1   7   -3.00   21.90
 -15   1   7   10.30   22.30
 -14  -1   7  189.88   30.90
 -14  -1   7  198.58   30.10
 -14   1   7  177.48   30.40
 -14   1   7  180.58   29.20
 -13  -1   7   39.80   20.80
 -13  -1   7   43.10   18.10
 -13   1   7   42.10   21.10
 -13   1   7   13.70   20.40
  13   1  -7   22.90   15.60
 -12  -1   7  279.77   33.00
 -12  -1   7  348.47   29.50
 -12   1   7  284.97   33.30
 -12   1   7  304.97   33.30
 -11  -1   7  136.89   22.10
 -11  -1   7  116.49   21.10
 -11   1   7  164.08   26.40
 -11   1   7  114.79   21.50
 -10  -1   7  565.74   28.50
 -10  -1   7  542.75   34.80
 -10   1   7  532.45   33.80
 -10   1   7  559.04   34.00
  -9  -1   7  282.47   27.20
  -9  -1   7  369.26   21.70
  -9   1   7  343.07   26.70
  -9   1   7  315.97   27.40
  -8  -1   7  711.33   28.80
  -8  -1   7  700.03   33.50
  -8   1   7  741.53   35.90
  -8   1   7  742.13   32.90
  -7  -1   7  334.57   20.60
  -7  -1   7  361.86   23.70
  -7  -1   7  310.07   19.80
  -7   1   7  378.56   25.70
  -7   1   7  331.57   22.40
  -6  -1   7  942.91   32.40
  -6  -1   7  905.11   32.70
  -6   1   7  915.81   32.40
  -6   1   7  955.90   38.60
  -5  -1   7  932.91   32.50
  -4  -1   7  825.62   29.90
  -4   1   7  805.92   34.30
   4   1  -7  758.02   30.70
  -3  -1   7 1271.37   40.50
   3   1  -7 1253.17   42.00
  -3   1   7 1329.97   45.80
  -2  -1   7 1153.98   39.70
   2  -1  -7 1178.28   45.10
   2   1  -7 1191.28   41.10
  -2   1   7 1233.28   44.00
   1  -1  -7 1518.65   53.09
  -1  -1   7 1476.45   47.80
   1   1  -7 1532.45   49.60
  -1   1   7 1560.94   51.69
   0  -1   7    9.80    9.80
   0  -1  -7    0.00   12.10
   0   1  -7   -0.40   11.20
   0   1   7    8.80   10.70
  -1  -1  -7 1230.98   48.00
   1  -1   7 1242.08   45.20
   1   1   7 1308.17   47.50
  -1   1  -7 1259.67   46.80
   2  -1   7  127.89   18.20
   2  -1   7  138.89   17.30
  -2  -1  -7  154.58   23.70
   2   1   7  134.59   19.70
   2   1   7  149.79   16.70
  -2   1  -7  144.19   23.60
   3  -1   7 1304.27   43.20
  -3  -1  -7 1324.07   41.30
  -3  -1  -7 1373.46   52.49
  -3   1  -7 1229.48   41.00
   3   1   7 1322.07   43.10
  -3   1  -7 1270.37   51.39
   4  -1   7    7.90   10.80
  -4  -1  -7    8.30   10.00
  -4  -1  -7   -4.80   14.00
  -4   1  -7    5.50   10.60
  -4   1  -7    1.60   12.40
   4   1   7    7.00   11.20
  -5  -1  -7  960.80   47.00
   5  -1   7  913.11   39.30
  -5  -1  -7  929.51   37.50
   5   1   7  944.21   39.20
  -5   1  -7  903.91   46.60
  -5   1  -7  889.11   37.90
  -6  -1  -7   64.39   20.30
  -6  -1  -7   66.69   16.10
   6  -1   7   67.99   16.30
   6   1   7   56.59   15.70
  -6   1  -7   52.89   19.10
  -6   1  -7   68.39   16.40
   7  -1   7  622.94   37.40
  -7  -1  -7  712.53   37.90
  -7  -1  -7  692.93   44.70
   7   1   7  711.73   39.50
  -7   1  -7  741.33   45.70
  -7   1  -7  646.54   37.20
   8  -1   7   17.20   16.10
  -8  -1  -7   17.20   19.00
  -8  -1  -7   25.00   16.00
  -8   1  -7   14.90   15.20
   8   1   7   24.40   17.10
  -8   1  -7   -0.30   17.60
  -9  -1  -7  450.35   36.30
  -9  -1  -7  377.46   41.30
   9  -1   7  314.67   35.70
   9   1   7  420.46   37.40
  -9   1  -7  404.36   41.20
  -9   1  -7  416.66   35.90
 -10  -1  -7   71.59   24.90
  10  -1   7   34.30   22.10
 -10  -1  -7   14.30   18.40
 -10   1  -7   25.30   22.20
  10   1   7   19.20   20.80
 -10   1  -7   53.59   21.60
 -11  -1  -7  125.09   30.30
 -11  -1  -7  179.28   28.80
 -11   1  -7  166.78   30.00
 -11   1  -7  115.69   30.80
 -12  -1  -7   51.29   27.30
 -12   1  -7   83.99   29.40
 -13  -1  -7   69.49   31.10
 -13   1  -7   63.09   30.70
 -14  -1  -7   13.40   29.80
 -14   1  -7   33.90   28.70
 -15  -1  -7   23.30   31.10
 -15   1  -7  115.79   36.20
 -16  -1  -7   32.80   31.20
 -16   1  -7   31.00   29.10
 -19  -2   7   54.89   35.00
 -19   2   7   57.89   32.40
 -19   2   7   31.00   31.00
 -18  -2   7   16.60   30.30
 -18   2   7  -16.50   28.80
 -18   2   7   14.40   26.60
 -17  -2   7  155.28   34.80
 -17   2   7  136.09   32.00
 -17   2   7   92.39   34.60
 -16  -2   7    2.60   23.40
 -16   2   7  -34.80   22.70
 -16   2   7   30.90   24.20
 -15  -2   7   81.39   19.70
 -15  -2   7   63.19   26.10
 -15   2   7   34.60   26.60
 -15   2   7   92.79   27.40
 -14  -2   7   22.10   20.60
 -14   2   7   23.90   22.80
 -14   2   7  -50.99   16.80
 -13  -2   7  128.09   25.80
 -13   2   7   95.39   25.20
 -13   2   7  101.59   24.10
 -12  -2   7   47.80   18.00
 -12   2   7   64.59   19.70
 -12   2   7   67.39   21.40
 -11  -2   7  212.88   28.40
 -11   2   7  278.57   29.60
 -11   2   7  287.57   31.40
 -10  -2   7  177.98   23.40
 -10   2   7  196.18   27.90
 -10   2   7  175.08   26.00
  -9  -2   7  299.17   27.30
  -9   2   7  316.77   26.90
  -9   2   7  323.27   29.80
  -8  -2   7   31.00   13.80
  -8   2   7   52.09   16.50
  -8   2   7   49.70   14.80
  -7  -2   7  124.49   16.50
  -7   2   7   87.29   18.20
   7   2  -7  139.59   17.50
  -7   2   7  115.59   16.20
  -6  -2   7  321.77   22.40
  -6   2   7  335.27   27.00
  -6   2   7  292.67   21.70
  -5   2   7  121.39   19.30
  -4  -2   7  730.93   26.20
   4   2  -7  737.43   28.30
  -3  -2   7   88.69   13.70
   3   2  -7   85.09   12.80
  -3   2   7  115.29   17.90
  -2  -2   7 1077.29   37.60
  -2   2   7 1145.29   44.40
   2   2  -7 1142.99   38.90
  -1  -2   7  209.88   19.80
   1  -2  -7  229.78   25.90
   1   2  -7  197.68   21.50
  -1   2   7  212.38   22.90
   0  -2   7  544.05   29.10
   0  -2  -7  584.74   34.60
   0   2   7  522.35   31.40
   0   2  -7  516.05   30.20
   1  -2   7   -4.40    8.70
   1  -2   7   13.50   11.40
  -1  -2  -7    0.00   13.10
   1   2   7   11.80    9.40
   1   2   7   -5.30   10.50
  -1   2  -7   13.50   13.30
   2  -2   7  606.04   34.10
  -2  -2  -7  623.84   36.90
  -2  -2  -7  577.54   26.50
   2  -2   7  579.74   27.60
   2   2   7  602.54   27.60
  -2   2  -7  626.84   27.20
  -2   2  -7  638.14   35.60
  -3  -2  -7  281.57   29.10
   3  -2   7  294.37   22.40
  -3  -2  -7  273.97   21.10
  -3   2  -7  240.18   28.30
  -3   2  -7  272.37   22.10
   3   2   7  270.07   21.50
  -4  -2  -7  178.08   19.80
  -4  -2  -7  183.38   28.10
   4  -2   7  189.58   21.80
  -4   2  -7  143.49   22.50
  -4   2  -7  181.78   21.50
   4   2   7  182.68   21.00
  -5  -2  -7   52.99   12.90
  -5  -2  -7   52.09   18.20
   5  -2   7   69.39   15.40
  -5   2  -7   47.30   18.70
   5   2   7   78.49   15.30
  -5   2  -7   45.00   15.00
   6  -2   7  461.55   31.70
  -6  -2  -7  449.36   29.70
  -6  -2  -7  479.95   36.50
  -6   2  -7  452.35   38.20
   6   2   7  515.85   31.80
  -6   2  -7  457.35   30.90
   7  -2   7   48.60   16.30
  -7  -2  -7   32.30   19.90
  -7  -2  -7   28.90   15.40
  -7   2  -7   36.10   17.00
   7   2   7   48.40   16.10
  -7   2  -7   55.29   20.60
  -8  -2  -7  277.97   29.50
   8  -2   7  218.78   29.70
  -8  -2  -7  197.28   30.30
   8   2   7  233.18   30.90
  -8   2  -7  266.57   35.90
  -8   2  -7  277.97   30.60
  -9  -2  -7   11.60   21.20
   9  -2   7   -1.70   16.60
  -9  -2  -7   10.80   16.70
  -9   2  -7   17.30   21.20
   9   2   7   -9.40   17.00
  -9   2  -7   -0.50   16.90
 -10  -2  -7  192.28   28.40
 -10  -2  -7  188.88   33.60
 -10   2  -7  205.18   28.90
 -10   2  -7  207.88   34.10
 -11  -2  -7   59.59   26.70
 -11  -2  -7  107.69   39.60
 -11   2  -7   19.50   25.20
 -11   2  -7   44.20   32.50
 -12  -2  -7   66.89   28.90
 -12   2  -7   73.69   29.40
 -13  -2  -7   22.10   26.60
 -13   2  -7   22.70   25.40
 -14  -2  -7  124.09   35.20
 -14   2  -7   43.10   29.70
 -15  -2  -7   22.80   28.20
 -15   2  -7   19.80   28.50
 -16  -2  -7   13.30   31.50
 -16   2  -7   26.70   29.10
 -19  -3   7   10.70   31.50
 -19   3   7    7.30   30.80
 -19   3   7   -2.00   32.30
 -18  -3   7   17.50   30.40
 -18   3   7   -8.60   33.00
 -18   3   7   37.80   31.10
 -17  -3   7   18.90   27.50
 -17   3   7  -51.59   24.60
 -17   3   7  -82.89   23.40
 -16  -3   7   12.80   26.60
 -16   3   7   -9.60   25.00
 -16   3   7  -29.20   24.10
 -15  -3   7  -25.40   21.10
 -15   3   7   -4.80   22.60
 -15   3   7  -26.30   22.50
 -14  -3   7   10.10   22.30
 -14   3   7   33.20   23.70
 -14   3   7  -21.40   20.30
 -13  -3   7  -13.80   20.30
 -13   3   7   -5.50   19.70
 -13   3   7   14.30   19.60
 -12  -3   7   34.10   20.30
 -12   3   7    6.60   18.20
 -12   3   7   22.60   19.20
 -11  -3   7  -11.40   17.20
 -11   3   7  -11.80   14.50
 -11   3   7  -14.70   15.60
 -10  -3   7   28.50   17.10
 -10   3   7    2.00   14.90
 -10   3   7   -8.60   14.50
  -9  -3   7   -7.30   14.10
  -9   3   7    2.10   14.10
   9   3  -7   13.40   12.90
  -9   3   7    6.50   14.20
  -8  -3   7   18.30   14.50
  -8   3   7   18.50   15.20
   8   3  -7   20.60   12.60
  -8   3   7   27.20   14.00
  -7  -3   7  316.87   25.20
  -7   3   7  227.28   28.30
  -7   3   7  199.98   23.40
  -6  -3   7   -8.30   11.60
  -6   3   7    8.30   12.80
  -6   3   7   -1.60   10.90
   6   3  -7   12.70   10.50
  -5  -3   7   52.39   13.30
  -5   3   7   36.30   12.60
   5   3  -7   40.30   10.50
  -5   3   7   47.90   16.40
  -4  -3   7   27.40   12.30
  -4  -3   7    9.00   10.90
  -4   3   7    7.30   10.30
  -3  -3   7  204.98   20.70
  -3  -3   7  184.48   17.20
  -3  -3   7  213.48   19.40
  -3   3   7  198.68   18.80
   3   3  -7  176.68   18.30
  -3   3   7  187.28   18.30
  -2  -3   7    8.20   10.50
  -2  -3   7    9.20   11.00
  -2  -3   7  -10.00    9.90
   2   3  -7    8.10   10.20
  -2   3   7   11.90   10.10
  -2   3   7   -4.20    8.90
  -1  -3   7  334.97   22.40
  -1  -3   7  338.07   25.30
  -1   3   7  349.67   22.30
   1   3  -7  351.76   25.30
  -1   3   7  383.06   22.10
   0  -3   7  263.27   21.00
   0  -3  -7  225.18   19.00
   0  -3   7  275.77   25.20
   0   3   7  247.78   21.00
   0   3  -7  262.17   18.90
   0   3  -7  252.47   25.30
   0   3   7  271.87   21.00
  -1  -3  -7  220.28   20.00
   1  -3   7  341.97   28.20
  -1  -3  -7  199.18   28.50
   1  -3   7  266.07   21.70
  -1   3  -7  240.98   19.70
   1   3   7  218.18   21.00
  -2  -3  -7   22.80   15.80
  -2  -3  -7   18.00   10.60
   2  -3   7    3.70   11.30
  -2   3  -7   -8.20   13.40
   2   3   7   33.90   12.20
  -2   3  -7   29.10   11.30
   3  -3   7  462.05   28.00
  -3  -3  -7  444.86   25.80
  -3  -3  -7  408.56   34.20
  -3   3  -7  393.96   33.30
   3   3   7  422.96   26.60
  -3   3  -7  423.66   26.50
  -4  -3  -7   -6.30    9.70
  -4  -3  -7   -1.20   15.20
   4  -3   7    0.70   11.40
   4   3   7   -1.40   10.20
  -4   3  -7   -8.50   10.60
  -4   3  -7   -7.00   13.90
  -5  -3  -7  518.15   38.00
  -5  -3  -7  418.96   28.80
   5  -3   7  482.45   31.30
  -5   3  -7  480.85   37.10
  -5   3  -7  475.95   30.40
   5   3   7  429.76   30.60
  -6  -3  -7    0.00   17.10
   6  -3   7  -13.20   12.40
  -6  -3  -7    0.00   12.50
  -6   3  -7   19.90   14.70
   6   3   7   21.50   14.10
  -6   3  -7    8.10   17.00
  -7  -3  -7  204.38   26.20
   7  -3   7  152.88   23.40
  -7  -3  -7  152.28   26.20
  -7   3  -7  179.78   28.10
   7   3   7  182.78   24.30
  -7   3  -7  140.89   26.40
  -8  -3  -7   21.20   20.10
   8  -3   7   -5.80   15.20
  -8  -3  -7   13.20   15.70
  -8   3  -7    2.70   18.80
  -8   3  -7   15.80   16.40
   8   3   7  -13.70   14.70
  -9  -3  -7  227.88   32.40
  -9  -3  -7  169.98   31.10
   9  -3   7  149.69   26.70
   9   3   7  133.99   25.20
  -9   3  -7  166.98   31.60
  -9   3  -7  144.99   26.20
 -10  -3  -7   -7.70   21.30
 -10  -3  -7    4.40   19.60
 -10   3  -7    4.10   21.30
 -10   3  -7    5.60   18.90
 -11  -3  -7  104.69   30.60
 -11   3  -7   87.69   28.90
 -12  -3  -7  -10.50   25.00
 -12   3  -7   23.80   26.00
 -13  -3  -7  116.49   35.40
 -13   3  -7   86.89   32.60
 -14  -3  -7   10.80   29.00
 -14   3  -7   18.70   26.60
 -15  -3  -7   -0.80   30.10
 -15   3  -7    0.90   27.20
 -18  -4   7   76.49   33.50
 -18   4   7   -2.60   34.80
 -18   4   7   36.70   32.00
 -17  -4   7   73.59   32.90
 -17   4   7    8.40   32.00
 -17   4   7   38.20   31.50
 -16  -4   7   42.10   27.80
 -16   4   7   32.90   27.40
 -16   4   7  -17.10   25.70
 -15  -4   7   36.00   27.40
 -15   4   7   15.50   24.50
 -15   4   7   90.19   30.40
 -14  -4   7   86.79   28.00
 -14   4   7   41.20   26.10
 -14   4   7   92.79   28.20
 -13  -4   7  125.39   28.40
 -13   4   7  106.69   27.00
 -13   4   7  104.59   29.40
 -12  -4   7  166.58   28.40
 -12   4   7  166.68   30.50
 -12   4   7  145.79   27.80
 -11  -4   7  129.39   25.50
 -11   4   7  125.59   26.20
  11   4  -7  100.29   21.60
 -11   4   7  116.59   23.80
 -10  -4   7  193.08   29.90
  10   4  -7  212.28   27.60
 -10   4   7  255.97   34.40
 -10   4   7  214.88   27.40
  -9  -4   7  103.29   21.00
  -9   4   7  124.79   21.10
  -9   4   7   97.69   22.10
   9   4  -7  101.99   18.00
  -8  -4   7  760.72   39.50
   8   4  -7  736.63   36.30
  -8   4   7  765.92   45.00
  -8   4   7  729.23   38.50
  -7  -4   7  433.06   30.70
   7   4  -7  408.56   28.20
  -7   4   7  453.45   35.50
  -7   4   7  431.46   30.40
  -6  -4   7 1386.56   50.69
  -6   4   7 1350.86   49.70
  -6   4   7 1447.76   58.29
   6   4  -7 1450.85   48.40
  -5  -4   7  223.18   24.90
   5   4  -7  198.88   22.10
  -5   4   7  244.18   24.40
  -5   4   7  258.67   28.50
  -4  -4   7 1258.77   38.40
  -4  -4   7 1334.37   47.60
  -4  -4   7 1334.57   46.50
  -4   4   7 1287.57   44.60
  -4   4   7 1239.78   45.20
  -4   4   7 1295.17   54.29
   4   4  -7 1347.17   44.80
  -3  -4   7  520.25   25.10
  -3  -4   7  537.45   32.00
  -3  -4   7  526.55   30.10
  -3   4   7  571.34   29.40
   3   4  -7  547.55   28.30
  -3   4   7  563.84   29.50
   3   4  -7  546.15   26.00
  -2  -4   7 2275.57   66.59
  -2  -4   7 2129.49   62.99
  -2  -4   7 2297.87   65.59
   2   4  -7 2179.68   62.49
  -2   4   7 2208.38   64.49
   2   4  -7 2222.98   63.69
  -1  -4   7  264.87   23.70
  -1  -4   7  268.57   23.60
   1   4  -7  254.67   24.70
   1   4  -7  276.57   21.80
  -1   4   7  271.37   23.30
  -1   4   7  260.07   22.60
   0  -4  -7 1347.07   44.70
   0  -4   7 1232.18   47.60
   0  -4   7 1255.57   45.80
   0   4  -7 1273.37   48.90
   0   4   7 1314.87   45.80
   0   4   7 1268.87   45.70
   0   4  -7 1294.07   43.90
   1  -4   7   29.20   12.60
   1  -4   7   41.10   17.00
  -1  -4  -7   26.40   11.90
  -1   4  -7   35.70   16.40
  -1   4  -7   34.20   12.40
   1   4   7   49.99   13.40
   1   4   7   40.10   13.90
  -2  -4  -7 1009.10   49.00
  -2  -4  -7 1063.69   41.00
   2  -4   7 1047.90   42.40
   2   4   7 1116.09   42.30
  -2   4  -7 1056.29   48.70
  -2   4  -7  999.80   40.30
  -3  -4  -7   17.40   11.40
   3  -4   7   29.90   14.10
  -3  -4  -7   21.60   17.50
  -3   4  -7   58.49   15.50
  -3   4  -7   36.30   18.40
   3   4   7   49.50   14.30
  -4  -4  -7 1683.83   64.49
  -4  -4  -7 1570.24   54.69
   4  -4   7 1621.64   57.19
  -4   4  -7 1570.04   64.49
   4   4   7 1626.84   56.99
  -4   4  -7 1534.85   55.39
  -5  -4  -7  -14.90   10.80
   5  -4   7   11.20   14.10
  -5  -4  -7    1.50   16.80
  -5   4  -7    9.40   17.70
  -5   4  -7    4.20   12.90
   5   4   7   21.90   13.60
  -6  -4  -7  900.41   43.40
  -6  -4  -7  930.41   51.79
   6  -4   7  847.82   47.00
  -6   4  -7  914.11   45.40
  -6   4  -7  856.71   52.09
   6   4   7  955.20   47.50
  -7  -4  -7    0.90   18.70
  -7  -4  -7   24.20   16.30
   7  -4   7   15.50   17.30
  -7   4  -7   32.50   18.10
   7   4   7  -11.80   14.80
  -7   4  -7   31.80   21.10
  -8  -4  -7  530.35   44.50
   8  -4   7  493.15   41.10
  -8  -4  -7  507.25   38.00
  -8   4  -7  426.36   38.20
   8   4   7  448.16   40.20
  -8   4  -7  511.55   46.50
  -9  -4  -7   39.40   21.00
  -9  -4  -7   36.20   24.30
  -9   4  -7   45.60   23.60
  -9   4  -7   15.40   20.70
 -10  -4  -7  319.87   44.70
 -10   4  -7  219.38   37.40
 -11  -4  -7   32.90   28.70
 -11   4  -7   47.10   26.10
 -12  -4  -7  231.48   40.00
 -12   4  -7  152.98   35.80
 -13  -4  -7   19.90   29.30
 -13   4  -7   56.89   30.00
 -14  -4  -7   90.89   34.10
 -14   4  -7  154.28   37.80
 -15  -4  -7   -8.40   34.70
 -15   4  -7   21.50   31.20
 -18  -5   7  -26.20   28.10
 -18   5   7  -89.89   28.80
 -18   5   7  -61.99   28.70
 -17  -5   7   18.00   28.60
 -17   5   7   13.80   30.70
 -17   5   7  -48.60   30.10
 -16  -5   7   88.59   30.50
 -16   5   7   50.29   28.70
 -16   5   7   -7.90   29.30
 -15  -5   7   21.80   25.60
 -15   5   7  -26.60   23.70
 -15   5   7  -14.40   25.30
 -14  -5   7   28.00   25.90
 -14   5   7   -2.20   24.80
 -14   5   7   40.50   25.80
 -13  -5   7  150.48   31.00
 -13   5   7  159.68   33.80
 -13   5   7   69.69   26.80
 -12  -5   7   76.29   24.80
 -12   5   7   34.20   22.50
 -12   5   7   58.19   24.70
 -11  -5   7  173.48   28.60
  11   5  -7  155.28   24.50
 -11   5   7  170.08   28.80
 -11   5   7  146.09   28.60
 -10  -5   7   18.10   18.80
  10   5  -7   13.70   17.00
 -10   5   7   28.60   19.00
 -10   5   7    4.60   18.90
  -9  -5   7  184.18   26.60
  -9   5   7  164.98   27.10
   9   5  -7  135.99   22.10
  -9   5   7  152.18   24.80
  -8  -5   7    8.80   17.90
  -8   5   7   10.50   16.00
  -8   5   7   49.10   19.90
   8   5  -7  -13.40   13.90
  -7  -5   7  410.86   32.60
  -7   5   7  362.56   31.50
   7   5  -7  381.26   29.60
  -7   5   7  380.16   36.40
  -6  -5   7  -10.30   14.50
   6   5  -7    5.80   12.80
  -6   5   7   25.80   14.50
  -6   5   7   10.90   15.20
  -5  -5   7  554.94   33.40
  -5  -5   7  513.95   34.70
   5   5  -7  564.74   31.80
  -5   5   7  488.75   33.50
  -5   5   7  535.55   30.80
  -5   5   7  516.45   37.80
  -4  -5   7   -0.40   14.00
  -4  -5   7   -5.10   12.50
  -4   5   7  -11.50   13.40
   4   5  -7    5.70   12.90
  -4   5   7   17.10   12.30
  -4   5   7    1.40   12.50
  -3  -5   7  301.27   21.80
  -3  -5   7  291.67   27.20
  -3  -5   7  366.36   29.60
   3   5  -7  294.57   23.20
   3   5  -7  342.17   26.20
  -3   5   7  297.17   31.10
  -3   5   7  277.97   26.80
  -3   5   7  311.77   25.60
  -2  -5   7   -7.20   14.70
  -2  -5   7    3.70   10.30
  -2  -5   7   -2.50   12.10
   2   5  -7  -22.30   11.40
   2   5  -7   -3.70   12.40
  -2   5   7    1.40   12.80
  -2   5   7    2.30   11.00
  -1  -5   7  277.37   24.50
  -1  -5   7  248.08   25.90
  -1   5   7  354.46   25.80
   1   5  -7  268.27   27.10
   1   5  -7  306.17   25.30
  -1   5   7  252.27   26.10
   0  -5  -7   38.10   13.10
   0  -5   7   23.30   13.40
   0  -5   7   -4.10   11.60
   0   5  -7   -2.20   14.80
   0   5   7   -4.30   10.60
   0   5  -7  -21.50   11.40
   0   5   7   18.60   13.70
   1  -5   7   23.30   14.50
  -1  -5  -7   80.79   15.60
  -1   5  -7   28.10   16.80
   1   5   7   57.49   16.00
   1   5   7   55.19   15.00
  -1   5  -7   51.19   15.30
  -2  -5  -7   28.10   14.20
   2  -5   7    7.40   13.50
   2   5   7    7.60   12.80
  -2   5  -7    4.90   16.60
   2   5   7    8.10   14.00
  -2   5  -7   11.10   14.30
  -3  -5  -7  166.48   23.80
   3  -5   7  107.19   20.40
  -3   5  -7  120.19   23.30
  -3   5  -7  153.08   21.80
   3   5   7  118.19   21.00
   3   5   7  125.89   20.60
   4  -5   7   14.90   14.50
  -4  -5  -7   -1.90   16.90
  -4  -5  -7    2.40   12.90
   4   5   7    4.70   13.00
  -4   5  -7   -8.00   13.70
  -4   5  -7   26.40   19.00
   5  -5   7  260.67   31.40
  -5  -5  -7  245.28   27.60
  -5  -5  -7  314.47   37.60
  -5   5  -7  281.57   37.10
  -5   5  -7  243.38   29.90
   5   5   7  293.67   30.20
   6  -5   7  -12.40   15.20
  -6  -5  -7    1.20   13.80
  -6  -5  -7   15.10   20.30
  -6   5  -7    3.30   20.50
   6   5   7    5.10   15.10
  -6   5  -7    2.20   15.60
  -7  -5  -7  126.99   23.40
   7  -5   7   83.39   23.10
  -7  -5  -7  127.69   29.40
  -7   5  -7  100.09   22.90
   7   5   7  126.89   24.90
  -7   5  -7   64.69   25.70
  -8  -5  -7  -11.60   20.90
  -8  -5  -7    5.80   18.20
  -8   5  -7  -21.80   19.20
  -8   5  -7   25.10   21.20
  -9  -5  -7  -15.70   23.00
  -9   5  -7   -3.60   22.40
 -10  -5  -7   19.30   26.30
 -10   5  -7  -17.80   22.30
 -11  -5  -7   19.30   27.80
 -11   5  -7   41.70   27.00
 -12  -5  -7   50.49   30.40
 -12   5  -7   31.30   29.10
 -13  -5  -7   48.60   33.90
 -13   5  -7   41.00   28.80
 -14  -5  -7  -41.50   30.20
 -14   5  -7   11.70   28.50
 -17  -6   7   22.70   33.00
 -17   6   7  -28.10   31.00
 -17   6   7   18.80   32.60
 -16  -6   7    7.10   29.30
 -16   6   7   15.00   29.70
 -16   6   7   15.90   29.20
 -15  -6   7  -13.00   28.20
 -15   6   7   21.30   29.00
 -15   6   7   14.60   28.90
 -14  -6   7  -20.20   24.90
 -14   6   7   -2.60   24.50
 -14   6   7    3.40   26.60
 -13  -6   7   15.90   26.50
 -13   6   7  -26.70   22.00
 -13   6   7  -31.90   20.50
 -12  -6   7   17.50   22.80
 -12   6   7  -19.30   19.10
 -12   6   7   11.50   23.80
 -11  -6   7   21.50   22.90
 -11   6   7   -9.00   20.30
 -11   6   7  -12.80   19.60
 -10  -6   7   24.40   22.00
 -10   6   7    7.20   19.30
 -10   6   7    8.30   20.10
  -9  -6   7    8.80   20.10
   9   6  -7   33.30   17.80
  -9   6   7   34.00   19.20
  -9   6   7   54.59   23.00
  -8  -6   7  287.47   34.60
  -8   6   7  278.57   36.50
  -8   6   7  246.78   33.40
   8   6  -7  254.17   30.90
  -7  -6   7   29.20   18.10
  -7   6   7   -6.40   17.70
  -7   6   7   29.90   16.90
   7   6  -7   34.40   16.40
  -6  -6   7    8.00   17.40
   6   6  -7    5.10   14.70
  -6   6   7   -4.40   12.00
  -6   6   7  -18.10   15.20
  -6   6   7   11.40   16.50
  -5  -6   7   61.09   19.20
  -5  -6   7   74.59   20.00
  -5   6   7   99.19   22.00
  -5   6   7   31.70   15.40
  -5   6   7   65.59   19.50
   5   6  -7   76.99   18.10
  -4  -6   7   20.20   17.10
  -4  -6   7   14.50   15.20
  -4  -6   7   21.60   11.10
   4   6  -7   38.60   15.00
  -4   6   7   38.90   15.90
  -4   6   7   -0.60   14.80
  -4   6   7    7.40   13.00
   4   6  -7   15.60   11.90
  -3  -6   7   34.50   12.30
  -3  -6   7   56.59   19.90
  -3  -6   7   34.30   15.40
  -3   6   7   39.30   18.20
   3   6  -7   48.10   15.60
  -3   6   7   44.40   16.20
   3   6  -7   21.00   14.60
  -3   6   7   21.90   14.50
  -2  -6   7   19.40   16.60
  -2  -6   7    1.20   14.80
  -2  -6   7   23.60   12.70
   2   6  -7    0.00   14.20
  -2   6   7   -1.70   13.20
  -2   6   7    0.90   13.70
   2   6  -7   32.10   14.90
  -2   6   7   12.00   15.10
  -1  -6   7   -3.40   14.30
  -1  -6   7   -7.00   12.90
  -1   6   7   27.40   13.50
   1   6  -7  -10.70   13.70
   1   6  -7   -5.10   13.90
  -1   6   7    1.80   13.20
   0  -6   7  162.38   23.10
   0  -6  -7  100.39   18.50
   0   6  -7  147.49   20.60
   0   6   7  124.39   20.80
   0   6   7  148.19   22.40
   0   6  -7  107.69   22.50
   1  -6   7   51.39   18.00
  -1  -6  -7   78.19   18.40
   1   6   7   22.40   15.70
  -1   6  -7   32.50   18.80
  -1   6  -7   60.89   17.10
   1   6   7   38.50   16.10
  -2  -6  -7   80.59   18.40
   2  -6   7   83.49   20.30
  -2   6  -7   85.89   18.90
  -2   6  -7   93.79   23.10
   2   6   7   61.79   18.00
   2   6   7   89.79   20.00
  -3  -6  -7   35.70   16.10
   3  -6   7   16.00   16.00
  -3   6  -7    4.90   16.10
  -3   6  -7   14.90   19.70
   3   6   7   20.40   16.00
   3   6   7   35.60   15.80
   4  -6   7   50.99   19.30
  -4  -6  -7   48.00   17.30
   4   6   7   41.30   17.20
   4   6   7   71.89   19.60
  -4   6  -7   27.60   21.00
  -4   6  -7   46.50   18.90
  -5  -6  -7  -12.20   14.40
   5  -6   7    9.60   18.50
  -5   6  -7   17.90   20.90
   5   6   7   -4.30   17.70
  -5   6  -7    2.50   16.20
   5   6   7   -0.80   16.50
  -6  -6  -7    0.30   15.10
   6  -6   7   32.00   22.30
  -6   6  -7   28.40   20.50
   6   6   7   10.90   18.60
  -6   6  -7   -4.20   20.80
   6   6   7   28.60   20.50
  -7  -6  -7  -14.20   21.30
  -7  -6  -7   31.40   19.00
  -7   6  -7    2.80   23.40
  -7   6  -7    2.60   19.30
  -8  -6  -7   47.80   26.40
  -8   6  -7   47.30   26.10
  -9  -6  -7  -52.59   22.10
  -9   6  -7   -5.00   23.00
 -10  -6  -7   30.10   29.00
 -10   6  -7   14.20   25.50
 -11  -6  -7   11.20   27.60
 -11   6  -7  -22.90   24.00
 -12  -6  -7    3.10   29.60
 -12   6  -7  -24.70   24.90
 -13  -6  -7   11.90   29.80
 -13   6  -7   63.49   32.50
 -14  -6  -7    2.10   32.80
 -14   6  -7   17.40   32.90
 -16  -7   7   79.59   35.30
 -16   7   7    7.40   32.60
 -16   7   7   29.40   35.20
 -15  -7   7   62.79   32.70
 -15   7   7   98.39   35.90
 -15   7   7   70.29   31.70
 -14  -7   7   28.10   29.80
 -14   7   7   56.49   31.20
 -14   7   7   44.80   30.50
 -13  -7   7  188.78   35.60
 -13   7   7   81.19   32.20
 -13   7   7  146.09   35.60
 -12  -7   7   38.30   26.60
 -12   7   7   53.49   27.70
 -12   7   7   91.99   29.10
 -11  -7   7  146.49   30.80
 -11   7   7  108.89   27.80
 -11   7   7  138.29   31.20
 -10  -7   7   -9.30   21.90
 -10   7   7   12.10   23.60
 -10   7   7   33.70   24.10
  -9  -7   7  193.38   29.60
  -9   7   7  183.18   31.60
  -9   7   7  257.47   37.10
  -8  -7   7   59.89   24.80
  -8   7   7   38.30   21.90
   8   7  -7   56.09   24.40
  -8   7   7  106.39   25.70
  -7  -7   7  434.76   41.30
  -7   7   7  362.06   35.20
   7   7  -7  381.66   35.20
  -7   7   7  396.26   40.90
  -7   7   7  430.96   39.10
  -6  -7   7   18.20   19.60
  -6   7   7   27.20   18.10
  -6   7   7   48.30   20.20
   6   7  -7    7.40   16.60
  -6   7   7   28.90   20.90
  -5  -7   7  187.88   27.80
  -5  -7   7  162.08   27.30
   5   7  -7  151.58   24.00
  -5   7   7  223.28   30.10
  -5   7   7  192.18   32.10
  -5   7   7  186.38   28.00
  -4  -7   7   29.00   18.90
  -4  -7   7   -7.40   17.10
  -4  -7   7    2.20   11.50
  -4   7   7   42.70   16.90
  -4   7   7  -13.20   15.50
  -4   7   7  122.99   24.90
   4   7  -7   26.70   14.10
   4   7  -7   23.40   16.40
  -3  -7   7  390.36   37.20
  -3  -7   7  464.05   39.60
  -3  -7   7  431.86   29.50
   3   7  -7  486.95   36.00
  -3   7   7  430.46   36.70
  -3   7   7  500.25   35.80
   3   7  -7  457.85   33.00
  -3   7   7  535.45   40.80
  -2  -7   7    6.60   17.40
  -2  -7   7  -13.60   16.00
  -2  -7   7   12.20   16.30
  -2   7   7  -14.50   14.60
  -2   7   7   14.90   15.40
   2   7  -7   -4.10   15.10
  -2   7   7   -5.10   15.50
   2   7  -7   17.80   17.10
  -1  -7   7  483.65   39.30
  -1   7   7  517.75   38.60
  -1   7   7  539.35   41.30
   1   7  -7  490.95   38.10
   1   7  -7  436.56   34.80
  -1   7   7  515.25   36.00
   0  -7   7    9.10   16.60
   0  -7  -7   18.00   15.30
   0   7  -7   10.80   16.20
   0   7  -7   24.00   20.50
   0   7   7   30.60   18.90
   0   7   7    5.20   14.90
   0   7   7    1.10   16.70
   1  -7   7  563.34   41.10
  -1  -7  -7  574.54   38.80
  -1   7  -7  542.25   43.90
  -1   7  -7  542.55   38.40
   1   7   7  582.04   39.90
   1   7   7  584.44   41.50
  -2  -7  -7  -11.40   14.00
   2  -7   7    3.80   18.40
  -2   7  -7   22.20   17.20
   2   7   7   -6.00   16.90
  -2   7  -7   32.80   20.80
   2   7   7  -11.80   16.20
   3  -7   7  537.75   44.30
  -3  -7  -7  500.65   38.60
  -3   7  -7  557.94   46.90
   3   7   7  540.85   42.20
   3   7   7  569.54   42.60
  -3   7  -7  548.85   40.30
  -4  -7  -7    0.50   17.50
   4  -7   7    7.10   31.70
  -4   7  -7   26.90   18.20
  -4   7  -7   20.80   22.00
   4   7   7   32.80   19.80
   4   7   7  -25.90   30.00
  -5  -7  -7  163.48   26.00
  -5   7  -7  146.59   30.70
   5   7   7  131.69   26.60
  -5   7  -7  111.79   25.10
   6   7   7   28.70   21.10
  -6   7  -7   -4.00   23.50
   7   7   7  171.08   29.00
  -7   7  -7  170.98   34.50
   8   7   7   -4.00   22.90
  -8   7  -7   -6.50   23.70
   9   7   7  288.07   39.90
  -9   7  -7  225.18   40.30
 -10   7  -7  -26.20   24.10
 -11  -7  -7  124.09   37.20
 -11   7  -7   21.20   27.40
 -12  -7  -7  -25.60   28.90
 -12   7  -7   64.79   32.40
 -13  -7  -7   32.80   34.00
 -13   7  -7  -32.00   26.60
 -15  -8   7   -3.70   31.90
 -15   8   7   66.29   35.10
 -15   8   7    9.20   32.00
 -14  -8   7  -20.80   28.40
 -14   8   7  -15.80   27.50
 -14   8   7  -22.80   26.90
 -13  -8   7   85.39   32.30
 -13   8   7  -16.40   26.70
 -13   8   7   -2.20   27.00
 -12  -8   7   52.39   29.70
 -12   8   7  -11.90   25.10
 -12   8   7   47.20   27.40
 -11  -8   7   42.30   27.00
 -11   8   7   19.20   24.40
 -11   8   7   -0.20   25.60
 -10  -8   7   85.29   29.30
 -10   8   7   75.79   27.00
 -10   8   7   34.60   24.90
  -9  -8   7   18.20   26.00
  -9   8   7   28.40   23.80
  -9   8   7   53.79   25.50
  -8  -8   7  223.08   34.20
  -8   8   7  190.08   32.80
  -8   8   7  169.98   32.50
  -7  -8   7   41.70   24.90
  -7   8   7   58.39   23.30
  -7   8   7   65.69   24.00
  -6  -8   7  218.88   33.30
  -6   8   7  175.98   31.60
  -6   8   7  177.38   31.00
  -5  -8   7    8.20   21.90
  -5   8   7   17.40   19.90
  -5   8   7   58.49   23.40
   5   8  -7    8.70   27.60
  -4  -8   7  203.38   31.60
  -4  -8   7  156.58   23.80
   4   8  -7  145.49   23.10
  -4   8   7  147.59   28.10
   4   8  -7  126.69   24.60
  -4   8   7  127.39   27.50
  -3  -8   7   47.70   24.10
  -3   8   7    4.60   18.80
   3   8  -7    1.30   17.30
  -3   8   7   20.40   20.70
   3   8  -7  -10.40   18.20
   2   8  -7  139.39   26.80
  -2   8   7  156.58   29.40
  -2   8   7  189.48   29.00
   2   8  -7  146.39   26.50
  -1   8   7   -6.70   17.40
   1   8  -7    2.10   20.00
   1   8  -7    7.10   17.50
  -1   8   7   23.90   20.40
   0   8   7  303.97   37.60
   0   8  -7  354.26   42.30
   0   8   7  258.27   36.70
   0   8  -7  357.96   37.00
  -1  -8  -7   10.60   18.40
  -1   8  -7   -6.10   22.40
  -1   8  -7    5.70   18.00
   1   8   7   29.50   20.00
   1   8   7  -24.80   17.20
  -2  -8  -7  232.78   34.30
  -2   8  -7  303.67   37.70
   2   8   7  304.27   37.50
  -2   8  -7  266.87   43.50
   3   8   7   -2.60   20.30
  -3   8  -7  -14.30   22.80
  -4   8  -7  238.58   38.00
   4   8   7  211.88   32.90
   5   8   7    5.10   20.50
  -5   8  -7  -13.10   22.50
  -6   8  -7   46.60   28.10
   6   8   7   75.59   26.00
  -7   8  -7  -18.30   24.50
   7   8   7    5.90   23.80
  -8   8  -7  153.78   38.10
   8   8   7  120.59   30.40
  -9   8  -7   27.20   30.60
   9   8   7  -27.90   22.30
 -10   8  -7    9.80   28.80
  10   8   7   66.89   30.60
 -11   8  -7    1.00   27.60
  11   8   7  -34.80   25.60
 -13  -9   7  -23.30   29.40
 -13   9   7  -17.70   29.30
 -13   9   7  -12.10   30.00
 -12  -9   7   47.60   34.10
 -12   9   7   -4.10   25.80
 -12   9   7   33.70   28.80
 -11  -9   7    4.20   30.60
 -11   9   7   15.40   26.40
 -11   9   7  -15.70   24.00
 -10  -9   7   21.10   28.60
 -10   9   7  -18.10   24.60
 -10   9   7  -16.40   24.60
  -9  -9   7   -6.30   28.70
  -9   9   7   -6.50   24.30
  -9   9   7   29.70   25.20
  -8  -9   7    6.50   26.30
  -8   9   7   32.50   26.10
  -8   9   7   11.80   22.50
  -7  -9   7   20.80   26.40
  -7   9   7    6.10   23.40
  -7   9   7    9.90   20.40
  -6  -9   7   45.30   25.50
  -6   9   7    0.20   21.40
  -6   9   7   29.50   22.70
  -5  -9   7  -14.90   22.20
   5   9  -7    6.20   16.60
  -5   9   7  -14.70   18.80
  -5   9   7  -10.10   22.10
  -4  -9   7   10.50   25.90
  -4   9   7   13.50   21.90
   4   9  -7   19.90   20.20
  -4   9   7   44.10   23.30
  -3  -9   7   29.70   23.90
   3   9  -7   20.50   21.40
  -3   9   7   20.10   20.30
  -3   9   7   13.00   21.20
   2   9  -7  -31.20   21.30
  -2   9   7  -10.30   18.50
  -2   9   7    3.90   18.60
  -1   9   7   21.30   20.40
   1   9  -7    8.70   23.70
  -1   9   7    6.70   19.40
   0   9  -7   15.90   25.50
   0   9   7   -8.10   20.00
   0   9   7   -6.80   19.50
  -1   9  -7  -13.60   24.10
   1   9   7   14.60   20.70
   1   9   7    3.50   18.60
   2   9   7  -22.00   18.40
   2   9   7  -15.60   20.10
  -2   9  -7    8.10   26.20
   3   9   7  -25.50   19.20
   3   9   7  -19.20   18.90
  -3   9  -7   -4.00   25.30
   4   9   7    3.80   21.00
  -4   9  -7  -10.80   26.90
   5   9   7   -1.30   22.80
  -5   9  -7  -14.10   26.90
   6   9   7  -18.20   23.10
  -6   9  -7    0.00   25.90
   7   9   7   25.90   24.50
  -7   9  -7   12.90   27.90
  -8   9  -7   -0.40   29.20
   8   9   7   21.40   27.10
   9   9   7  -16.70   25.50
  -9   9  -7   51.59   33.30
 -10   9  -7   -1.80   29.40
  10   9   7   10.00   26.90
 -11 -10   7  144.89   41.20
 -11  10   7  126.79   34.90
 -11  10   7  139.79   38.40
 -10 -10   7   27.20   31.20
 -10  10   7   25.20   28.60
 -10  10   7   15.60   29.50
  -9 -10   7   83.79   33.60
  -9  10   7  131.49   33.70
  -9  10   7  129.39   35.60
  -8 -10   7   36.70   31.40
  -8  10   7   65.09   32.10
  -8  10   7   65.39   27.70
  -7 -10   7   87.99   32.50
  -7  10   7   94.39   31.10
  -7  10   7  152.48   35.00
  -6 -10   7   58.29   28.90
  -6  10   7   36.30   26.10
  -6  10   7   51.49   25.80
  -5 -10   7   78.49   32.80
  -5  10   7  109.99   33.10
  -5  10   7  101.89   30.20
  -4 -10   7   59.79   33.50
   4  10  -7   65.59   33.70
  -4  10   7  117.69   30.40
  -4  10   7  105.89   30.30
  -3  10   7  127.19   30.60
   3  10  -7  101.19   29.60
  -3  10   7  138.39   31.80
  -2  10   7  109.29   31.30
  -2  10   7   50.99   24.90
   2  10  -7   94.39   29.30
  -1  10   7   67.79   25.70
   1  10  -7   21.20   26.60
  -1  10   7   55.09   27.10
   0  10  -7   36.80   27.90
   0  10   7   43.90   23.60
   0  10   7   81.49   28.50
   1  10   7   33.00   26.20
   1  10   7   57.49   27.90
  -1  10  -7   61.89   31.40
  -2  10  -7   54.79   32.40
   2  10   7   98.39   28.90
   2  10   7   90.19   29.50
  -3  10  -7   25.10   31.20
   3  10   7   32.70   26.20
   3  10   7   67.59   27.90
  -4  10  -7   73.79   35.10
   4  10   7  108.39   30.60
   4  10   7   95.69   29.40
   5  10   7   -3.40   23.30
   5  10   7   -6.70   21.60
  -5  10  -7   19.00   30.30
   6  10   7   19.10   23.70
  -6  10  -7   71.69   34.90
   6  10   7   77.99   29.70
  -7  10  -7  -17.80   28.50
   7  10   7    7.20   27.40
   8  10   7   56.09   34.70
  -8  10  -7   58.59   35.40
  -9 -11   7  -13.90   30.90
  -9  11   7   21.80   29.30
  -9  11   7  -59.59   29.00
  -8 -11   7   41.10   35.30
  -8  11   7   38.40   29.60
  -8  11   7   56.39   32.60
  -7 -11   7  -36.00   32.80
  -7  11   7   -4.60   27.00
  -7  11   7  -34.70   21.80
  -6 -11   7   16.00   31.70
  -6  11   7   20.90   27.40
  -6  11   7   64.09   29.70
  -5 -11   7   24.60   30.00
  -5  11   7    9.50   23.50
  -5  11   7   -7.30   26.90
  -4 -11   7   44.80   32.50
  -4  11   7   52.69   31.70
  -4  11   7   15.50   25.60
  -3  11   7  -67.29   23.90
  -3  11   7   37.80   25.30
   2  11  -7  -38.60   24.20
  -2  11   7   44.10   27.20
  -2  11   7  -13.50   25.80
   1  11  -7   26.20   30.40
  -1  11   7   37.40   29.10
  -1  11   7   39.80   26.50
   0  11   7  -19.90   21.00
   0  11   7  -18.70   23.30
   0  11  -7  -19.10   27.10
  -1  11  -7   13.90   30.10
   1  11   7   32.80   24.80
   1  11   7   24.00   26.70
   2  11   7  -25.20   21.90
   2  11   7   17.80   26.70
  -2  11  -7  -66.09   27.30
   3  11   7  -11.00   23.30
  -3  11  -7   41.10   34.40
   3  11   7  116.39   33.80
   4  11   7    1.90   24.30
  -4  11  -7   20.30   33.60
   4  11   7   14.60   26.00
   5  11   7    2.20   26.60
   5  11   7  -26.30   22.90
  -5  11  -7   39.30   33.40
  -6  11  -7   46.90   33.70
   6  11   7  -19.50   24.10
   6  11   7   51.59   30.10
  -4  12   7   27.10   28.00
  -4  12   7   -9.60   31.30
  -3  12   7   26.40   31.00
  -3  12   7  -11.60   23.10
  -2  12   7   -4.70   30.40
  -2  12   7   78.99   31.50
  -1  12   7   40.40   31.50
  -1  12   7    9.00   27.60
   0  12   7   34.20   30.30
   0  12  -7  -41.00   29.40
   0  12   7   24.00   28.90
   1  12   7   39.00   27.90
  -1  12  -7   20.90   33.30
   1  12   7   12.90   28.80
 -19   0   8   13.30   29.90
 -18   0   8   64.09   29.80
 -17   0   8   68.09   28.90
 -17   0   8   37.30   25.70
 -16   0   8  224.28   33.70
 -16   0   8  247.78   36.60
 -15   0   8  141.69   28.80
 -15   0   8   80.79   26.40
 -14   0   8   58.49   21.80
 -14   0   8   47.10   23.10
 -13   0   8   -7.20   15.70
 -13   0   8   -5.70   17.90
 -12   0   8  534.85   35.50
 -12   0   8  530.65   38.00
 -11   0   8   -4.00   15.70
 -11   0   8   33.60   13.80
 -10   0   8 1032.10   42.50
 -10   0   8 1040.40   44.50
  -9   0   8   25.00   11.50
  -9   0   8   52.89   15.50
  -8   0   8 1186.48   43.10
  -8   0   8 1333.97   45.50
  -7   0   8  133.39   18.00
  -7   0   8  103.09   15.00
  -6   0   8  644.14   30.60
  -5   0   8  180.78   19.70
  -4   0   8 1260.87   44.00
   3   0  -8  249.88   24.70
  -3   0   8  248.58   21.40
   2   0  -8 2062.49   64.69
  -2   0   8 2121.49   63.29
  -1   0   8 3713.03   98.39
   1   0  -8 3725.03   99.39
   0   0   8 1341.37   49.20
   0   0  -8 1352.26   50.49
   1   0   8  906.01   40.00
  -1   0  -8  861.21   40.90
  -2   0  -8 1722.63   61.99
   2   0   8 1779.82   51.39
  -3   0  -8 1254.77   40.40
   3   0   8 1345.67   44.30
  -3   0  -8 1275.57   52.99
   4   0   8 1045.50   40.60
  -4   0  -8 1001.30   48.40
  -4   0  -8  979.70   36.70
   5   0   8  580.64   32.50
  -5   0  -8  589.54   39.80
  -5   0  -8  593.74   30.40
  -6   0  -8  131.19   18.70
  -6   0  -8  135.19   24.80
   6   0   8   96.89   18.70
  -7   0  -8  951.00   52.29
   7   0   8  965.40   45.50
  -7   0  -8  850.51   41.40
  -8   0  -8   83.59   19.40
   8   0   8   79.59   21.30
  -8   0  -8   69.59   22.60
  -9   0  -8  547.75   48.20
  -9   0  -8  544.65   39.10
   9   0   8  615.94   44.10
 -10   0  -8  -19.60   20.30
 -10   0  -8   15.20   18.40
 -11   0  -8  178.18   34.50
 -12   0  -8   -2.00   25.20
 -13   0  -8  167.68   36.40
 -14   0  -8  -10.70   26.60
 -15   0  -8  129.79   36.60
 -19  -1   8  -24.60   28.50
 -19   1   8   42.60   32.60
 -18  -1   8   -0.80   26.50
 -18   1   8   -3.50   26.90
 -18   1   8   36.50   29.30
 -17  -1   8   18.10   27.80
 -17   1   8   16.10   28.50
 -17   1   8    1.70   26.50
 -16  -1   8   33.50   20.90
 -16  -1   8  -29.40   21.10
 -16   1   8   20.00   23.90
 -16   1   8   20.30   24.90
 -15  -1   8    9.80   21.00
 -15  -1   8    5.40   17.20
 -15   1   8   18.00   21.50
 -15   1   8   11.20   22.80
 -14  -1   8    4.80   17.80
 -14  -1   8  -12.70   19.50
 -14   1   8   -3.30   19.80
 -14   1   8   -7.60   20.00
 -13  -1   8  -16.10   17.90
 -13  -1   8  -18.70   15.30
 -13   1   8   -5.00   18.20
 -13   1   8    0.60   17.80
 -12  -1   8  -13.00   12.90
 -12  -1   8  -14.40   16.10
 -12   1   8   15.10   16.10
 -12   1   8   17.60   18.40
 -11  -1   8   85.19   15.30
 -11  -1   8   46.20   18.20
 -11   1   8   74.99   19.30
 -11   1   8   97.79   20.40
 -10  -1   8   20.70   14.80
 -10  -1   8   23.30   10.20
 -10   1   8   32.30   15.10
 -10   1   8   14.10   14.40
  -9  -1   8  196.98   24.40
  -9  -1   8  217.48   19.80
  -9   1   8  255.37   24.10
  -9   1   8  162.58   23.30
  -8  -1   8   25.50   11.70
  -8  -1   8    1.70    9.00
  -8  -1   8   -0.20    9.00
  -8   1   8    3.80   11.00
  -8   1   8   28.30   12.70
  -7  -1   8   47.40   12.10
  -7  -1   8   73.19   12.40
  -7  -1   8   63.59   13.50
  -7   1   8   75.99   15.30
  -7   1   8   68.29   13.20
  -6  -1   8   25.50   10.40
  -6   1   8   -2.30   11.10
  -5  -1   8  172.78   18.30
  -5   1   8  179.88   20.80
  -4  -1   8  210.48   18.90
   4   1  -8  220.88   21.80
  -4   1   8  264.97   23.20
  -3  -1   8  469.15   25.80
   3   1  -8  458.55   27.50
  -3   1   8  434.46   28.20
   2  -1  -8  304.67   28.50
  -2  -1   8  319.97   23.00
  -2   1   8  323.67   25.20
   2   1  -8  354.46   25.60
   1  -1  -8   30.30   15.70
  -1  -1   8   17.80   11.20
   1   1  -8   10.60   11.80
  -1   1   8   22.40   12.00
   0  -1  -8  334.47   29.10
   0  -1   8  313.57   24.50
   0   1   8  367.56   27.30
   0   1  -8  365.56   28.10
   1  -1   8   30.50   12.30
  -1  -1  -8   24.10   14.60
  -1   1  -8   16.10   14.20
   2  -1   8   57.89   12.20
  -2  -1  -8   56.69   18.40
  -2   1  -8   72.19   17.90
   2   1   8   82.79   13.40
  -3  -1  -8   10.90    8.70
   3  -1   8   29.20   11.50
  -3  -1  -8   -3.60   12.20
   3   1   8    1.60   10.00
  -3   1  -8    0.40   14.20
  -3   1  -8   21.50    9.90
  -4  -1  -8   11.90   10.80
   4  -1   8   40.10   13.40
  -4  -1  -8   41.80   18.80
  -4   1  -8   24.00   15.50
   4   1   8   17.60   11.50
  -4   1  -8   23.80   11.40
  -5  -1  -8   -2.80   15.30
  -5  -1  -8    2.50    9.90
   5  -1   8   21.10   12.60
  -5   1  -8    8.90   14.80
   5   1   8   -8.80   11.40
  -5   1  -8    9.80   11.30
  -6  -1  -8  285.57   25.50
   6  -1   8  262.47   27.20
  -6  -1  -8  236.78   32.80
  -6   1  -8  222.28   31.70
  -6   1  -8  271.87   26.00
   6   1   8  266.57   27.20
  -7  -1  -8    9.30   13.80
   7  -1   8    3.70   14.00
  -7  -1  -8    1.60   16.50
  -7   1  -8    3.80   16.50
   7   1   8   14.80   14.50
  -7   1  -8    9.60   14.30
   8  -1   8  114.59   22.30
  -8  -1  -8  148.49   27.60
  -8  -1  -8   83.09   19.70
   8   1   8  108.09   21.70
  -8   1  -8  102.89   24.30
  -8   1  -8  131.89   22.50
  -9  -1  -8   21.80   17.90
   9  -1   8   23.30   19.40
  -9  -1  -8   13.60   21.60
  -9   1  -8   -3.80   16.30
  -9   1  -8    4.60   19.20
   9   1   8    8.20   17.90
 -10  -1  -8   65.29   27.00
 -10  -1  -8   48.10   20.80
 -10   1  -8   75.79   26.40
 -10   1  -8  100.79   24.00
 -11  -1  -8  -17.70   21.90
 -11   1  -8  -28.70   20.80
 -12  -1  -8   10.30   25.00
 -12   1  -8   18.20   23.90
 -13  -1  -8  -34.40   23.90
 -13   1  -8   22.20   26.80
 -14  -1  -8   63.49   33.00
 -14   1  -8   90.89   33.50
 -15  -1  -8   16.00   31.40
 -15   1  -8   21.00   29.50
 -19  -2   8   22.90   31.30
 -19   2   8   14.00   28.80
 -19   2   8   11.60   31.60
 -18  -2   8   56.49   31.00
 -18   2   8   13.70   31.40
 -18   2   8    9.10   25.60
 -17  -2   8   -4.10   25.40
 -17   2   8   76.39   29.60
 -17   2   8  -11.10   27.70
 -16  -2   8   25.50   27.50
 -16   2   8   26.10   26.80
 -16   2   8   74.39   29.40
 -15  -2   8  -18.10   20.70
 -15   2   8   13.00   21.60
 -15   2   8  -27.90   20.40
 -14  -2   8  299.87   38.10
 -14   2   8  250.07   39.10
 -14   2   8  261.87   37.60
 -13  -2   8   88.39   22.10
 -13   2   8   26.30   20.80
 -13   2   8   42.20   21.70
 -12  -2   8  432.36   36.20
 -12   2   8  412.96   35.90
 -12   2   8  409.76   37.10
 -11  -2   8  -13.50   14.60
 -11   2   8   19.10   15.60
 -11   2   8    7.80   15.00
 -10  -2   8  506.35   33.80
 -10   2   8  542.25   36.90
 -10   2   8  488.65   33.80
  -9  -2   8   -6.60   13.50
  -9   2   8    3.70   12.70
  -9   2   8   -1.10   12.80
  -8  -2   8  892.61   36.80
  -8   2   8  747.43   40.50
  -8   2   8  848.32   36.10
  -7  -2   8  305.67   23.90
  -7   2   8  384.56   29.70
  -7   2   8  360.86   23.60
  -6  -2   8 1755.72   47.90
  -6   2   8 1691.73   60.79
  -5  -2   8  143.09   15.70
  -5   2   8  139.49   19.60
  -4  -2   8 1243.58   40.30
  -4   2   8 1380.26   50.09
   4   2  -8 1303.97   42.60
  -3  -2   8  646.84   28.00
  -3   2   8  625.64   34.40
   3   2  -8  663.23   30.20
  -2  -2   8  984.90   37.10
  -2   2   8  993.70   43.10
   2   2  -8 1030.20   39.10
   1  -2  -8   52.09   16.80
  -1  -2   8   18.80   11.90
   1   2  -8   18.40   13.20
   0  -2  -8 1284.37   52.09
   0  -2   8 1336.57   48.40
   0   2  -8 1281.27   48.40
   1  -2   8  421.06   23.50
   1  -2   8  523.05   31.20
  -1  -2  -8  474.55   34.20
   1   2   8  445.16   23.80
  -1   2  -8  478.65   32.30
   2  -2   8  333.27   22.80
  -2  -2  -8  328.67   31.50
   2   2   8  322.57   22.00
  -2   2  -8  326.97   30.10
  -3  -2  -8  830.42   32.40
  -3  -2  -8  852.21   43.90
   3  -2   8  719.33   33.60
   3   2   8  818.72   34.50
  -3   2  -8  789.72   33.20
  -3   2  -8  745.73   42.20
  -4  -2  -8  245.78   30.20
  -4  -2  -8  221.18   21.40
   4  -2   8  280.67   24.80
   4   2   8  228.28   23.10
  -4   2  -8  316.47   31.60
  -4   2  -8  320.17   24.40
  -5  -2  -8  404.96   35.60
   5  -2   8  338.07   27.80
  -5  -2  -8  362.76   25.60
   5   2   8  404.76   28.70
  -5   2  -8  334.47   27.00
  -5   2  -8  414.56   36.10
  -6  -2  -8  143.09   22.10
   6  -2   8  126.09   21.00
  -6  -2  -8  111.79   23.40
  -6   2  -8  154.48   25.80
   6   2   8  152.38   21.70
  -6   2  -8  120.09   19.80
  -7  -2  -8   64.79   21.10
  -7  -2  -8   80.49   17.70
   7  -2   8   99.69   20.00
  -7   2  -8  138.59   27.70
   7   2   8   96.99   19.50
  -7   2  -8   90.09   18.60
  -8  -2  -8   73.49   24.20
   8  -2   8   59.49   19.40
  -8  -2  -8   44.90   18.00
  -8   2  -8   54.29   19.00
  -8   2  -8   60.09   21.80
   8   2   8   90.09   22.20
  -9  -2  -8  106.99   26.70
  -9  -2  -8  113.79   23.60
   9  -2   8   54.19   23.30
   9   2   8  115.79   26.40
  -9   2  -8  104.59   23.20
  -9   2  -8   74.39   26.80
 -10  -2  -8   26.80   25.00
 -10   2  -8   17.30   24.10
 -11  -2  -8   54.29   25.50
 -11   2  -8    6.80   23.60
 -12  -2  -8  -16.80   23.00
 -12   2  -8    6.00   24.40
 -13  -2  -8   10.10   28.80
 -13   2  -8   17.20   27.10
 -14  -2  -8   22.70   30.70
 -14   2  -8    5.80   27.90
 -15  -2  -8   42.30   32.30
 -15   2  -8   89.49   35.60
 -19  -3   8   99.39   36.50
 -19   3   8  -57.09   30.80
 -19   3   8  -38.60   29.20
 -18  -3   8   14.40   27.80
 -18   3   8  -45.00   27.20
 -18   3   8  -24.00   26.90
 -17  -3   8  122.69   32.70
 -17   3   8   58.19   30.80
 -17   3   8   75.59   28.10
 -16  -3   8   -1.30   25.20
 -16   3   8   -3.30   25.70
 -16   3   8  -52.59   24.00
 -15  -3   8  118.89   30.70
 -15   3   8  203.38   35.00
 -15   3   8  142.69   31.10
 -14  -3   8    3.50   22.30
 -14   3   8   -7.60   21.60
 -14   3   8  -22.50   19.90
 -13  -3   8  310.07   38.40
 -13   3   8  346.17   40.40
 -13   3   8  280.57   36.80
 -12  -3   8   21.10   20.00
 -12   3   8   -3.70   17.60
 -12   3   8   11.10   18.90
 -11  -3   8  412.06   35.90
 -11   3   8  536.65   41.50
 -11   3   8  512.45   37.00
 -10  -3   8   13.30   16.30
 -10   3   8    1.80   14.70
 -10   3   8   18.90   15.50
  10   3  -8   -7.00   12.40
  -9  -3   8  619.34   36.10
   9   3  -8  634.74   32.30
  -9   3   8  661.63   41.60
  -9   3   8  586.34   35.00
  -8  -3   8    8.70   13.20
   8   3  -8   10.60   11.70
  -8   3   8  -13.10   11.10
  -8   3   8   -3.10   13.50
  -7  -3   8  835.52   37.30
  -7   3   8  930.31   37.60
  -7   3   8  903.11   44.70
  -6  -3   8  143.59   20.40
  -6   3   8  117.89   21.60
  -6   3   8  122.19   16.50
  -5  -3   8  634.84   30.00
  -5   3   8  596.14   28.90
  -5   3   8  553.34   36.30
  -4  -3   8   34.00    9.70
  -4  -3   8   31.10   11.20
  -4   3   8   39.80   11.00
   4   3  -8   19.80   10.70
  -3  -3   8  669.53   29.30
  -3  -3   8  698.33   29.60
   3   3  -8  700.83   30.40
  -2  -3   8  407.76   25.20
  -2  -3   8  410.36   25.50
  -2   3   8  448.86   24.10
   2   3  -8  427.26   26.60
  -1  -3   8 1482.15   50.59
  -1  -3   8 1451.35   45.60
  -1   3   8 1448.76   45.30
  -1   3   8 1454.45   45.30
   1   3  -8 1469.05   50.79
   0  -3   8   63.39   15.70
   0  -3  -8   46.00   18.50
   0  -3   8   62.19   13.30
   0   3   8   47.30   12.00
   0   3   8   73.29   13.10
   0   3  -8   69.29   16.50
   1  -3   8  992.50   37.90
  -1  -3  -8 1071.99   36.00
  -1  -3  -8  996.10   48.90
  -1   3  -8  965.00   44.40
   1   3   8 1031.30   37.90
  -1   3  -8  984.30   35.40
  -2  -3  -8  818.82   44.00
   2  -3   8  741.33   34.10
  -2  -3  -8  774.82   32.30
   2   3   8  812.82   34.60
  -2   3  -8  766.42   32.80
  -2   3  -8  757.72   41.50
   3  -3   8  573.64   31.40
  -3  -3  -8  580.94   29.10
  -3  -3  -8  611.04   40.00
   3   3   8  553.94   30.40
  -3   3  -8  547.05   37.70
  -3   3  -8  575.44   30.20
   4  -3   8  750.22   37.00
  -4  -3  -8  730.03   34.30
  -4  -3  -8  799.22   45.90
  -4   3  -8  695.83   43.50
  -4   3  -8  675.33   34.20
   4   3   8  728.13   35.50
   5  -3   8  285.27   27.30
  -5  -3  -8  224.18   32.50
  -5  -3  -8  237.58   25.30
  -5   3  -8  302.97   34.40
   5   3   8  322.37   27.50
  -5   3  -8  263.87   26.60
  -6  -3  -8  383.36   28.90
   6  -3   8  361.46   31.70
  -6   3  -8  365.96   37.40
  -6   3  -8  309.37   29.90
   6   3   8  332.97   30.90
   7  -3   8  138.09   24.00
  -7  -3  -8  119.29   21.00
  -7  -3  -8  123.89   27.70
   7   3   8  125.69   23.10
  -7   3  -8  109.19   25.40
  -7   3  -8  162.48   24.60
  -8  -3  -8  349.77   32.40
  -8  -3  -8  325.37   40.90
   8  -3   8  380.36   38.00
  -8   3  -8  438.86   36.20
  -8   3  -8  339.07   41.60
   8   3   8  459.75   37.50
  -9  -3  -8  101.09   22.60
  -9  -3  -8  107.49   30.00
  -9   3  -8  125.69   29.70
  -9   3  -8   97.89   24.50
 -10  -3  -8  118.19   31.70
 -10   3  -8  124.19   30.00
 -11  -3  -8   20.20   28.30
 -11   3  -8   32.50   26.00
 -12  -3  -8   41.20   31.20
 -12   3  -8   36.40   27.00
 -13  -3  -8   16.00   29.60
 -13   3  -8   15.10   26.60
 -14  -3  -8  103.79   36.60
 -14   3  -8  123.99   35.30
 -15  -3  -8    6.40   31.70
 -15   3  -8   18.60   27.60
 -18  -4   8   59.29   32.60
 -18   4   8  -43.60   29.10
 -18   4   8  -11.30   29.30
 -17  -4   8   73.09   31.20
 -17   4   8  -30.20   28.30
 -17   4   8  -24.30   26.80
 -16  -4   8   50.39   27.20
 -16   4   8  -14.10   25.80
 -16   4   8  -10.30   24.30
 -15  -4   8   -0.60   25.50
 -15   4   8  -13.90   23.70
 -15   4   8   41.40   24.00
 -14  -4   8   45.90   24.60
 -14   4   8   37.50   23.80
 -14   4   8   29.00   24.40
 -13  -4   8   18.10   21.80
 -13   4   8   21.40   22.00
 -13   4   8    9.10   21.40
 -12  -4   8    2.20   20.20
 -12   4   8    7.10   20.00
 -12   4   8   -2.30   18.90
 -11  -4   8    7.40   18.20
 -11   4   8    7.50   18.30
 -11   4   8   11.70   17.90
  11   4  -8   20.10   16.30
 -10  -4   8   22.60   17.30
 -10   4   8   15.10   16.80
  10   4  -8   -9.20   13.10
 -10   4   8  -11.00   15.50
  -9  -4   8  -13.50   15.80
  -9   4   8   -7.20   14.30
   9   4  -8   23.90   14.60
  -9   4   8    1.20   16.40
  -8  -4   8    4.10   14.30
   8   4  -8   -4.20   12.70
  -8   4   8  -14.60   13.80
  -8   4   8    2.70   13.80
  -7  -4   8   35.60   15.80
  -7   4   8   29.80   17.30
   7   4  -8   21.20   13.00
  -7   4   8   41.10   15.00
  -6  -4   8   81.19   17.60
  -6   4   8   72.79   15.60
   6   4  -8   56.79   13.50
  -6   4   8   51.79   18.10
  -5  -4   8   -5.50   12.30
  -5  -4   8   21.00   14.10
  -5   4   8    2.40   13.90
   5   4  -8    9.40   11.30
  -5   4   8  -11.50   11.80
  -4  -4   8   58.29   13.90
  -4  -4   8   25.30   10.20
  -4  -4   8   48.00   14.70
  -4   4   8   62.09   13.80
   4   4  -8   37.00   11.00
  -4   4   8   39.20   12.40
  -4   4   8   38.40   15.90
  -3  -4   8    0.80   10.40
  -3  -4   8   20.40   12.50
  -3  -4   8   -5.80   12.40
  -3   4   8    5.80   11.20
   3   4  -8   19.70   11.40
   3   4  -8    2.10   10.50
  -3   4   8    9.40   10.90
  -2  -4   8   19.80   13.90
  -2  -4   8   21.00   12.70
  -2  -4   8   28.70   12.70
  -2   4   8    3.60   10.80
   2   4  -8   12.30   12.50
   2   4  -8    9.70   10.30
  -2   4   8    1.90   11.70
  -1  -4   8    5.00   11.50
  -1  -4   8    1.80   11.80
   1   4  -8   -6.80   12.30
  -1   4   8   12.10   10.00
  -1   4   8   -6.50   10.40
   1   4  -8   -4.10    9.70
[truncated: 205,501 more chars]
