# Supplementary material for: Tetrel bond in the triphenyltin(IV) chloride–cyclo­hexyl­diphenyl­phosphane oxide (1/1) cocrystal
Source: IUCrdata. 2023 Aug 1;8(Pt 8):x230637. doi: 10.1107/S2414314623006375 (PMC10483546; doi:10.1107/S2414314623006375)
Supplement: Supplementary file 2 [file x-08-x230637-Isup2.hkl]

data_I                                                                          
_shelx_title ' S1248'                                                           
_shelx_refln_list_code          4                                               
_shelx_F_calc_maximum      356.56                                               
_exptl_crystal_F_000      1368.00                                               
_reflns_d_resolution_high  0.8368                                               
                                                                                
loop_                                                                           
 _space_group_symop_operation_xyz                                               
 'x, y, z'                                                                      
 '-x, y+1/2, -z+1/2'                                                            
 '-x, -y, -z'                                                                   
 'x, -y-1/2, z-1/2'                                                             
                                                                                
_cell_length_a    16.5483                                                       
_cell_length_b    10.7496                                                       
_cell_length_c    18.6646                                                       
_cell_angle_alpha  90.000                                                       
_cell_angle_beta  105.110                                                       
_cell_angle_gamma  90.000                                                       
                                                                                
_shelx_F_squared_multiplier     1.000                                           
                                                                                
loop_                                                                           
 _refln_index_h                                                                 
 _refln_index_k                                                                 
 _refln_index_l                                                                 
 _refln_F_squared_calc                                                          
 _refln_F_squared_meas                                                          
 _refln_F_squared_sigma                                                         
 _refln_observed_status                                                         
   1   0   0         22.63         59.17        26.45 o                         
   2   0   0      93101.98      92412.98      1002.95 o                         
   3   0   0        803.98        893.00        68.04 o                         
   4   0   0     127135.69     125797.20      1388.52 o                         
   5   0   0       2312.32       2392.61       126.63 o                         
   6   0   0      35205.10      36210.02       789.82 o                         
   7   0   0       5717.22       6300.55       239.00 o                         
   8   0   0      36440.15      38182.30       702.27 o                         
   9   0   0       4374.67       4762.77       194.00 o                         
  10   0   0      18047.74      19030.56       528.50 o                         
  11   0   0       2527.43       2543.15       300.44 o                         
  12   0   0       8162.35       8537.80       404.78 o                         
  13   0   0        217.75        191.14       270.07 o                         
  14   0   0       1466.59       1524.53       310.13 o                         
  15   0   0       1173.41       1014.34       263.90 o                         
  16   0   0       1018.61       1140.09       276.70 o                         
  17   0   0        664.25        613.59       282.27 o                         
  18   0   0        596.91       1160.29       413.51 o                         
   1   1   0      35445.76      37146.05       319.65 o                         
   2   1   0          8.76         49.22        28.49 o                         
   3   1   0      10731.51      10813.46       186.85 o                         
   4   1   0       1495.88       1506.93        78.07 o                         
   5   1   0       2092.75       1966.49       111.04 o                         
   6   1   0         28.60         90.27        49.80 o                         
   7   1   0       7549.68       7491.75       143.75 o                         
   8   1   0        527.50        468.80        67.22 o                         
   9   1   0       6389.12       6710.14       178.72 o                         
  10   1   0         46.94         11.82        89.22 o                         
  11   1   0       4254.63       4017.02       218.48 o                         
  12   1   0        158.03        135.72       130.93 o                         
  13   1   0        440.32        769.53       151.22 o                         
  14   1   0         47.29         72.12       140.09 o                         
  15   1   0        517.33        372.49       167.54 o                         
  16   1   0        553.28        348.25       181.27 o                         
  17   1   0        185.61        100.93       178.35 o                         
  18   1   0        165.44        752.04       289.02 o                         
   0   2   0       8922.45       9284.17       164.49 o                         
   1   2   0        314.16        272.58        40.36 o                         
   2   2   0      37508.96      40226.45       347.37 o                         
   3   2   0        648.37        697.79        59.19 o                         
   4   2   0      19929.39      21045.55       218.34 o                         
   5   2   0         45.70        154.38        47.30 o                         
   6   2   0      33153.99      34285.66       334.83 o                         
   7   2   0        380.77        366.46        62.94 o                         
   8   2   0        633.17        544.40        72.77 o                         
   9   2   0        925.20        910.17        94.83 o                         
  10   2   0       1623.33       1600.51       144.54 o                         
  11   2   0       2055.08       2247.08       227.34 o                         
  12   2   0        587.81        627.93       139.69 o                         
  13   2   0       2947.75       3475.92       249.78 o                         
  14   2   0        292.97        115.67       147.33 o                         
  15   2   0        643.52        643.13       190.40 o                         
  16   2   0        234.88        181.91       170.08 o                         
  17   2   0        274.62         81.07       261.56 o                         
  18   2   0          0.68        805.49       364.65 o                         
   1   3   0      27760.65      30246.15       256.92 o                         
   2   3   0       1082.30       1264.10        70.82 o                         
   3   3   0      16349.50      17280.20       199.51 o                         
   4   3   0        911.47        985.98        63.22 o                         
   5   3   0      33505.14      35023.30       339.21 o                         
   6   3   0       3883.85       4425.03       159.95 o                         
   7   3   0      10144.04       9684.25       174.33 o                         
   8   3   0       1100.21       1082.61        83.09 o                         
   9   3   0       3923.44       4343.77       169.99 o                         
  10   3   0       2396.60       2695.40       168.23 o                         
  11   3   0       4174.98       4378.21       208.86 o                         
  12   3   0       1858.55       1983.90       281.04 o                         
  13   3   0        999.42       1196.77       170.68 o                         
  14   3   0        802.06        803.17       189.65 o                         
  15   3   0        794.45        682.01       178.91 o                         
  16   3   0        518.84        686.65       188.19 o                         
  17   3   0        361.00        694.37       242.62 o                         
  18   3   0        146.08        479.41       414.80 o                         
   0   4   0      11634.06      12515.62       198.71 o                         
   1   4   0         33.76         58.55        44.73 o                         
   2   4   0        849.71        860.39        57.36 o                         
   3   4   0        164.21        186.95        54.38 o                         
   4   4   0       3464.62       3518.25       123.18 o                         
   5   4   0         51.86         27.82        57.73 o                         
   6   4   0       5320.41       5615.69       145.12 o                         
   7   4   0        407.06        536.34        70.60 o                         
   8   4   0       1138.86       1123.71       103.40 o                         
   9   4   0        102.14        101.93        84.32 o                         
  10   4   0       1376.81       1590.30       156.89 o                         
  11   4   0        196.08        160.80       105.16 o                         
  12   4   0        641.64        687.01       146.27 o                         
  13   4   0         26.42        -83.43       139.07 o                         
  14   4   0        204.43        212.43       158.26 o                         
  15   4   0         10.88       -162.04       162.04 o                         
  16   4   0        383.32        327.98       228.09 o                         
  17   4   0          3.92        -45.23       372.16 o                         
  18   4   0         39.56        -94.33       432.89 o                         
   1   5   0       6927.65       7801.99       134.13 o                         
   2   5   0        125.01        180.45        52.13 o                         
   3   5   0      10138.81      10963.50       178.05 o                         
   4   5   0        146.29         84.43        61.52 o                         
   5   5   0       5153.13       5570.48       150.96 o                         
   6   5   0        490.72        596.95        77.86 o                         
   7   5   0        602.45        670.30       116.30 o                         
   8   5   0        845.38        896.96       117.54 o                         
   9   5   0        886.69        887.93       108.70 o                         
  10   5   0        402.64        557.75       109.19 o                         
  11   5   0        293.19        239.81       112.68 o                         
  12   5   0        152.24        198.39       143.45 o                         
  13   5   0        485.79        456.06       164.19 o                         
  14   5   0        853.66        875.27       186.58 o                         
  15   5   0          8.17       -151.18       204.75 o                         
  16   5   0        108.53        510.11       234.66 o                         
  17   5   0         29.78         43.94       414.80 o                         
   0   6   0        405.86        458.71        89.72 o                         
   1   6   0        232.96        350.40        64.92 o                         
   2   6   0       2119.46       2188.10       101.53 o                         
   3   6   0        252.55        244.92        66.07 o                         
   4   6   0       3155.88       3226.88       117.48 o                         
   5   6   0        401.05        426.53        82.45 o                         
   6   6   0       1144.16       1210.56       210.99 o                         
   7   6   0       1183.08       1223.70       134.29 o                         
   8   6   0        660.70        632.01       134.47 o                         
   9   6   0        408.03        569.77       113.01 o                         
  10   6   0       2068.34       2248.68       169.94 o                         
  11   6   0        387.43        585.31       195.08 o                         
  12   6   0        824.42        325.24       221.61 o                         
  13   6   0        879.68        939.77       285.25 o                         
  14   6   0        335.41        167.91       213.76 o                         
  15   6   0        927.19        960.09       257.08 o                         
  16   6   0        204.91        369.58       432.89 o                         
   1   7   0         43.57        147.97        65.01 o                         
   2   7   0        111.79         50.01        72.16 o                         
   3   7   0         13.03         64.01        76.95 o                         
   4   7   0        243.65        284.60       101.70 o                         
   5   7   0        103.75        171.66        94.20 o                         
   6   7   0        719.41        580.21        95.95 o                         
   7   7   0       1729.13       1610.78       128.22 o                         
   8   7   0          3.40        249.61       107.87 o                         
   9   7   0         12.48        200.86       141.82 o                         
  10   7   0         77.41        165.64       145.44 o                         
  11   7   0        142.01         64.94       154.76 o                         
  12   7   0         33.55        283.18       174.47 o                         
  13   7   0         19.67        -85.42       207.72 o                         
  14   7   0        280.73        244.16       228.17 o                         
  15   7   0         26.37       -226.14       404.47 o                         
   0   8   0       4129.40       4598.86       516.18 o                         
   1   8   0        143.21        280.95       125.14 o                         
   2   8   0       5262.82       5990.77       220.95 o                         
   3   8   0          1.57        160.13        99.12 o                         
   4   8   0       2164.60       2571.97       179.82 o                         
   5   8   0        168.84        -47.30       101.35 o                         
   6   8   0       4858.70       4562.91       220.25 o                         
   7   8   0          6.11         83.16       114.05 o                         
   8   8   0       1529.45       1390.12       151.47 o                         
   9   8   0        521.95        406.47       127.61 o                         
  10   8   0        378.38        386.48       134.60 o                         
  11   8   0        196.16          5.17       192.43 o                         
  12   8   0        447.94        279.70       235.61 o                         
  13   8   0        111.34       -297.22       402.53 o                         
  14   8   0        350.35       -275.24       425.14 o                         
   1   9   0       1883.32       1908.10       158.16 o                         
   2   9   0        140.73         29.85       111.26 o                         
   3   9   0       1774.26       1857.15       160.60 o                         
   4   9   0          1.19        -41.97       157.45 o                         
   5   9   0       1081.91       1143.91       144.77 o                         
   6   9   0          1.68       -112.75       116.93 o                         
   7   9   0       2579.22       2193.12       188.48 o                         
   8   9   0        430.61        360.67       133.85 o                         
   9   9   0        498.72        414.45       181.61 o                         
  10   9   0        430.92         63.73       206.84 o                         
  11   9   0        930.62       1069.25       250.56 o                         
  12   9   0        298.03        160.24       409.63 o                         
  13   9   0        233.59       -107.25       416.10 o                         
   0  10   0        242.89        357.02       207.62 o                         
   1  10   0         80.04         91.30       133.15 o                         
   2  10   0          5.86        115.29       132.17 o                         
   3  10   0         60.04         50.80       127.38 o                         
   4  10   0         60.52        -30.44       127.89 o                         
   5  10   0        598.62        543.51       170.62 o                         
   6  10   0         19.11        173.62       133.24 o                         
   7  10   0        167.54         37.69       151.95 o                         
   8  10   0         45.44        -20.48       197.52 o                         
   9  10   0        289.10        -66.31       279.11 o                         
  10  10   0         37.27       -308.84       360.53 o                         
  11  10   0         89.18        -23.26       419.97 o                         
   1  11   0       3062.55       3164.43       246.79 o                         
   2  11   0        148.27       -110.66       146.26 o                         
   3  11   0       2841.52       3356.81       494.09 o                         
   4  11   0        242.71         59.12       211.97 o                         
   5  11   0       2777.92       2622.14       325.62 o                         
   6  11   0         83.69       -293.33       293.33 o                         
   7  11   0       1880.44       1271.42       466.49 o                         
   8  11   0         45.03        245.52       392.84 o                         
   9  11   0       1439.82        147.31       427.73 o                         
   0  12   0       2737.79       1312.77       385.08 o                         
   1  12   0          0.49       -222.80       458.67 o                         
   2  12   0       2515.25       1981.26       414.74 o                         
   3  12   0        177.21       -216.34       216.34 o                         
   4  12   0       2035.51       1540.20       449.69 o                         
   5  12   0        175.88       -271.37       341.15 o                         
   6  12   0       1544.82       1714.65       514.30 o                         
 -19   1   1        778.89       1064.66       460.03 o                         
 -18   1   1         16.27        364.26       208.69 o                         
 -17   1   1       1152.62       1772.61       216.67 o                         
 -16   1   1          0.31        212.50       161.78 o                         
 -15   1   1       3653.52       4561.28       286.91 o                         
 -14   1   1         99.15        191.35       140.71 o                         
 -13   1   1       7110.83       8009.35       295.30 o                         
 -12   1   1        186.23         78.64       115.32 o                         
 -11   1   1      10951.17      12044.99       417.18 o                         
 -10   1   1        831.17        925.15       105.19 o                         
  -9   1   1      21079.49      20967.49       419.39 o                         
  -8   1   1       3158.88       3445.81       127.04 o                         
  -7   1   1      39663.58      39023.51       372.98 o                         
  -6   1   1       3576.70       4012.85       102.33 o                         
  -5   1   1      53232.81      50356.55       432.58 o                         
  -4   1   1       8445.19       8446.75       116.44 o                         
  -3   1   1      66974.47      62190.01       574.11 o                         
  -2   1   1       8922.23       8180.74       235.91 o                         
  -1   1   1      33528.88      31377.99       298.52 o                         
   0   1   1      18616.81      18090.01       181.30 o                         
   1   1   1      23018.68      21282.46       199.74 o                         
   2   1   1       9021.83       8400.60       192.05 o                         
   3   1   1      20042.03      17894.00       185.40 o                         
   4   1   1       8057.10       7409.66       120.71 o                         
   5   1   1       1784.52       1773.22        90.81 o                         
   6   1   1      13418.08      12553.92       187.54 o                         
   7   1   1       1678.50       1506.28       107.78 o                         
   8   1   1      11202.41      10378.11       191.61 o                         
   9   1   1        389.92        324.47        82.06 o                         
  10   1   1       7413.79       7277.07       203.48 o                         
  11   1   1         38.94          3.76       106.20 o                         
  12   1   1       3215.34       3906.71       237.86 o                         
  13   1   1        201.21        268.29       137.89 o                         
  14   1   1       1036.11       1442.55       252.36 o                         
  15   1   1         14.76       -150.45       150.45 o                         
  16   1   1        598.22        800.37       188.53 o                         
  17   1   1         16.39        161.21       229.40 o                         
  18   1   1        239.19         63.84       454.86 o                         
 -18   2   1       1041.27       1232.59       505.59 o                         
 -17   2   1         43.83         26.88       177.51 o                         
 -16   2   1        956.83       1324.47       203.18 o                         
 -15   2   1          0.97         49.51       150.54 o                         
 -14   2   1       4209.43       4468.31       276.87 o                         
 -13   2   1         17.71        -45.93       131.63 o                         
 -12   2   1       4072.17       4594.85       239.61 o                         
 -11   2   1        124.68         58.49        95.01 o                         
 -10   2   1       7120.07       7384.31       207.26 o                         
  -9   2   1       1460.88       1507.61       118.75 o                         
  -8   2   1       9251.50       9231.88       184.23 o                         
  -7   2   1       3422.05       3529.99       114.93 o                         
  -6   2   1      40389.99      40046.52       375.85 o                         
  -5   2   1       4228.20       4259.02        96.37 o                         
  -4   2   1      15897.17      14689.17       180.65 o                         
  -3   2   1      11505.01      11010.60       165.78 o                         
  -2   2   1      29303.07      27903.94       287.65 o                         
  -1   2   1      13466.50      13451.49       124.62 o                         
   0   2   1       2634.94       2612.90        85.31 o                         
   1   2   1      23013.62      22884.82       267.75 o                         
   2   2   1      30870.05      29449.75       303.24 o                         
   3   2   1      11407.10      10677.45       141.55 o                         
   4   2   1       7114.82       6511.34       117.46 o                         
   5   2   1       3598.78       3423.95       100.72 o                         
   6   2   1       8388.62       8181.37       163.73 o                         
   7   2   1       7165.39       6641.10       151.22 o                         
   8   2   1       1584.16       1593.76       100.07 o                         
   9   2   1       3500.93       3940.17       144.32 o                         
  10   2   1         81.68         -7.68       102.29 o                         
  11   2   1       2458.43       2583.24       198.22 o                         
  12   2   1         40.79        126.19       123.51 o                         
  13   2   1        486.78        665.05       151.59 o                         
  14   2   1         49.46         17.50       147.91 o                         
  15   2   1        642.36        584.99       171.99 o                         
  16   2   1         33.86         39.45       170.13 o                         
  17   2   1        128.16       -116.98       241.68 o                         
  18   2   1         52.42       -257.44       257.44 o                         
 -18   3   1          6.30        176.40       239.97 o                         
 -17   3   1          1.45        259.30       220.41 o                         
 -16   3   1          1.49       -102.97       166.06 o                         
 -15   3   1          7.69       -158.79       193.23 o                         
 -14   3   1         26.79         79.56       149.08 o                         
 -13   3   1         94.10       -131.56       131.56 o                         
 -12   3   1         98.67       -108.80       143.33 o                         
 -11   3   1         40.60       -106.60       118.82 o                         
 -10   3   1        987.98       1206.28       111.03 o                         
  -9   3   1       1066.47       1168.66       103.48 o                         
  -8   3   1       1481.60       1488.40        97.29 o                         
  -7   3   1        304.35        362.97        61.34 o                         
  -6   3   1       6022.34       6279.67       131.24 o                         
  -5   3   1        787.15        723.68        96.97 o                         
  -4   3   1       4924.10       5082.02       109.34 o                         
  -3   3   1       1317.53       1411.00        71.75 o                         
  -2   3   1       5588.06       5194.98       101.06 o                         
  -1   3   1        522.55        570.91        45.44 o                         
   0   3   1       7176.40       6874.10       101.66 o                         
   1   3   1       3075.10       3343.04        90.81 o                         
   2   3   1       3865.95       3748.63       100.75 o                         
   3   3   1       2960.16       3127.68       104.63 o                         
   4   3   1      11023.09      11076.75       159.81 o                         
   5   3   1       4150.83       4383.50       121.66 o                         
   6   3   1       6566.02       6105.57       142.64 o                         
   7   3   1       4031.82       3983.67       131.63 o                         
   8   3   1        263.68        169.89        67.33 o                         
   9   3   1        687.33        577.03        86.91 o                         
  10   3   1        555.45        419.05       109.65 o                         
  11   3   1       1258.98       1160.49       149.46 o                         
  12   3   1        477.00        379.08       140.63 o                         
  13   3   1       1229.45       1267.89       227.74 o                         
  14   3   1        189.16         55.71       151.35 o                         
  15   3   1        418.13        767.69       181.48 o                         
  16   3   1        180.61        142.74       172.59 o                         
  17   3   1         67.99        303.27       291.38 o                         
  18   3   1         30.65        466.49       422.56 o                         
 -18   4   1        190.73       -330.81       398.00 o                         
 -17   4   1          0.04       -245.96       309.53 o                         
 -16   4   1       1131.74       1485.69       259.85 o                         
 -15   4   1          3.98        -70.77       275.84 o                         
 -14   4   1       1714.42       1831.27       202.76 o                         
 -13   4   1          0.78        -84.22       161.59 o                         
 -12   4   1       1464.77       1639.96       156.11 o                         
 -11   4   1        319.59        343.79       103.57 o                         
 -10   4   1       4375.98       4315.42       179.18 o                         
  -9   4   1       1040.56       1129.46       102.20 o                         
  -8   4   1       9357.68       9818.34       210.74 o                         
  -7   4   1       1461.47       1412.21        91.09 o                         
  -6   4   1        949.76        904.60        79.86 o                         
  -5   4   1       5141.29       5188.02       135.15 o                         
  -4   4   1      11168.71      10858.69       209.71 o                         
  -3   4   1       3860.20       4069.90       111.06 o                         
  -2   4   1      11022.66      11656.59       150.55 o                         
  -1   4   1       7560.93       7768.59       116.59 o                         
   0   4   1       1137.44        991.20        57.73 o                         
   1   4   1      14060.51      14207.09       167.43 o                         
   2   4   1       2800.20       2663.23       102.41 o                         
   3   4   1       8114.51       7773.73       143.24 o                         
   4   4   1       1622.63       1448.78        88.24 o                         
   5   4   1      14505.61      13418.33       225.50 o                         
   6   4   1        163.69        257.59        66.82 o                         
   7   4   1       6004.29       5676.07       151.38 o                         
   8   4   1         87.97         68.40        67.02 o                         
   9   4   1       4545.72       4424.66       195.41 o                         
  10   4   1          0.18        -92.31        92.31 o                         
  11   4   1       4322.65       4467.38       309.76 o                         
  12   4   1        205.08       -130.57       130.57 o                         
  13   4   1       2551.86       2717.55       219.40 o                         
  14   4   1         49.12        -21.24       159.94 o                         
  15   4   1       1380.09       1446.80       209.92 o                         
  16   4   1         64.49         68.49       388.96 o                         
  17   4   1       1061.15        913.47       456.15 o                         
 -17   5   1         88.12        296.07       260.78 o                         
 -16   5   1         14.51        -48.95       214.09 o                         
 -15   5   1        611.17        448.73       222.92 o                         
 -14   5   1         30.85        231.86       195.18 o                         
 -13   5   1        325.66        364.13       154.66 o                         
 -12   5   1          2.49       -126.37       126.37 o                         
 -11   5   1        301.78        155.10       125.29 o                         
 -10   5   1        152.31        192.58        95.15 o                         
  -9   5   1       2074.86       2398.85       223.61 o                         
  -8   5   1        248.98        315.73        95.83 o                         
  -7   5   1       1379.22       1451.58       116.63 o                         
  -6   5   1        236.42        211.33        77.53 o                         
  -5   5   1        951.28       1087.54        74.53 o                         
  -4   5   1       2374.76       2371.59       105.74 o                         
  -3   5   1       5314.78       5261.34       124.07 o                         
  -2   5   1        636.61        806.44        84.59 o                         
  -1   5   1       3340.25       3574.55        97.70 o                         
   0   5   1       4432.30       4846.96       108.94 o                         
   1   5   1       4262.45       4503.16       110.53 o                         
   2   5   1       3371.74       3844.56       137.75 o                         
   3   5   1       6725.50       7191.42       157.34 o                         
   4   5   1       3194.09       3425.38       130.68 o                         
   5   5   1       3445.73       3466.52       136.02 o                         
   6   5   1       6562.58       6660.01       168.01 o                         
   7   5   1       1531.45       1606.33       116.00 o                         
   8   5   1       4609.78       4326.23       182.85 o                         
   9   5   1       1469.76       1259.51       125.03 o                         
  10   5   1       3348.60       3342.54       197.42 o                         
  11   5   1        135.79        -71.69       135.02 o                         
  12   5   1       2147.53       2177.16       200.68 o                         
  13   5   1        143.91        229.87       159.33 o                         
  14   5   1        976.06       1555.46       395.54 o                         
  15   5   1          9.74       -185.77       209.32 o                         
  16   5   1        893.19        416.10       408.34 o                         
  17   5   1          2.91       -208.05       396.71 o                         
 -17   6   1          3.81       -223.55       413.51 o                         
 -16   6   1         43.98         -9.20       232.01 o                         
 -15   6   1          4.41       -137.14       209.66 o                         
 -14   6   1         43.68       -197.36       212.68 o                         
 -13   6   1        264.64        101.54       218.86 o                         
 -12   6   1        980.06       1013.84       215.57 o                         
 -11   6   1         69.18       -141.84       162.36 o                         
 -10   6   1        628.80        759.22       151.89 o                         
  -9   6   1          6.16         22.68       120.75 o                         
  -8   6   1        795.97        496.22       125.30 o                         
  -7   6   1        171.17        285.76        77.03 o                         
  -6   6   1         80.59         19.40        69.54 o                         
  -5   6   1       1707.54       1593.70       111.04 o                         
  -4   6   1        587.73        567.03        85.96 o                         
  -3   6   1       1481.35       1742.67        90.97 o                         
  -2   6   1         17.34        -38.94        55.86 o                         
  -1   6   1       3477.90       3707.25       120.48 o                         
   0   6   1       2129.70       2266.20        92.40 o                         
   1   6   1          3.44        109.61        57.82 o                         
   2   6   1         87.70        143.66        60.05 o                         
   3   6   1        550.42        484.20        70.94 o                         
   4   6   1         19.28        -41.69        58.54 o                         
   5   6   1       1123.03       1124.93        95.51 o                         
   6   6   1        137.83         63.68        83.81 o                         
   7   6   1        149.38        227.14        94.76 o                         
   8   6   1         11.05         42.59       102.55 o                         
   9   6   1        566.29        444.66       131.41 o                         
  10   6   1          1.67         75.36       155.73 o                         
  11   6   1        393.19        543.27       190.31 o                         
  12   6   1         16.85       -134.91       150.45 o                         
  13   6   1        196.12        296.10       173.35 o                         
  14   6   1         33.09       -254.65       254.65 o                         
  15   6   1         10.95       -341.15       341.15 o                         
  16   6   1          9.32        307.55       403.17 o                         
 -16   7   1         19.22       -408.34       408.34 o                         
 -15   7   1        177.67        548.97       258.84 o                         
 -14   7   1          8.20       -269.70       269.70 o                         
 -13   7   1        348.98        234.83       250.55 o                         
 -12   7   1         80.18        -55.44       191.44 o                         
 -11   7   1        559.28        371.79       172.78 o                         
 -10   7   1        414.09        557.44       173.80 o                         
  -9   7   1       1300.39       1284.95       133.98 o                         
  -8   7   1         40.48          1.62       110.04 o                         
  -7   7   1       2239.98       2261.49       136.43 o                         
  -6   7   1       1485.34       1539.41       108.12 o                         
  -5   7   1       3667.72       3673.42       238.13 o                         
  -4   7   1       1219.67       1378.41       140.61 o                         
  -3   7   1       4239.95       4564.56       161.37 o                         
  -2   7   1       1694.98       1888.93       127.71 o                         
  -1   7   1       3077.53       3294.16       146.63 o                         
   0   7   1       2303.60       2324.07       118.16 o                         
   1   7   1       2410.20       2451.67       128.73 o                         
   2   7   1       3809.44       4096.77       160.43 o                         
   3   7   1       2121.14       2052.31       126.44 o                         
   4   7   1       7788.10       7803.10       231.98 o                         
   5   7   1        895.56        919.76       120.21 o                         
   6   7   1       4611.64       4523.77       262.82 o                         
   7   7   1        889.75        803.97       147.85 o                         
   8   7   1       2235.63       2179.75       192.64 o                         
   9   7   1        373.42        183.67       145.15 o                         
  10   7   1       3037.96       3113.68       241.59 o                         
  11   7   1        106.37        188.98       163.02 o                         
  12   7   1       2353.55       2645.04       403.99 o                         
  13   7   1         19.42         72.96       218.96 o                         
  14   7   1       1574.02       1780.55       565.99 o                         
  15   7   1         19.15        -24.55       404.47 o                         
 -15   8   1          1.68       -392.84       392.84 o                         
 -14   8   1         57.72         40.71       280.06 o                         
 -13   8   1         50.60        256.83       235.07 o                         
 -12   8   1        284.87        346.48       274.74 o                         
 -11   8   1         57.32        -62.83       212.18 o                         
 -10   8   1         96.17       -136.14       147.04 o                         
  -9   8   1         88.88        288.00       150.51 o                         
  -8   8   1        167.86        245.21       114.15 o                         
  -7   8   1         47.85        -15.26        97.80 o                         
  -6   8   1         15.57         50.96        91.83 o                         
  -5   8   1       2393.12       2624.05       178.09 o                         
  -4   8   1          2.01        -46.01        95.63 o                         
  -3   8   1       1417.33       1493.01       138.58 o                         
  -2   8   1         30.78         88.92       100.96 o                         
  -1   8   1       1769.46       1960.22       148.65 o                         
   0   8   1          1.52        -98.07        98.07 o                         
   1   8   1       1062.92       1137.37       126.40 o                         
   2   8   1         22.69         19.38        96.41 o                         
   3   8   1       1830.85       1797.20       147.42 o                         
   4   8   1          1.17         42.89       102.25 o                         
   5   8   1       2489.44       2325.05       172.94 o                         
   6   8   1        297.36        370.06       119.94 o                         
   7   8   1       1567.99       1858.09       293.05 o                         
   8   8   1         20.97        -74.99       117.85 o                         
   9   8   1       2298.70       2475.67       380.65 o                         
  10   8   1          0.38        116.56       158.07 o                         
  11   8   1       1663.68       2071.87       235.55 o                         
  12   8   1          9.12       -188.57       321.12 o                         
  13   8   1       1065.69        931.56       471.66 o                         
  14   8   1        142.70       -422.56       422.56 o                         
 -13   9   1        548.14        382.50       465.20 o                         
 -12   9   1         27.68        -77.78       218.75 o                         
 -11   9   1        824.56        768.75       232.55 o                         
 -10   9   1         10.57         96.87       199.75 o                         
  -9   9   1       1307.33       1412.84       235.88 o                         
  -8   9   1         94.63        185.02       125.85 o                         
  -7   9   1        816.41        851.19       150.93 o                         
  -6   9   1          3.88        -84.83       112.37 o                         
  -5   9   1        849.25        740.77       132.28 o                         
  -4   9   1        460.58        430.50       122.09 o                         
  -3   9   1       1028.46       1123.40       226.44 o                         
  -2   9   1         26.97          1.85       113.91 o                         
  -1   9   1       1833.91       1985.70       164.77 o                         
   0   9   1         52.66        -21.60       114.86 o                         
   1   9   1       2366.26       2539.66       318.17 o                         
   2   9   1        260.80        387.93       124.83 o                         
   3   9   1        494.09        411.91       126.50 o                         
   4   9   1        114.71        127.56       126.34 o                         
   5   9   1        463.03        294.78       128.14 o                         
   6   9   1         22.14         56.14       144.54 o                         
   7   9   1        766.71        705.05       147.40 o                         
   8   9   1        120.54        151.16       134.67 o                         
   9   9   1        319.22        238.75       146.09 o                         
  10   9   1        158.95        370.91       263.84 o                         
  11   9   1        112.91       -334.69       334.69 o                         
  12   9   1         27.49       -357.95       387.67 o                         
  13   9   1        226.60        382.50       438.06 o                         
 -12  10   1       1286.86        708.01       475.54 o                         
 -11  10   1        238.07       -191.25       355.36 o                         
 -10  10   1       1367.39       1083.70       395.09 o                         
  -9  10   1        288.97        318.22       220.43 o                         
  -8  10   1       2071.40       2145.50       270.94 o                         
  -7  10   1       1433.01       1184.00       315.35 o                         
  -6  10   1       1722.10       1591.27       176.52 o                         
  -5  10   1        824.07        643.44       144.36 o                         
  -4  10   1       2155.10       2117.33       298.51 o                         
  -3  10   1       1217.48       1323.93       160.24 o                         
  -2  10   1       1885.25       1968.80       175.04 o                         
  -1  10   1       3032.23       3139.74       314.62 o                         
   0  10   1       3698.99       3743.29       257.70 o                         
   1  10   1       3627.31       3578.81       257.39 o                         
   2  10   1       1767.10       1608.38       167.83 o                         
   3  10   1       3115.92       2941.02       201.75 o                         
   4  10   1        541.05        461.94       138.32 o                         
   5  10   1       3098.34       3127.54       219.83 o                         
   6  10   1        904.69        819.94       191.94 o                         
   7  10   1       1846.48       1897.41       189.25 o                         
   8  10   1        304.13        333.39       387.67 o                         
   9  10   1       1454.29       1365.75       457.45 o                         
  10  10   1          6.00       -143.44       354.07 o                         
  11  10   1        728.98        301.09       425.14 o                         
  -9  11   1        414.24       -112.42       357.95 o                         
  -8  11   1        103.81       -306.26       306.26 o                         
  -7  11   1        452.66        244.77       232.69 o                         
  -6  11   1        290.86         19.89       205.03 o                         
  -5  11   1        270.54        234.44       163.76 o                         
  -4  11   1        198.66        -45.66       160.17 o                         
  -3  11   1         88.95       -120.68       147.81 o                         
  -2  11   1        394.43        360.50       187.59 o                         
  -1  11   1        624.06        388.82       185.24 o                         
   0  11   1        741.68        796.82       259.86 o                         
   1  11   1        722.00        507.74       197.85 o                         
   2  11   1        498.08        161.94       197.88 o                         
   3  11   1          9.64       -156.22       156.22 o                         
   4  11   1        472.98        199.90       191.18 o                         
   5  11   1         90.03       -192.00       192.00 o                         
   6  11   1        299.27        596.26       275.03 o                         
   7  11   1         57.93        -32.31       369.58 o                         
   8  11   1        184.52        -37.47       400.59 o                         
   9  11   1          2.84       -348.90       348.90 o                         
  -6  12   1        493.37        -45.23       366.99 o                         
  -5  12   1        286.06       -279.12       330.81 o                         
  -4  12   1        854.73        356.65       390.25 o                         
  -3  12   1        449.18        157.85       227.98 o                         
  -2  12   1        886.91       1016.67       282.51 o                         
  -1  12   1        458.52        422.67       237.99 o                         
   0  12   1        183.90        -58.35       226.13 o                         
   1  12   1        343.54        300.38       238.95 o                         
   2  12   1        736.99        228.52       243.35 o                         
   3  12   1        398.93        311.56       279.77 o                         
   4  12   1        426.60         84.39       241.36 o                         
   5  12   1        411.40        -82.70       363.11 o                         
   6  12   1        375.02         46.52       395.42 o                         
 -19   0   2        329.07        959.59       297.67 o                         
 -18   0   2        720.58        836.54       285.65 o                         
 -17   0   2        534.41       1358.62       301.08 o                         
 -16   0   2       1157.77       1508.53       275.03 o                         
 -15   0   2       1937.64       3028.79      1056.97 o                         
 -14   0   2         35.75        144.73       198.27 o                         
 -13   0   2       1379.14       1235.46       218.84 o                         
 -12   0   2      13372.47      13557.41       468.09 o                         
 -11   0   2       5383.53       5581.06       317.05 o                         
 -10   0   2       2435.79       2468.56       194.58 o                         
  -9   0   2       5848.98       5389.65       224.46 o                         
  -8   0   2       5717.08       4950.23       175.57 o                         
  -7   0   2       4243.29       4233.37       155.98 o                         
  -6   0   2         10.57        -60.22        60.22 o                         
  -5   0   2       4547.60       4363.16       132.42 o                         
  -4   0   2         41.24         12.36        52.00 o                         
  -3   0   2      13670.18      12649.67       350.24 o                         
  -2   0   2        488.42        510.87        55.23 o                         
  -1   0   2      20152.68      18843.69       326.87 o                         
   0   0   2        428.64        424.35        54.46 o                         
   1   0   2      18139.69      17043.13       220.82 o                         
   2   0   2         19.69        -52.11        52.11 o                         
   3   0   2       3146.35       3105.24       142.80 o                         
   4   0   2      15399.88      14048.60       281.95 o                         
   5   0   2       5714.60       5214.72       213.19 o                         
   6   0   2       2676.01       2479.14       147.02 o                         
   7   0   2       3202.22       3046.78       163.21 o                         
   8   0   2       4942.30       5234.38       358.74 o                         
   9   0   2       4199.63       4765.28       238.01 o                         
  10   0   2        616.78        559.81       138.01 o                         
  11   0   2         86.71        145.26       163.07 o                         
  12   0   2        826.93       1066.56       217.38 o                         
  13   0   2         42.97       -168.42       285.58 o                         
  14   0   2          5.42       -195.64       195.64 o                         
  15   0   2        344.74        140.48       231.57 o                         
  16   0   2        442.57        209.20       244.97 o                         
  17   0   2          2.15        173.16       360.53 o                         
  18   0   2        252.52       -116.30       357.95 o                         
 -19   1   2        308.64        391.96       233.98 o                         
 -18   1   2         89.92        107.76       185.01 o                         
 -17   1   2       1427.82       1360.34       286.40 o                         
 -16   1   2         17.38        318.70       274.77 o                         
 -15   1   2          7.06         71.83       213.00 o                         
 -14   1   2         82.46        293.37       137.30 o                         
 -13   1   2       3059.60       2833.95       287.01 o                         
 -12   1   2        199.04        434.98       171.71 o                         
 -11   1   2       4311.35       4051.86       181.58 o                         
 -10   1   2       3324.46       3511.45       163.55 o                         
  -9   1   2       3299.10       3108.72       137.71 o                         
  -8   1   2       6762.67       6436.15       135.46 o                         
  -7   1   2       1333.56       1324.99        72.35 o                         
  -6   1   2       5104.99       4635.87       102.87 o                         
  -5   1   2       3194.47       3017.52        82.76 o                         
  -4   1   2        704.21        723.53        68.99 o                         
  -3   1   2        172.22        148.26        43.91 o                         
  -2   1   2        584.66        523.86        40.75 o                         
  -1   1   2       2498.12       2307.84        49.45 o                         
   0   1   2        165.00        163.30        26.68 o                         
   1   1   2         22.54         12.12        23.95 o                         
   2   1   2       2441.57       2341.35        76.02 o                         
   3   1   2       1629.50       1564.92        74.22 o                         
   4   1   2       1149.75       1088.72        82.60 o                         
   5   1   2        585.21        623.71        58.90 o                         
   6   1   2       4747.06       4476.85       123.24 o                         
   7   1   2         20.64         15.29        60.66 o                         
   8   1   2        503.32        404.39        78.32 o                         
   9   1   2        227.19        221.17        81.66 o                         
  10   1   2       1062.27       1191.72       110.45 o                         
  11   1   2        711.66        419.62       126.33 o                         
  12   1   2        709.26        434.55       132.07 o                         
  13   1   2        138.21        134.05       138.23 o                         
  14   1   2       1087.94        972.45       177.92 o                         
  15   1   2        157.62        367.38       166.61 o                         
  16   1   2          4.58         48.84       170.37 o                         
  17   1   2        161.90        255.67       593.71 o                         
  18   1   2          0.38        176.74       457.38 o                         
 -19   2   2         70.08         65.73       246.88 o                         
 -18   2   2        168.44         28.91       227.48 o                         
 -17   2   2        354.37        442.32       187.33 o                         
 -16   2   2        252.79        342.68       169.15 o                         
 -15   2   2        895.63       1092.32       175.28 o                         
 -14   2   2       1398.07       1277.55       167.41 o                         
 -13   2   2       2775.36       3084.39       218.02 o                         
 -12   2   2        120.16         40.69       100.88 o                         
 -11   2   2       3842.29       4125.43       355.83 o                         
 -10   2   2        118.44         -4.55        78.53 o                         
  -9   2   2       6573.52       6315.96       175.48 o                         
  -8   2   2        752.80        805.49        72.84 o                         
  -7   2   2       8317.27       7784.86       141.87 o                         
  -6   2   2       1532.34       1867.26       113.31 o                         
  -5   2   2      14465.27      12948.42       317.34 o                         
  -4   2   2       3568.48       3489.68       112.09 o                         
  -3   2   2       4591.60       4456.17       102.82 o                         
  -2   2   2       9581.58       9138.09       129.42 o                         
  -1   2   2        602.61        598.92        62.57 o                         
   0   2   2      11534.30      11121.25       118.21 o                         
   1   2   2       6978.40       6589.68       106.22 o                         
   2   2   2      25713.74      23547.11       233.31 o                         
   3   2   2      12127.00      11290.88       151.05 o                         
   4   2   2        869.73        754.67        58.69 o                         
   5   2   2       4778.04       4711.56       115.72 o                         
   6   2   2       4154.80       3994.86       117.57 o                         
   7   2   2       1369.98       1226.52        86.54 o                         
   8   2   2         20.22        -25.37        73.88 o                         
   9   2   2       1021.05       1172.60       105.08 o                         
  10   2   2       1778.61       1586.59       137.53 o                         
  11   2   2       1540.31       1579.60       163.70 o                         
  12   2   2        552.51        499.17       149.35 o                         
  13   2   2       1003.12       1037.07       172.64 o                         
  14   2   2        917.02        401.33       168.25 o                         
  15   2   2          9.24        -36.79       161.65 o                         
  16   2   2        257.54        419.68       257.65 o                         
  17   2   2         59.67         96.00       262.60 o                         
  18   2   2         78.60        446.41       294.16 o                         
 -18   3   2        123.77        147.97       228.97 o                         
 -17   3   2        731.92        810.35       248.40 o                         
 -16   3   2        728.36        789.35       191.77 o                         
 -15   3   2       1331.10       1195.31       184.19 o                         
 -14   3   2       1616.44       1511.89       222.53 o                         
 -13   3   2        854.52        653.10       128.73 o                         
 -12   3   2       2858.11       2924.81       178.53 o                         
 -11   3   2       2850.30       2754.67       163.01 o                         
 -10   3   2       4184.72       4085.32       164.83 o                         
  -9   3   2        594.40        417.59        80.24 o                         
  -8   3   2       3855.71       3541.36       214.59 o                         
  -7   3   2       4618.92       4622.62       166.87 o                         
  -6   3   2      16383.64      14572.27       229.23 o                         
  -5   3   2       2173.97       2424.23       113.86 o                         
  -4   3   2      17548.09      16355.99       212.32 o                         
  -3   3   2        477.70        490.08        60.19 o                         
  -2   3   2      15784.80      15006.45       174.43 o                         
  -1   3   2        714.91        680.20        49.16 o                         
   0   3   2      23345.25      23000.37       210.08 o                         
   1   3   2       3608.14       3662.65        93.28 o                         
   2   3   2      14343.90      13653.01       174.29 o                         
   3   3   2       5643.51       5465.23       117.32 o                         
   4   3   2      22615.79      21532.13       243.09 o                         
   5   3   2       7272.55       7108.32       139.80 o                         
   6   3   2       4496.33       4257.39       131.97 o                         
   7   3   2       3678.30       3446.15       129.82 o                         
   8   3   2       6231.07       5928.37       160.73 o                         
   9   3   2       1744.23       1505.87       114.83 o                         
  10   3   2       2338.32       2512.03       220.07 o                         
  11   3   2       2334.20       2764.23       220.52 o                         
  12   3   2       2829.20       2972.45       224.96 o                         
  13   3   2       1117.74       1177.16       176.16 o                         
  14   3   2        398.75        294.74       168.00 o                         
  15   3   2       1207.82       1418.30       202.01 o                         
  16   3   2        163.79        -76.61       298.50 o                         
  17   3   2        511.40        768.48       296.04 o                         
 -18   4   2         52.50       -120.64       232.78 o                         
 -17   4   2          0.39        390.82       240.83 o                         
 -16   4   2        188.98        323.15       215.08 o                         
 -15   4   2          3.72         -9.35       200.34 o                         
 -14   4   2         55.86        109.80       168.98 o                         
 -13   4   2          1.13         71.68       136.72 o                         
 -12   4   2        518.07        446.91       111.69 o                         
 -11   4   2         16.85         51.56       173.03 o                         
 -10   4   2        866.89        793.73       201.80 o                         
  -9   4   2         33.30        -12.39       111.54 o                         
  -8   4   2        759.33        705.71       131.78 o                         
  -7   4   2        595.84        802.86       130.76 o                         
  -6   4   2       3669.41       3569.63       140.32 o                         
  -5   4   2       2064.75       1958.19       109.56 o                         
  -4   4   2       6143.64       6338.18       128.88 o                         
  -3   4   2         88.10         95.27        48.24 o                         
  -2   4   2       9993.83      10543.99       133.73 o                         
  -1   4   2       6101.21       6743.12       113.63 o                         
   0   4   2       7108.46       6971.66       112.39 o                         
   1   4   2       4803.16       5188.58       117.14 o                         
   2   4   2       4671.73       4763.58       117.44 o                         
   3   4   2       2883.49       3227.36       110.11 o                         
   4   4   2       4633.20       4641.25       144.69 o                         
   5   4   2       3811.70       3751.27       128.89 o                         
   6   4   2        386.11        465.27        73.50 o                         
   7   4   2          1.52         37.01        65.58 o                         
   8   4   2       1432.70       1358.07        98.74 o                         
   9   4   2       1636.43       1628.09       140.13 o                         
  10   4   2         16.93       -114.53       114.53 o                         
  11   4   2        553.73        531.32       144.24 o                         
  12   4   2          7.97       -135.12       135.12 o                         
  13   4   2        662.52        510.97       181.06 o                         
  14   4   2          0.51        129.70       166.55 o                         
  15   4   2          4.59       -187.19       187.19 o                         
  16   4   2         46.02        -84.91       394.13 o                         
  17   4   2          0.03        425.14       425.14 o                         
 -17   5   2         13.74        126.39       238.40 o                         
 -16   5   2        321.73       -106.34       212.39 o                         
 -15   5   2         70.29         91.13       403.35 o                         
 -14   5   2       1136.95        905.72       233.89 o                         
 -13   5   2        284.78        602.78       190.64 o                         
 -12   5   2       1369.59       1562.89       218.34 o                         
 -11   5   2          0.90        124.02       154.07 o                         
 -10   5   2       3424.39       3487.37       271.29 o                         
  -9   5   2          1.16        -34.60       128.02 o                         
  -8   5   2       6925.63       6616.68       243.87 o                         
  -7   5   2         26.33        -21.98        94.77 o                         
  -6   5   2       7139.52       7178.67       233.17 o                         
  -5   5   2        534.92        536.14        70.10 o                         
  -4   5   2      15493.56      14545.33       219.46 o                         
  -3   5   2        549.70        510.46        63.15 o                         
  -2   5   2      16411.15      15436.80       186.78 o                         
  -1   5   2       1855.19       1765.39        81.96 o                         
   0   5   2       4890.29       4078.50       103.45 o                         
   1   5   2        991.88        971.16        66.93 o                         
   2   5   2      15640.44      14573.26       196.17 o                         
   3   5   2       3819.41       3971.12       128.02 o                         
   4   5   2       5187.11       4598.04       143.47 o                         
   5   5   2       2392.90       2513.90       124.63 o                         
   6   5   2       9016.94       9047.31       207.22 o                         
   7   5   2       3950.12       3875.71       150.32 o                         
   8   5   2       3331.92       3498.48       160.51 o                         
   9   5   2       3847.03       3726.79       233.98 o                         
  10   5   2       1677.86       2091.72       256.07 o                         
  11   5   2       1004.58       1046.59       170.17 o                         
  12   5   2       1039.35       1453.90       188.75 o                         
  13   5   2       1272.14        978.07       186.25 o                         
  14   5   2        480.63        560.72       187.27 o                         
  15   5   2        251.20        371.26       318.96 o                         
  16   5   2        233.93        251.98       438.06 o                         
 -17   6   2        179.28       -411.85       526.00 o                         
 -16   6   2         53.83       -226.63       226.63 o                         
 -15   6   2        614.44        542.81       280.13 o                         
 -14   6   2        341.95       -194.21       194.21 o                         
 -13   6   2       1679.70       1757.49       250.83 o                         
 -12   6   2        248.65        181.74       160.63 o                         
 -11   6   2       2211.92       2048.67       201.56 o                         
 -10   6   2        287.27        135.07       129.50 o                         
  -9   6   2       4325.71       4843.43       252.60 o                         
  -8   6   2        332.74        308.77       123.06 o                         
  -7   6   2       7851.83       7936.53       266.10 o                         
  -6   6   2         40.97         71.55       101.00 o                         
  -5   6   2      11140.45      11045.87       211.73 o                         
  -4   6   2          1.90        -69.69        69.69 o                         
  -3   6   2      16628.90      16776.27       251.30 o                         
  -2   6   2         36.97        -52.36       103.83 o                         
  -1   6   2       8179.38       7715.54       161.98 o                         
   0   6   2        107.61        185.74        63.59 o                         
   1   6   2      14216.39      13465.23       225.87 o                         
   2   6   2        462.45        315.56        75.35 o                         
   3   6   2      15987.18      15501.84       247.30 o                         
   4   6   2        265.85        156.78        75.77 o                         
   5   6   2      23529.24      23758.48       327.77 o                         
   6   6   2        896.03        871.32       106.10 o                         
   7   6   2      13827.42      13257.96       397.61 o                         
   8   6   2        556.22        745.24       144.43 o                         
   9   6   2       4682.24       4933.29       314.11 o                         
  10   6   2        823.25        735.42       187.51 o                         
  11   6   2       3979.94       4957.50       422.98 o                         
  12   6   2        808.80        918.91       189.12 o                         
  13   6   2       1781.43       1605.90       221.19 o                         
  14   6   2        966.05       1319.23       465.20 o                         
  15   6   2        892.15        644.82       435.48 o                         
  16   6   2        376.34        750.65       480.71 o                         
 -16   7   2          2.50       -242.11       242.11 o                         
 -15   7   2         52.48        -66.39       236.54 o                         
 -14   7   2         27.93       -300.97       308.18 o                         
 -13   7   2          8.16       -192.65       192.65 o                         
 -12   7   2         33.89       -108.80       194.58 o                         
 -11   7   2         63.89         32.50       148.41 o                         
 -10   7   2         39.62         26.52       143.29 o                         
  -9   7   2         95.67        276.52       143.10 o                         
  -8   7   2        106.41         54.90       130.19 o                         
  -7   7   2        118.61        138.68        95.34 o                         
  -6   7   2       1742.61       1762.42       164.19 o                         
  -5   7   2        540.50        525.08        82.36 o                         
  -4   7   2        260.58        166.56        83.65 o                         
  -3   7   2        175.48        275.27        78.14 o                         
  -2   7   2        467.99        441.30        82.70 o                         
  -1   7   2         62.49        125.75        72.44 o                         
   0   7   2        102.67         81.39        73.31 o                         
   1   7   2        153.06        138.51        76.98 o                         
   2   7   2        999.18       1027.45        97.00 o                         
   3   7   2        475.06        494.62        87.88 o                         
   4   7   2       3016.99       3191.74       152.37 o                         
   5   7   2        608.53        577.62       113.63 o                         
   6   7   2       3165.35       2839.91       213.47 o                         
   7   7   2        104.98         54.51       124.02 o                         
   8   7   2        135.02        120.22       137.94 o                         
   9   7   2        286.38        284.90       146.31 o                         
  10   7   2        131.11       -129.63       149.57 o                         
  11   7   2        146.03       -155.96       155.96 o                         
  12   7   2        130.89         92.49       173.77 o                         
  13   7   2        197.08        289.46       431.60 o                         
  14   7   2         61.30         83.99       410.93 o                         
  15   7   2          0.22         38.77       422.56 o                         
 -15   8   2        130.38       -281.25       339.65 o                         
 -14   8   2        188.60        417.34       252.87 o                         
 -13   8   2         80.13        275.74       231.29 o                         
 -12   8   2        119.64         50.95       203.33 o                         
 -11   8   2        355.08        578.26       248.35 o                         
 -10   8   2        366.61        377.46       192.61 o                         
  -9   8   2       1565.38       1479.65       187.84 o                         
  -8   8   2        610.56        654.52       257.35 o                         
  -7   8   2        356.72        596.13       117.34 o                         
  -6   8   2       3059.06       2924.35       162.20 o                         
  -5   8   2         46.65         49.80        83.52 o                         
  -4   8   2        444.75        428.69       100.11 o                         
  -3   8   2       2523.51       2413.38       138.00 o                         
  -2   8   2          0.63        -62.02        81.26 o                         
  -1   8   2       5041.75       5337.79       183.04 o                         
   0   8   2        251.54         75.02       123.59 o                         
   1   8   2       5383.89       5512.34       187.36 o                         
   2   8   2        252.57        108.24       102.75 o                         
   3   8   2       6016.92       6271.83       233.24 o                         
   4   8   2        280.70        260.26       113.34 o                         
   5   8   2         60.70         55.45       107.86 o                         
   6   8   2        477.69        181.06       118.06 o                         
   7   8   2       4172.00       4698.80       237.54 o                         
   8   8   2       1787.90       1354.53       285.84 o                         
   9   8   2       1654.81       1878.80       202.77 o                         
  10   8   2        446.52        446.06       174.54 o                         
  11   8   2        553.47        652.25       286.64 o                         
  12   8   2        449.06        454.86       395.42 o                         
  13   8   2        188.05        372.16       440.65 o                         
  14   8   2        294.83         41.35       431.60 o                         
 -13   9   2         52.45        228.12       240.46 o                         
 -12   9   2       1396.95       1470.94       305.07 o                         
 -11   9   2         40.52        119.58       205.05 o                         
 -10   9   2       2077.17       1935.13       262.74 o                         
  -9   9   2         39.79       -169.67       169.67 o                         
  -8   9   2       5155.48       5044.70       357.24 o                         
  -7   9   2         39.78        -79.82       113.66 o                         
  -6   9   2       1313.20       1245.51       145.67 o                         
  -5   9   2         50.75         33.70       113.72 o                         
  -4   9   2       5568.64       6043.39       247.26 o                         
  -3   9   2        701.03        819.16       132.56 o                         
  -2   9   2       9213.79       9431.62       283.84 o                         
  -1   9   2         62.32       -106.79       182.60 o                         
   0   9   2       8310.51       8303.86       300.55 o                         
   1   9   2        155.69        259.91       117.34 o                         
   2   9   2       5742.37       5621.33       246.15 o                         
   3   9   2          3.36         33.08       109.76 o                         
   4   9   2       1444.23       1270.27       155.12 o                         
   5   9   2        213.85        288.55       123.24 o                         
   6   9   2       1414.65       1533.19       166.67 o                         
   7   9   2       1700.24       1391.44       166.44 o                         
   8   9   2       4168.48       4341.43       251.96 o                         
   9   9   2        659.11        657.24       334.89 o                         
  10   9   2       1450.87       1415.32       325.43 o                         
  11   9   2        625.25        888.92       491.04 o                         
  12   9   2        698.28        360.53       463.91 o                         
 -12  10   2        350.90       -254.57       390.25 o                         
 -11  10   2        134.76       -200.97       274.25 o                         
 -10  10   2        261.81        -10.10       225.64 o                         
  -9  10   2        143.11        204.24       317.02 o                         
  -8  10   2        188.59         83.75       193.59 o                         
  -7  10   2         85.51       -178.79       178.79 o                         
  -6  10   2         19.14       -106.51       137.43 o                         
  -5  10   2         74.27        206.15       147.64 o                         
  -4  10   2        271.02        415.10       147.65 o                         
  -3  10   2         34.29         64.00       166.62 o                         
  -2  10   2        413.13        473.10       139.21 o                         
  -1  10   2        508.48        403.39       151.39 o                         
   0  10   2        565.00        503.79       151.07 o                         
   1  10   2         73.31        -66.05       138.33 o                         
   2  10   2        183.30         14.53       123.17 o                         
   3  10   2         25.96       -123.47       123.47 o                         
   4  10   2         25.29         16.88       135.57 o                         
   5  10   2        321.75        184.78       139.68 o                         
   6  10   2        176.58        271.80       178.42 o                         
   7  10   2          2.15         33.00       170.04 o                         
   8  10   2         51.18         99.10       207.96 o                         
   9  10   2         11.91        162.82       396.71 o                         
  10  10   2          2.43       -314.01       387.67 o                         
  11  10   2         34.83        -81.41       418.68 o                         
 -10  11   2        496.87        -34.89       413.51 o                         
  -9  11   2        196.02       -132.77       622.79 o                         
  -8  11   2       1136.18        644.61       257.22 o                         
  -7  11   2        141.04        250.18       230.56 o                         
  -6  11   2       1727.98       1645.79       301.11 o                         
  -5  11   2        108.57        -32.55       193.84 o                         
  -4  11   2       2344.88       2601.54       364.78 o                         
  -3  11   2        463.06        270.40       170.64 o                         
  -2  11   2       1547.09       1391.74       226.25 o                         
  -1  11   2         17.17        -76.76       166.77 o                         
   0  11   2       1211.39       1234.20       221.77 o                         
   1  11   2         13.39       -165.78       165.78 o                         
   2  11   2       2479.76       2256.61       258.52 o                         
   3  11   2        230.00        -50.79       170.84 o                         
   4  11   2       1789.87       1434.78       237.18 o                         
   5  11   2         86.12       -179.99       179.99 o                         
   6  11   2       1216.61       1029.99       272.11 o                         
   7  11   2        122.21         71.07       386.37 o                         
   8  11   2        618.10        213.22       413.51 o                         
   9  11   2        215.11       -361.82       361.82 o                         
  -6  12   2          0.98        323.06       386.37 o                         
  -5  12   2        656.52         63.32       355.36 o                         
  -4  12   2          4.49       -288.17       307.55 o                         
  -3  12   2        887.05        378.19       424.45 o                         
  -2  12   2          0.32       -190.95       190.95 o                         
  -1  12   2        236.05       -208.56       208.56 o                         
   0  12   2         51.52       -268.78       268.78 o                         
   1  12   2        334.52       -147.00       220.59 o                         
   2  12   2        104.79        -73.77       240.35 o                         
   3  12   2        258.84         55.26       257.15 o                         
   4  12   2        121.64       -275.18       702.90 o                         
   5  12   2        108.69       -266.20       388.96 o                         
   6  12   2        139.12       -242.94       392.84 o                         
 -19   1   3          0.07        432.45       247.70 o                         
 -18   1   3        513.28        648.31       199.08 o                         
 -17   1   3          0.20        -55.53       158.23 o                         
 -16   1   3        960.61       1160.30       185.40 o                         
 -15   1   3        109.72        221.24       172.32 o                         
 -14   1   3        937.68       1224.83       161.68 o                         
 -13   1   3        441.57        508.29       135.42 o                         
 -12   1   3       2264.53       2409.31       155.72 o                         
 -11   1   3       1442.65       1425.09       120.02 o                         
 -10   1   3       1591.44       1368.54       118.17 o                         
  -9   1   3       3944.54       3586.39       134.55 o                         
  -8   1   3        314.54        328.37        66.44 o                         
  -7   1   3       8878.57       8254.96       134.88 o                         
  -6   1   3         32.21        124.22        43.32 o                         
  -5   1   3      17991.61      17505.67       220.83 o                         
  -4   1   3          8.13         88.74        52.30 o                         
  -3   1   3      31229.96      28818.57       356.82 o                         
  -2   1   3       3746.20       3311.23        84.70 o                         
  -1   1   3      17959.99      17589.75       274.51 o                         
   0   1   3       1339.14       1344.47        66.67 o                         
   1   1   3      33391.54      32639.76       285.37 o                         
   2   1   3        187.37        245.41        44.03 o                         
   3   1   3       2895.26       2823.40       106.93 o                         
   4   1   3        490.92        525.56        55.65 o                         
   5   1   3       3574.91       3650.04       109.25 o                         
   6   1   3        425.89        389.67        63.29 o                         
   7   1   3       6024.76       6608.93       158.82 o                         
   8   1   3         31.92          1.32        72.04 o                         
   9   1   3       2092.98       2249.30       137.52 o                         
  10   1   3          3.01        -82.15        82.15 o                         
  11   1   3       1683.41       1740.31       138.58 o                         
  12   1   3        223.15        102.87       203.10 o                         
  13   1   3       1344.94       1551.20       218.21 o                         
  14   1   3         38.26        124.53       156.44 o                         
  15   1   3        505.56        352.00       180.59 o                         
  16   1   3         18.30       -240.18       240.18 o                         
  17   1   3        338.15        348.87       271.89 o                         
  18   1   3         85.90        493.11       296.46 o                         
 -19   2   3        220.82        671.45       256.84 o                         
 -18   2   3        283.41        275.56       224.65 o                         
 -17   2   3        222.85        160.29       180.34 o                         
 -16   2   3        202.60         73.01       157.08 o                         
 -15   2   3        324.20        487.28       157.02 o                         
 -14   2   3         72.07        155.37       137.00 o                         
 -13   2   3        651.40        556.67       119.72 o                         
 -12   2   3         12.02         56.87        93.44 o                         
 -11   2   3       2544.52       2430.23       149.11 o                         
 -10   2   3         11.27         50.43        75.36 o                         
  -9   2   3       4717.23       4587.48       150.01 o                         
  -8   2   3        127.83        249.98       114.52 o                         
  -7   2   3        324.23        194.99        65.02 o                         
  -6   2   3        413.32        567.86        66.94 o                         
  -5   2   3       4257.10       4150.35       127.78 o                         
  -4   2   3          8.06         11.61        45.66 o                         
  -3   2   3       1359.35       1392.94        72.73 o                         
  -2   2   3         10.59         36.45        36.64 o                         
  -1   2   3      10613.23      10566.75       173.49 o                         
   0   2   3       6803.67       6998.87       101.05 o                         
   1   2   3       1754.86       1625.97        80.51 o                         
   2   2   3      12243.85      11534.58       151.28 o                         
   3   2   3       7571.93       7885.74       129.93 o                         
   4   2   3        768.47        720.65        59.60 o                         
   5   2   3        650.42        612.37        62.87 o                         
   6   2   3       8264.73       8224.61       163.58 o                         
   7   2   3         18.34        -33.72        62.30 o                         
   8   2   3       4412.21       4819.26       164.45 o                         
   9   2   3          8.92        -77.94        77.94 o                         
  10   2   3       2811.86       3108.17       170.33 o                         
  11   2   3        476.25        424.39       131.11 o                         
  12   2   3       2866.91       2782.25       393.31 o                         
  13   2   3        864.72        763.75       167.25 o                         
  14   2   3       1468.16       1747.32       210.74 o                         
  15   2   3         43.78        118.78       192.43 o                         
  16   2   3        526.12        578.12       280.56 o                         
  17   2   3        220.87        461.50       300.43 o                         
 -19   3   3         53.04        496.52       312.20 o                         
 -18   3   3         96.33        302.76       296.42 o                         
 -17   3   3        295.72        177.42       286.18 o                         
 -16   3   3         75.45        -77.09       190.20 o                         
 -15   3   3        115.71        174.32       157.57 o                         
 -14   3   3        268.90         62.75       141.78 o                         
 -13   3   3        594.98        532.66       117.76 o                         
 -12   3   3        123.14        126.16       107.30 o                         
 -11   3   3        986.63       1066.25       167.71 o                         
 -10   3   3         70.91         -7.41       126.79 o                         
  -9   3   3       1123.46        987.96       160.10 o                         
  -8   3   3        248.94        183.98       108.96 o                         
  -7   3   3       1240.05       1036.94       127.29 o                         
  -6   3   3       3186.84       3583.20       129.08 o                         
  -5   3   3       5986.38       6077.94       141.45 o                         
  -4   3   3       1682.99       1830.56        94.39 o                         
  -3   3   3        530.92        586.39        55.91 o                         
  -2   3   3         61.41        100.90        39.64 o                         
  -1   3   3       1696.11       1673.38        69.92 o                         
   0   3   3        551.93        582.28        48.52 o                         
   1   3   3       1443.69       1651.79        74.84 o                         
   2   3   3        503.33        554.36        57.09 o                         
   3   3   3       1498.82       1570.81        80.89 o                         
   4   3   3        491.84        598.25        70.37 o                         
   5   3   3        221.67        332.59        64.88 o                         
   6   3   3       1603.47       1950.01       114.06 o                         
   7   3   3         79.29         65.75        79.29 o                         
   8   3   3         77.71         79.52        76.39 o                         
   9   3   3         64.58        139.25        84.54 o                         
  10   3   3         55.15        100.01        92.95 o                         
  11   3   3          3.80         48.42       141.19 o                         
  12   3   3        275.90        290.61       196.94 o                         
  13   3   3         32.25        -11.58       145.57 o                         
  14   3   3          1.21        -48.28       160.57 o                         
  15   3   3        136.15         41.39       242.31 o                         
  16   3   3         22.04        284.21       259.90 o                         
  17   3   3         11.64         56.94       290.10 o                         
 -18   4   3         93.90         43.73       234.01 o                         
 -17   4   3       1340.03       1372.00       271.13 o                         
 -16   4   3        118.04        107.88       209.18 o                         
 -15   4   3       1629.14       1571.50       257.60 o                         
 -14   4   3        222.19        197.68       216.53 o                         
 -13   4   3       4105.51       4129.50       321.70 o                         
 -12   4   3        898.77        692.02       178.88 o                         
 -11   4   3       4837.77       4921.98       289.42 o                         
 -10   4   3       2307.70       1932.14       188.01 o                         
  -9   4   3       3699.48       3708.75       239.11 o                         
  -8   4   3       2802.01       2573.78       204.85 o                         
  -7   4   3      16114.57      16340.11       326.64 o                         
  -6   4   3      10295.62      10053.82       250.23 o                         
  -5   4   3       9229.60       9882.51       230.47 o                         
  -4   4   3      18834.50      18731.90       247.58 o                         
  -3   4   3       7208.16       7506.77       131.17 o                         
  -2   4   3      24727.77      24729.64       233.66 o                         
  -1   4   3      19915.91      21715.55       215.53 o                         
   0   4   3      22183.50      22711.02       222.88 o                         
   1   4   3       6246.23       6885.46       126.44 o                         
   2   4   3      20266.17      21319.69       232.56 o                         
   3   4   3       2070.51       2323.46       101.54 o                         
   4   4   3      21111.11      22052.47       281.75 o                         
   5   4   3       7388.95       7620.61       167.89 o                         
   6   4   3      10737.89      11399.69       205.96 o                         
   7   4   3       1186.18       1102.11        95.30 o                         
   8   4   3       7953.68       8483.06       215.91 o                         
   9   4   3        876.46        838.29       110.82 o                         
  10   4   3       3716.41       3868.25       235.37 o                         
  11   4   3        520.48        590.45       151.65 o                         
  12   4   3       1886.04       1935.93       197.98 o                         
  13   4   3         56.77       -105.32       152.76 o                         
  14   4   3       1566.66       1414.63       221.04 o                         
  15   4   3          1.22        427.13       613.09 o                         
  16   4   3        826.04        788.97       686.10 o                         
  17   4   3          0.34        179.62       399.30 o                         
 -18   5   3        234.94        416.58       261.64 o                         
 -17   5   3         34.12       -215.92       221.90 o                         
 -16   5   3        735.40        639.33       252.13 o                         
 -15   5   3          0.04       -168.22       202.24 o                         
 -14   5   3        988.15       1244.98       239.64 o                         
 -13   5   3         19.93        189.99       179.83 o                         
 -12   5   3       3051.46       3782.03       309.47 o                         
 -11   5   3         48.95        123.97       154.90 o                         
 -10   5   3       3979.28       3972.65       278.62 o                         
  -9   5   3        335.60        378.19       122.71 o                         
  -8   5   3       4942.62       4930.65       219.88 o                         
  -7   5   3         86.29         88.72        94.13 o                         
  -6   5   3       9392.57       9668.27       262.59 o                         
  -5   5   3       3613.26       4019.82       194.13 o                         
  -4   5   3       8069.60       7831.94       248.68 o                         
  -3   5   3       4333.93       4591.36       135.18 o                         
  -2   5   3      17995.53      19002.70       209.83 o                         
  -1   5   3       3321.42       3496.70       102.82 o                         
   0   5   3      13208.66      13805.97       169.06 o                         
   1   5   3       1529.14       1359.29        94.39 o                         
   2   5   3       2300.45       2321.05       101.65 o                         
   3   5   3       5150.43       4928.82       145.50 o                         
   4   5   3       3580.96       3739.52       138.35 o                         
   5   5   3       5837.18       5932.36       163.46 o                         
   6   5   3       2392.13       2410.55       155.83 o                         
   7   5   3       5922.10       6118.21       198.10 o                         
   8   5   3       1385.93       1444.61       124.21 o                         
   9   5   3       3111.81       3595.58       234.45 o                         
  10   5   3        204.15        154.12       134.27 o                         
  11   5   3       1266.28       1747.41       263.53 o                         
  12   5   3          6.23         97.19       153.93 o                         
  13   5   3        839.08        935.35       189.87 o                         
  14   5   3         56.41       -168.48       241.40 o                         
  15   5   3        578.55        743.34       372.10 o                         
  16   5   3          7.59       -144.73       379.91 o                         
 -17   6   3        116.06        -52.35       434.76 o                         
 -16   6   3         22.11        -90.49       224.70 o                         
 -15   6   3        385.15        -27.69       219.58 o                         
 -14   6   3         65.61       -187.21       187.21 o                         
 -13   6   3        601.19        579.36       208.80 o                         
 -12   6   3        139.03       -105.74       147.95 o                         
 -11   6   3        286.66        119.47       145.05 o                         
 -10   6   3        116.79         17.92       127.89 o                         
  -9   6   3        128.66        183.06       124.55 o                         
  -8   6   3        889.75        536.13       131.42 o                         
  -7   6   3       1055.35       1152.83       140.85 o                         
  -6   6   3       2766.18       3008.88       197.35 o                         
  -5   6   3        220.92        185.81        75.05 o                         
  -4   6   3       2050.44       2202.66       115.58 o                         
  -3   6   3        278.27        334.66        73.21 o                         
  -2   6   3       1455.14       1405.19        86.08 o                         
  -1   6   3        117.92        180.77        64.61 o                         
   0   6   3       2853.12       2948.39       120.34 o                         
   1   6   3       1639.52       1858.31       106.98 o                         
   2   6   3       1931.23       2347.60       137.19 o                         
   3   6   3        304.31        463.30        87.05 o                         
   4   6   3       3406.28       3631.48       163.22 o                         
   5   6   3       1127.35       1317.67       132.72 o                         
   6   6   3       1129.90       1168.01       116.25 o                         
   7   6   3         59.29         80.18       104.01 o                         
   8   6   3       1160.22       1444.24       200.09 o                         
   9   6   3        209.66         43.55       154.13 o                         
  10   6   3        902.22        622.17       160.06 o                         
  11   6   3        141.14         20.34       152.92 o                         
  12   6   3        522.03        423.81       174.22 o                         
  13   6   3         87.04       -185.11       236.09 o                         
  14   6   3         76.90       -257.25       302.21 o                         
  15   6   3          4.97       -255.86       374.74 o                         
 -16   7   3        828.11        486.26       537.03 o                         
 -15   7   3         48.66        229.72       229.11 o                         
 -14   7   3       1788.09       2421.77       291.52 o                         
 -13   7   3        297.40        677.56       225.55 o                         
 -12   7   3       2302.76       2327.00       356.93 o                         
 -11   7   3        936.65       1087.29       219.02 o                         
 -10   7   3       3082.33       3262.16       267.53 o                         
  -9   7   3       1227.14       1286.89       169.55 o                         
  -8   7   3       7277.23       7503.59       371.50 o                         
  -7   7   3       2940.51       2602.10       222.73 o                         
  -6   7   3      13359.01      13432.07       306.04 o                         
  -5   7   3       3964.60       3782.93       151.91 o                         
  -4   7   3       8413.97       8540.17       198.90 o                         
  -3   7   3       5544.32       5648.12       172.22 o                         
  -2   7   3       6454.18       6966.49       184.90 o                         
  -1   7   3       9200.96       9354.57       206.61 o                         
   0   7   3       7390.88       8194.20       194.41 o                         
   1   7   3      13153.10      13714.13       245.89 o                         
   2   7   3       7155.36       7663.50       195.16 o                         
   3   7   3      14133.48      14605.75       259.78 o                         
   4   7   3       5338.15       6067.31       206.91 o                         
   5   7   3       9201.44       9846.35       250.61 o                         
   6   7   3        440.97        620.76       118.38 o                         
   7   7   3       3480.96       3972.83       251.55 o                         
   8   7   3         24.46         10.45       132.10 o                         
   9   7   3       4316.85       4046.14       281.50 o                         
  10   7   3         36.38        -98.08       149.40 o                         
  11   7   3       3141.70       3590.41       278.61 o                         
  12   7   3          9.31         46.52       370.87 o                         
  13   7   3       1727.88        766.16       445.82 o                         
  14   7   3          3.36        292.04       400.59 o                         
  15   7   3        650.48        741.61       471.66 o                         
 -15   8   3        632.46        609.38       268.46 o                         
 -14   8   3         28.40         82.30       257.25 o                         
 -13   8   3       1119.97       1264.34       303.17 o                         
 -12   8   3        111.30        139.04       283.08 o                         
 -11   8   3       1061.45       1524.71       242.10 o                         
 -10   8   3        203.88        161.87       183.66 o                         
  -9   8   3        913.94        807.20       165.98 o                         
  -8   8   3        396.91        459.51       151.46 o                         
  -7   8   3       3035.67       2818.37       216.40 o                         
  -6   8   3       1230.61       1190.66       121.97 o                         
  -5   8   3       2813.95       2741.24       144.70 o                         
  -4   8   3       2328.26       2344.25       183.79 o                         
  -3   8   3       2969.17       3130.14       161.54 o                         
  -2   8   3       1058.29       1047.85       109.08 o                         
  -1   8   3       2401.87       2355.79       140.39 o                         
   0   8   3        904.92       1061.40       107.45 o                         
   1   8   3       2735.94       2718.16       153.54 o                         
   2   8   3       1574.01       1787.16       125.97 o                         
   3   8   3       1549.82       1499.07       123.20 o                         
   4   8   3       3569.32       3552.51       254.74 o                         
   5   8   3       1039.15        797.52       133.56 o                         
   6   8   3        767.34        691.62       160.86 o                         
   7   8   3         24.97        165.30       150.35 o                         
   8   8   3        959.47       1039.84       179.26 o                         
   9   8   3        762.33        723.73       176.11 o                         
  10   8   3        730.74        695.25       277.98 o                         
  11   8   3        126.46        182.51       300.44 o                         
  12   8   3        345.07        161.60       313.11 o                         
  13   8   3         93.52        -43.94       405.76 o                         
 -14   9   3         16.01       -143.50       469.72 o                         
 -13   9   3         46.45       -284.61       407.88 o                         
 -12   9   3        231.85        535.33       242.94 o                         
 -11   9   3         57.09         41.41       204.41 o                         
 -10   9   3        224.85        310.01       355.69 o                         
  -9   9   3         10.34       -152.20       229.11 o                         
  -8   9   3        150.68        506.82       192.07 o                         
  -7   9   3        542.65        564.27       138.12 o                         
  -6   9   3         42.76        117.05       142.98 o                         
  -5   9   3        626.40        539.17       128.51 o                         
  -4   9   3        301.94        479.48       125.33 o                         
  -3   9   3       1145.10        893.22       139.74 o                         
  -2   9   3        292.84        263.93       117.26 o                         
  -1   9   3       2609.30       2286.25       187.96 o                         
   0   9   3         95.34        338.81       154.92 o                         
   1   9   3       1429.24       1757.36       178.93 o                         
   2   9   3          9.23        -75.58       114.70 o                         
   3   9   3        783.70        729.18       134.67 o                         
   4   9   3         25.58         88.73       123.06 o                         
   5   9   3       1141.74       1136.84       154.06 o                         
   6   9   3         24.10        154.23       184.87 o                         
   7   9   3       2257.76       2335.60       201.72 o                         
   8   9   3        111.29        -47.15       172.23 o                         
   9   9   3        925.44        953.08       337.85 o                         
  10   9   3         90.22        -77.73       263.87 o                         
  11   9   3        481.53        138.27       408.34 o                         
  12   9   3        249.29         38.77       403.17 o                         
 -12  10   3          2.73       -248.61       310.83 o                         
 -11  10   3       1059.92        918.33       254.46 o                         
 -10  10   3         53.73         14.10       210.65 o                         
  -9  10   3       1182.95       1285.35       442.43 o                         
  -8  10   3        260.40        455.09       305.71 o                         
  -7  10   3       1717.30       1769.60       306.23 o                         
  -6  10   3        534.49        390.73       345.78 o                         
  -5  10   3       1852.73       1542.57       223.43 o                         
  -4  10   3        333.87        -49.29       142.24 o                         
  -3  10   3       1612.34       1529.67       185.96 o                         
  -2  10   3       1989.53       2146.76       184.10 o                         
  -1  10   3        734.60        504.70       150.43 o                         
   0  10   3       3024.73       3163.35       240.61 o                         
   1  10   3        685.26        676.44       163.16 o                         
   2  10   3       2222.53       1918.86       182.97 o                         
   3  10   3        491.02        518.87       209.05 o                         
   4  10   3       2149.84       2294.53       247.64 o                         
   5  10   3        127.98        203.46       174.74 o                         
   6  10   3       2581.53       2625.78       362.97 o                         
   7  10   3         28.74        -55.92       175.25 o                         
   8  10   3       2544.35       2062.58       371.94 o                         
   9  10   3         40.97       -196.42       391.54 o                         
  10  10   3       1407.04        191.25       482.00 o                         
 -10  11   3        222.83       -133.72       278.55 o                         
  -9  11   3        172.15        134.21       228.62 o                         
  -8  11   3        140.52        162.67       229.42 o                         
  -7  11   3        305.05        202.75       221.54 o                         
  -6  11   3         60.71       -167.93       194.73 o                         
  -5  11   3        300.53        310.06       230.21 o                         
  -4  11   3         40.58       -109.48       155.29 o                         
  -3  11   3        144.77        150.81       165.95 o                         
  -2  11   3         32.33       -160.71       160.71 o                         
  -1  11   3        531.10        348.62       375.45 o                         
   0  11   3        235.63        164.46       190.08 o                         
   1  11   3         93.81         73.95       176.67 o                         
   2  11   3          5.86       -164.83       164.83 o                         
   3  11   3         52.22        -54.70       175.13 o                         
   4  11   3          8.78        -42.53       219.63 o                         
   5  11   3         32.85        167.66       188.59 o                         
   6  11   3         89.52        -14.74       200.56 o                         
   7  11   3        120.07       -167.99       417.39 o                         
   8  11   3         13.27       -388.96       388.96 o                         
  -6  12   3        292.68         43.96       239.69 o                         
  -5  12   3        571.36        269.20       221.05 o                         
  -4  12   3        425.10        373.39       390.73 o                         
  -3  12   3        332.69        361.72       260.29 o                         
  -2  12   3        522.67        181.21       204.02 o                         
  -1  12   3        697.86        209.67       214.00 o                         
   0  12   3        391.48        611.49       222.28 o                         
   1  12   3        161.11       -205.48       215.92 o                         
   2  12   3        911.51        843.42       238.18 o                         
   3  12   3          1.68       -269.19       312.72 o                         
   4  12   3        733.91        358.81       271.56 o                         
   5  12   3         72.67       -224.34       316.94 o                         
 -19   0   4         28.45       -271.37       354.07 o                         
 -18   0   4        964.23        975.62       288.31 o                         
 -17   0   4         93.63        235.50       232.98 o                         
 -16   0   4       1820.55       1699.66       276.32 o                         
 -15   0   4         84.43       -137.08       199.17 o                         
 -14   0   4        605.30        514.02       195.75 o                         
 -13   0   4       1443.41       1244.44       210.15 o                         
 -12   0   4       7096.48       7880.84       784.25 o                         
 -11   0   4        133.76          3.20       171.32 o                         
 -10   0   4       4736.69       5016.47       219.50 o                         
  -9   0   4         99.62        -70.56        88.49 o                         
  -8   0   4      14701.09      15242.84       393.41 o                         
  -7   0   4        266.64        463.15        73.76 o                         
  -6   0   4       7798.98       7582.49       168.20 o                         
  -5   0   4        363.51        419.81        70.77 o                         
  -4   0   4      25311.98      24723.38       453.04 o                         
  -2   0   4      29938.00      32573.79       575.54 o                         
  -1   0   4      31051.00      32894.04      1139.68 o                         
   0   0   4      69707.57      73475.23      1223.61 o                         
   1   0   4       2569.37       2530.51       126.87 o                         
   2   0   4       1094.63       1239.53       103.89 o                         
   3   0   4       1537.55       1529.57       106.17 o                         
   4   0   4       6854.01       6403.80       177.47 o                         
   5   0   4       6019.78       6097.43       186.34 o                         
   6   0   4       7199.93       7098.65       221.51 o                         
   7   0   4      13903.44      14518.49       349.64 o                         
   8   0   4       7009.30       7028.70       264.12 o                         
   9   0   4       4508.79       5080.29       254.04 o                         
  10   0   4       5703.72       5677.52       283.39 o                         
  11   0   4       2510.37       2846.28       249.01 o                         
  12   0   4        707.81        766.80       219.74 o                         
  13   0   4        322.22        529.01       220.43 o                         
  14   0   4       1092.63       1462.38       285.27 o                         
  15   0   4       2083.93       2750.88       485.88 o                         
  16   0   4        179.98        292.04       368.28 o                         
  17   0   4        444.65        149.90       421.26 o                         
 -19   1   4         55.72        659.77       359.24 o                         
 -18   1   4         38.51        123.98       255.25 o                         
 -17   1   4         29.41        128.91       164.49 o                         
 -16   1   4        243.28        235.24       211.86 o                         
 -15   1   4         72.49        107.44       141.08 o                         
 -14   1   4        204.41        232.59       138.00 o                         
 -13   1   4         48.81         39.53       120.45 o                         
 -12   1   4       1280.22        931.81       113.00 o                         
 -11   1   4       1038.20        900.32       103.66 o                         
 -10   1   4        108.19         -7.23        87.56 o                         
  -9   1   4       2823.46       3034.81       143.97 o                         
  -8   1   4        797.10        727.90        72.60 o                         
  -7   1   4         28.68         64.90        43.28 o                         
  -6   1   4        311.72        248.58        42.92 o                         
  -5   1   4        243.72        121.75        56.06 o                         
  -4   1   4      14846.87      15300.52       202.55 o                         
  -3   1   4       3125.91       3444.67       180.91 o                         
  -2   1   4      16654.57      17172.50       278.70 o                         
  -1   1   4      43232.80      45348.12       547.26 o                         
   0   1   4      90750.04      96804.76      1093.31 o                         
   1   1   4        308.37        319.17        42.82 o                         
   2   1   4       7518.35       7945.70       120.90 o                         
   3   1   4         31.62          7.58        44.98 o                         
   4   1   4        289.36        213.42        48.64 o                         
   5   1   4         78.44        -25.59        55.79 o                         
   6   1   4        790.49        780.77        81.93 o                         
   7   1   4       1218.97       1141.91        95.68 o                         
   8   1   4       3362.66       3528.37       152.23 o                         
   9   1   4       1943.49       1880.18       158.30 o                         
  10   1   4       1530.00       1391.33       134.20 o                         
  11   1   4        761.89        777.04       115.03 o                         
  12   1   4        106.17        -78.23       156.86 o                         
  13   1   4        537.53        485.85       158.63 o                         
  14   1   4        760.17        641.47       173.04 o                         
  15   1   4         87.42        499.36       258.81 o                         
  16   1   4        291.62        310.55       702.90 o                         
  17   1   4         16.29        188.13       283.22 o                         
 -19   2   4         23.02       -223.67       223.67 o                         
 -18   2   4         78.21        379.01       214.87 o                         
 -17   2   4         31.12        226.14       303.33 o                         
 -16   2   4        365.78        321.09       156.66 o                         
 -15   2   4         38.12        -98.25       134.49 o                         
 -14   2   4       1887.04       2057.07       186.38 o                         
 -13   2   4        385.62        297.95       122.30 o                         
 -12   2   4       1359.46       1323.07       118.32 o                         
 -11   2   4         70.73         46.76        80.61 o                         
 -10   2   4       4311.17       4557.33       181.11 o                         
  -9   2   4         64.45         76.52       161.67 o                         
  -8   2   4       3206.26       3214.82       163.53 o                         
  -7   2   4       1202.63       1277.77       110.01 o                         
  -6   2   4      17016.25      18084.01       243.64 o                         
  -5   2   4        207.40        246.76        52.69 o                         
  -4   2   4        214.49        182.14        52.96 o                         
  -3   2   4       3692.32       3844.20        92.25 o                         
  -2   2   4       3123.03       3039.98        73.16 o                         
  -1   2   4       1701.54       1899.28        73.21 o                         
   0   2   4       1890.49       2200.49        70.21 o                         
   1   2   4        463.66        439.44        50.31 o                         
   2   2   4       3813.63       3893.27        98.01 o                         
   3   2   4        109.32        134.22        42.09 o                         
   4   2   4       6898.19       7388.67       137.55 o                         
   5   2   4         76.76        108.54        76.19 o                         
   6   2   4        911.22        955.07        78.95 o                         
   7   2   4        774.39        726.77        87.61 o                         
   8   2   4        927.93        964.35        96.08 o                         
   9   2   4        106.07        100.02        83.89 o                         
  10   2   4       1069.10       1100.38       117.55 o                         
  11   2   4        175.31        175.29       106.44 o                         
  12   2   4        516.94        396.16       149.82 o                         
  13   2   4        229.86        -36.44       146.12 o                         
  14   2   4        250.09        192.08       179.35 o                         
  15   2   4          7.26       -153.77       236.64 o                         
  16   2   4        153.49        103.72       260.78 o                         
  17   2   4         55.34        209.50       282.31 o                         
 -19   3   4         73.17         67.36       243.38 o                         
 -18   3   4        120.54         83.85       226.09 o                         
 -17   3   4        586.33        632.42       230.37 o                         
 -16   3   4        154.68        219.40       203.67 o                         
 -15   3   4       1218.37       1149.24       176.88 o                         
 -14   3   4        344.22        222.15       179.74 o                         
 -13   3   4       1997.34       1911.96       271.56 o                         
 -12   3   4        490.56        787.59       165.43 o                         
 -11   3   4       3374.08       3657.46       415.31 o                         
 -10   3   4        166.93        139.59       121.97 o                         
  -9   3   4       1887.70       1755.93       166.77 o                         
  -8   3   4         47.83        -97.00        97.00 o                         
  -7   3   4      15366.82      16105.37       773.69 o                         
  -6   3   4       1636.54       1955.06       122.84 o                         
  -5   3   4      16974.83      17151.75       290.45 o                         
  -4   3   4        458.35        601.41        65.03 o                         
  -3   3   4      11003.09      11097.25       162.01 o                         
  -2   3   4       1582.45       1726.07        67.24 o                         
  -1   3   4      20339.79      21347.54       207.58 o                         
   0   3   4        455.48        463.48        53.38 o                         
   1   3   4       5886.19       5638.51       128.90 o                         
   2   3   4       2393.30       2477.58        94.77 o                         
   3   3   4      20545.35      20250.27       236.55 o                         
   4   3   4       3719.70       4087.88       120.33 o                         
   5   3   4      14234.66      13987.84       215.00 o                         
   6   3   4       3137.97       3655.89       134.38 o                         
   7   3   4       3024.67       2956.24       155.23 o                         
   8   3   4       1733.21       1630.97       116.54 o                         
   9   3   4       2713.85       2636.47       194.64 o                         
  10   3   4       2681.46       2573.47       158.31 o                         
  11   3   4        574.75        638.24       151.30 o                         
  12   3   4       1690.32       1609.68       184.75 o                         
  13   3   4        216.48        165.79       155.45 o                         
  14   3   4        699.85        830.80       273.20 o                         
  15   3   4        654.93        939.26       358.53 o                         
  16   3   4        744.88        623.15       290.97 o                         
  17   3   4        130.18        560.40       287.79 o                         
 -18   4   4          2.65        331.21       240.21 o                         
 -17   4   4         60.07       -145.52       226.30 o                         
 -16   4   4         99.28         34.33       211.79 o                         
 -15   4   4         42.63       -211.84       222.67 o                         
 -14   4   4         47.92       -149.15       258.41 o                         
 -13   4   4        253.33         60.15       170.21 o                         
 -12   4   4        681.31        560.55       173.11 o                         
 -11   4   4        263.49         56.15       160.65 o                         
 -10   4   4        960.78        924.40       161.11 o                         
  -9   4   4        259.87        437.25       125.82 o                         
  -8   4   4        885.42        960.08       117.20 o                         
  -7   4   4         53.52          3.78        85.77 o                         
  -6   4   4       8837.86       8737.58       231.27 o                         
  -5   4   4        440.20        582.96        96.56 o                         
  -4   4   4       1383.37       1372.63       100.38 o                         
  -3   4   4         24.87         16.60        41.41 o                         
  -2   4   4       4629.89       4592.86        98.79 o                         
  -1   4   4       1779.43       1959.92        83.82 o                         
   0   4   4       3198.74       3390.46       103.88 o                         
   1   4   4        146.03        167.55        54.78 o                         
   2   4   4        554.19        564.70        61.34 o                         
   3   4   4       1747.55       1629.00        91.99 o                         
   4   4   4       2054.49       2116.27       159.91 o                         
   5   4   4       1585.33       1649.54       100.30 o                         
   6   4   4        658.33        640.07        91.01 o                         
   7   4   4       3100.85       3146.66       156.76 o                         
   8   4   4        475.50        316.62        97.37 o                         
   9   4   4       1411.51       1316.33       122.77 o                         
  10   4   4        137.36         27.40        99.48 o                         
  11   4   4        837.55        886.13       160.42 o                         
  12   4   4        106.06       -119.80       144.96 o                         
  13   4   4        121.54         64.64       177.92 o                         
  14   4   4         82.08         41.29       245.19 o                         
  15   4   4        335.83        305.75       274.08 o                         
  16   4   4          3.36         73.10       299.15 o                         
 -18   5   4        148.65        463.92       261.81 o                         
 -17   5   4        566.77        440.43       247.01 o                         
 -16   5   4        330.29        430.29       239.69 o                         
 -15   5   4       1419.45       1696.22       255.63 o                         
 -14   5   4        530.73       1040.41       220.20 o                         
 -13   5   4       2165.65       2474.31       249.28 o                         
 -12   5   4        377.86        473.26       238.83 o                         
 -11   5   4       2807.46       3279.41       271.62 o                         
 -10   5   4        495.29        355.32       157.59 o                         
  -9   5   4       6528.45       7213.77       257.34 o                         
  -8   5   4        481.81        435.24       107.83 o                         
  -7   5   4       8373.40       8320.24       254.10 o                         
  -6   5   4       2522.45       2644.20       176.51 o                         
  -5   5   4       8128.28       9137.99       409.20 o                         
  -4   5   4       1085.29       1200.92        96.06 o                         
  -3   5   4      20341.64      22048.32       255.39 o                         
  -2   5   4       1457.40       1622.81        88.89 o                         
  -1   5   4       8129.90       8942.43       159.80 o                         
   0   5   4       1814.70       1818.04        96.57 o                         
   1   5   4      13786.40      15043.41       225.58 o                         
   2   5   4        243.51        307.33        76.05 o                         
   3   5   4       4536.23       4879.83       160.66 o                         
   4   5   4         60.80        155.15        72.76 o                         
   5   5   4       3050.59       2892.57       171.16 o                         
   6   5   4          4.46         33.24        79.96 o                         
   7   5   4        810.18        846.23       106.77 o                         
   8   5   4         88.35         75.33        95.11 o                         
   9   5   4       1670.70       1792.07       143.76 o                         
  10   5   4        617.74        588.44       171.79 o                         
  11   5   4       1469.81       1273.54       183.51 o                         
  12   5   4        300.84        402.95       166.31 o                         
  13   5   4        197.63        116.30       243.97 o                         
  14   5   4        253.30        195.09       323.70 o                         
  15   5   4          9.66         95.13       274.10 o                         
  16   5   4         77.64         74.95       419.97 o                         
 -17   6   4        559.23       1067.00       287.48 o                         
 -16   6   4        839.99        550.18       327.32 o                         
 -15   6   4       1662.83       1287.72       257.72 o                         
 -14   6   4       2550.50       2773.04       288.80 o                         
 -13   6   4       1410.50       1767.01       428.98 o                         
 -12   6   4       3052.31       3336.54       327.30 o                         
 -11   6   4       1621.49       1742.69       187.46 o                         
 -10   6   4       6239.37       6493.60       292.07 o                         
  -9   6   4        653.99        583.20       186.11 o                         
  -8   6   4      10082.18       9947.50       299.87 o                         
  -7   6   4       2470.73       2737.76       377.12 o                         
  -6   6   4      15666.76      16374.94       355.10 o                         
  -5   6   4        303.52        428.90        80.97 o                         
  -4   6   4      17210.94      17959.87       262.49 o                         
  -3   6   4        302.84        235.86        65.89 o                         
  -2   6   4      15283.27      16053.37       227.73 o                         
  -1   6   4        302.93        366.86        67.66 o                         
   0   6   4      13658.73      13958.26       213.78 o                         
   1   6   4       1820.31       2172.91       121.14 o                         
   2   6   4      10711.42      11739.81       238.81 o                         
   3   6   4       2819.59       3370.34       157.81 o                         
   4   6   4      11011.13      11064.88       238.41 o                         
   5   6   4       2195.93       1996.18       134.63 o                         
   6   6   4       2309.13       2362.55       146.24 o                         
   7   6   4         61.72         34.57        96.34 o                         
   8   6   4       1761.49       1790.74       160.10 o                         
   9   6   4       1824.17       2058.89       284.01 o                         
  10   6   4       1177.99       1274.24       183.03 o                         
  11   6   4        837.48        870.33       179.90 o                         
  12   6   4        620.39        436.29       646.69 o                         
  13   6   4        894.00       1119.34       361.82 o                         
  14   6   4          4.84       -249.76       249.76 o                         
  15   6   4        365.76        341.15       407.05 o                         
 -16   7   4         80.26        401.52       247.02 o                         
 -15   7   4          2.22       -145.74       257.88 o                         
 -14   7   4        193.75         69.11       209.42 o                         
 -13   7   4          0.95        104.65       193.51 o                         
 -12   7   4        306.39        166.30       198.32 o                         
 -11   7   4         85.38       -165.16       170.84 o                         
 -10   7   4          8.78        -20.63       131.17 o                         
  -9   7   4        163.64        228.98       138.66 o                         
  -8   7   4       1734.64       1776.74       222.50 o                         
  -7   7   4          5.37         63.74       146.04 o                         
  -6   7   4       3925.58       3996.38       202.07 o                         
  -5   7   4         78.28        165.15        86.06 o                         
  -4   7   4        652.19        639.31        90.11 o                         
  -3   7   4         92.62        186.36        80.29 o                         
  -2   7   4        442.30        515.01        79.35 o                         
  -1   7   4         81.85        159.22        76.59 o                         
   0   7   4        864.30        998.92        95.38 o                         
   1   7   4          8.54        177.79        77.90 o                         
   2   7   4         38.76         35.10        77.87 o                         
   3   7   4          7.14        123.05        88.96 o                         
   4   7   4          1.52        -49.94        88.40 o                         
   5   7   4          1.11         78.62        98.48 o                         
   6   7   4        202.56        149.68       102.33 o                         
   7   7   4        725.95        754.18       158.32 o                         
   8   7   4          1.85        -20.03       137.45 o                         
   9   7   4          4.77         -5.02       152.50 o                         
  10   7   4         49.24        140.13       198.90 o                         
  11   7   4          3.00         50.40       350.19 o                         
  12   7   4         15.34       -298.50       298.50 o                         
  13   7   4        113.96        591.84       412.22 o                         
  14   7   4          1.48       -337.27       337.27 o                         
 -15   8   4         55.17       -223.45       223.45 o                         
 -14   8   4        490.05        467.90       243.79 o                         
 -13   8   4        176.65       -105.33       210.39 o                         
 -12   8   4       1964.96       2075.30       292.92 o                         
 -11   8   4        153.86        212.19       185.24 o                         
 -10   8   4       3322.26       3798.11       350.99 o                         
  -9   8   4       1638.61       1388.64       216.24 o                         
  -8   8   4       4612.81       4856.43       305.49 o                         
  -7   8   4        488.05        325.31       143.03 o                         
  -6   8   4       4554.14       4511.52       202.31 o                         
  -5   8   4        134.73          5.10        93.95 o                         
  -4   8   4       7037.33       7456.19       209.39 o                         
  -3   8   4         56.66        220.04        92.79 o                         
  -2   8   4      10393.33      11266.59       243.50 o                         
  -1   8   4        559.77        550.25       146.56 o                         
   0   8   4       9265.35       9765.80       229.19 o                         
   1   8   4       1993.10       2299.88       138.15 o                         
   2   8   4       9972.62      10285.24       239.29 o                         
   3   8   4       2400.64       2638.12       179.18 o                         
   4   8   4       3233.22       3384.21       189.25 o                         
   5   8   4       3923.48       4085.37       257.65 o                         
   6   8   4       5227.23       5139.02       286.32 o                         
   7   8   4       4893.79       5717.40       304.66 o                         
   8   8   4       1225.12       1177.45       199.06 o                         
   9   8   4       2186.45       1283.43       601.46 o                         
  10   8   4        629.82        551.55       270.93 o                         
  11   8   4       1982.54       1787.64       327.86 o                         
  12   8   4        263.41        263.68       262.49 o                         
  13   8   4        784.07        812.68       432.89 o                         
 -14   9   4        318.46       -393.42       393.42 o                         
 -13   9   4        474.57         98.39       377.39 o                         
 -12   9   4        438.95        139.73       267.38 o                         
 -11   9   4       1652.36       1696.19       262.16 o                         
 -10   9   4       1036.05       1218.71       238.30 o                         
  -9   9   4       1612.37       1461.51       253.99 o                         
  -8   9   4         68.95        -19.53       180.96 o                         
  -7   9   4       2207.69       2037.89       243.48 o                         
  -6   9   4        114.47         54.58       135.54 o                         
  -5   9   4       2850.73       2937.88       209.03 o                         
  -4   9   4          0.26         -0.05       117.34 o                         
  -3   9   4       2858.15       2959.33       197.56 o                         
  -2   9   4          0.42        152.11       117.08 o                         
  -1   9   4       2736.66       2576.67       202.88 o                         
   0   9   4         49.60         -6.31       128.14 o                         
   1   9   4       1781.68       1934.39       170.16 o                         
   2   9   4        346.90        292.20       128.11 o                         
   3   9   4       1071.40        979.17       148.35 o                         
   4   9   4        661.52        620.00       145.30 o                         
   5   9   4       1072.09       1260.84       160.70 o                         
   6   9   4        792.67        729.81       197.70 o                         
   7   9   4       1471.26       1456.82       226.69 o                         
   8   9   4        541.49        711.72       425.72 o                         
   9   9   4        244.08        245.80       448.98 o                         
  10   9   4        363.88        161.87       325.64 o                         
  11   9   4        161.05       -165.40       366.99 o                         
  12   9   4        350.03        -64.61       396.71 o                         
 -12  10   4          7.36        -14.11       241.95 o                         
 -11  10   4          1.02       -110.56       214.74 o                         
 -10  10   4          3.35         27.86       214.26 o                         
  -9  10   4        248.22        145.43       206.73 o                         
  -8  10   4        318.51        742.00       216.93 o                         
  -7  10   4          0.09        -24.63       185.17 o                         
  -6  10   4        300.52        372.21       324.66 o                         
  -5  10   4         69.52        175.81       148.99 o                         
  -4  10   4        598.49        634.02       257.43 o                         
  -3  10   4          0.14        217.28       149.63 o                         
  -2  10   4         39.43        225.69       169.56 o                         
  -1  10   4        424.80        359.01       174.75 o                         
   0  10   4          2.27         45.18       167.11 o                         
   1  10   4        233.42        422.95       178.48 o                         
   2  10   4          6.26        -18.10       159.01 o                         
   3  10   4        416.96        217.96       179.63 o                         
   4  10   4         47.98        -37.14       190.59 o                         
   5  10   4        406.13        476.74       230.25 o                         
   6  10   4         15.90        -34.94       268.63 o                         
   7  10   4        197.89        116.33       228.12 o                         
   8  10   4        123.28        163.41       204.51 o                         
   9  10   4        312.96        202.35       501.32 o                         
  10  10   4         28.83       -187.37       405.76 o                         
 -10  11   4          1.37        -28.85       273.95 o                         
  -9  11   4        978.41       1056.68       273.11 o                         
  -8  11   4         22.50        190.53       247.42 o                         
  -7  11   4       1473.08       1586.54       262.79 o                         
  -6  11   4         52.73         60.00       206.17 o                         
  -5  11   4       1989.40       2609.84       430.08 o                         
  -4  11   4         38.14        -28.40       192.73 o                         
  -3  11   4       2737.82       2491.13       239.91 o                         
  -2  11   4        610.21        400.99       253.78 o                         
  -1  11   4       2368.64       2249.50       262.49 o                         
   0  11   4       1434.09       1345.88       334.89 o                         
   1  11   4       3537.04       3261.31       329.22 o                         
   2  11   4       1170.84       1155.53       260.51 o                         
   3  11   4       2320.18       2753.91       417.04 o                         
   4  11   4       1052.68       1037.38       288.14 o                         
   5  11   4       1084.37        916.20       280.52 o                         
   6  11   4        729.44        445.84       216.73 o                         
   7  11   4        764.65        415.67       270.23 o                         
   8  11   4        860.45       1250.74       536.27 o                         
  -6  12   4        405.90        101.20       238.80 o                         
  -5  12   4         71.33        348.75       238.17 o                         
  -4  12   4        739.98       1028.51       249.74 o                         
  -3  12   4         48.91         68.34       252.43 o                         
  -2  12   4        353.94        197.30       230.59 o                         
  -1  12   4        474.40        142.72       207.16 o                         
   0  12   4        701.77        438.13       221.99 o                         
   1  12   4        769.92        336.98       262.75 o                         
   2  12   4        833.02        385.29       226.39 o                         
   3  12   4        512.58        477.24       227.38 o                         
   4  12   4        395.32         10.85       314.01 o                         
 -19   1   5        433.99        709.44       302.69 o                         
 -18   1   5        106.24         -1.89       206.40 o                         
 -17   1   5        659.89        498.36       174.81 o                         
 -16   1   5        381.90        322.39       159.19 o                         
 -15   1   5       1727.25       1883.83       185.65 o                         
 -14   1   5        275.07        255.68       134.97 o                         
 -13   1   5       1269.60       1200.33       130.12 o                         
 -12   1   5        317.43        296.05       128.05 o                         
 -11   1   5       4517.59       4560.93       174.89 o                         
 -10   1   5       1711.09       1664.80       127.41 o                         
  -9   1   5       3635.21       3463.36       147.81 o                         
  -8   1   5       1023.85       1144.81        79.49 o                         
  -7   1   5       4854.92       4783.02       134.17 o                         
  -6   1   5       5919.25       5997.52       175.07 o                         
  -5   1   5       9291.15       8253.84       250.14 o                         
  -4   1   5       5937.02       5543.67       190.61 o                         
  -3   1   5       6798.09       6584.86       194.81 o                         
  -2   1   5        877.48        899.95        85.54 o                         
  -1   1   5       4190.89       4064.37       137.12 o                         
   0   1   5      24463.21      24015.92       350.89 o                         
   1   1   5      15169.49      14451.84       196.87 o                         
   2   1   5      20429.04      19409.02       209.98 o                         
   3   1   5       8259.62       7952.54       133.68 o                         
   4   1   5       7992.06       7474.44       137.92 o                         
   5   1   5       4489.55       4121.70       128.30 o                         
   6   1   5      10844.56      10008.21       200.03 o                         
   7   1   5       2512.30       2586.42       136.97 o                         
   8   1   5       5069.36       4980.59       171.62 o                         
   9   1   5        669.08        675.17        97.71 o                         
  10   1   5       4017.77       3884.26       187.28 o                         
  11   1   5        222.06        189.32       112.79 o                         
  12   1   5       1764.48       1749.93       187.27 o                         
  13   1   5        120.18         64.64       149.79 o                         
  14   1   5        915.23        905.71       366.28 o                         
  15   1   5         46.61       -203.20       226.83 o                         
  16   1   5        459.03        493.93       284.22 o                         
  17   1   5         36.79        385.51       284.20 o                         
 -19   2   5        222.86        778.51       252.59 o                         
 -18   2   5        285.88        477.09       215.78 o                         
 -17   2   5        248.35        150.04       199.92 o                         
 -16   2   5        770.54        941.33       175.81 o                         
 -15   2   5       1590.22       1909.04       190.76 o                         
 -14   2   5        852.98        961.07       152.31 o                         
 -13   2   5        977.74        988.55       116.87 o                         
 -12   2   5       1852.05       2059.04       161.77 o                         
 -11   2   5       5477.44       5623.09       264.55 o                         
 -10   2   5       5436.18       5545.03       245.21 o                         
  -9   2   5       4062.84       3927.24       291.62 o                         
  -8   2   5       3494.35       3248.10       166.44 o                         
  -7   2   5      11966.62      11098.68       313.57 o                         
  -6   2   5       6258.08       5777.92       173.64 o                         
  -5   2   5       8859.94       8664.27       147.91 o                         
  -4   2   5       1376.76       1281.18        71.33 o                         
  -3   2   5       2636.98       2416.42        88.84 o                         
  -2   2   5        111.63        125.98        41.88 o                         
  -1   2   5       6320.14       6176.81       110.83 o                         
   0   2   5       1090.31       1075.37        53.16 o                         
   1   2   5      43747.93      42852.46       384.55 o                         
   2   2   5       2230.25       1987.20        86.86 o                         
   3   2   5       6708.92       6024.21       124.59 o                         
   4   2   5        465.37        474.78        64.13 o                         
   5   2   5       8058.63       7310.42       168.66 o                         
   6   2   5        141.01        151.08        70.81 o                         
   7   2   5       7641.65       7087.35       213.22 o                         
   8   2   5        179.78        127.86        79.79 o                         
   9   2   5       5391.75       5252.73       190.35 o                         
  10   2   5        240.59        221.33        99.53 o                         
  11   2   5       4247.38       4173.13       250.60 o                         
  12   2   5         12.69        120.80       144.63 o                         
  13   2   5       1386.62       1381.85       205.07 o                         
  14   2   5         62.35          9.74       221.76 o                         
  15   2   5        718.17        649.28       278.69 o                         
  16   2   5         54.50        284.82       267.01 o                         
  17   2   5        183.83        460.20       402.46 o                         
 -19   3   5          0.04       -281.77       295.73 o                         
 -18   3   5         89.11         55.03       222.00 o                         
 -17   3   5         31.39        152.74       215.69 o                         
 -16   3   5         12.35        -15.80       192.62 o                         
 -15   3   5         14.59       -191.65       235.04 o                         
 -14   3   5         91.53        -83.01       169.58 o                         
 -13   3   5        318.07        295.08       230.34 o                         
 -12   3   5        158.53        219.77       179.72 o                         
 -11   3   5         16.30        194.29       149.66 o                         
 -10   3   5        233.47        110.76       118.13 o                         
  -9   3   5        700.82        554.26       123.55 o                         
  -8   3   5       1941.35       1801.57       156.35 o                         
  -7   3   5         11.40        170.72       103.52 o                         
  -6   3   5       6889.98       6889.84       193.62 o                         
  -5   3   5        778.70        714.03        89.89 o                         
  -4   3   5       1077.89       1091.86        72.24 o                         
  -3   3   5       1497.55       1533.99        94.14 o                         
  -2   3   5        582.17        692.91        48.75 o                         
  -1   3   5        573.50        617.36        51.13 o                         
   0   3   5      10161.70      10626.90       140.18 o                         
   1   3   5       1115.98       1109.99        59.49 o                         
   2   3   5       2999.07       3017.36       107.82 o                         
   3   3   5        256.79        299.38        62.23 o                         
   4   3   5        103.42         88.58        59.84 o                         
   5   3   5        352.22        227.98       113.27 o                         
   6   3   5         53.31        155.64        76.49 o                         
   7   3   5        639.55        525.20        88.72 o                         
   8   3   5          0.41         59.54        88.71 o                         
   9   3   5         14.73        -59.64        88.92 o                         
  10   3   5          5.01        -96.06        96.06 o                         
  11   3   5        143.49         48.50       143.24 o                         
  12   3   5         84.15        139.28       162.27 o                         
  13   3   5        153.36         61.91       225.98 o                         
  14   3   5         70.20        376.03       290.04 o                         
  15   3   5         36.26         -0.76       247.62 o                         
  16   3   5         29.30        578.48       278.74 o                         
 -18   4   5        540.41        768.42       282.70 o                         
 -17   4   5         21.02       -182.19       228.74 o                         
 -16   4   5       1219.43       1092.28       364.13 o                         
 -15   4   5         59.37        253.80       198.09 o                         
 -14   4   5       2292.27       2525.55       259.41 o                         
 -13   4   5         27.07        141.92       177.62 o                         
 -12   4   5       2007.21       2181.61       221.51 o                         
 -11   4   5        361.76        458.47       233.31 o                         
 -10   4   5       3148.67       3365.92       241.15 o                         
  -9   4   5       2297.55       2446.86       173.08 o                         
  -8   4   5       2683.02       2293.66       166.91 o                         
  -7   4   5         29.84        -41.01        84.69 o                         
  -6   4   5       1769.70       1503.39       119.95 o                         
  -5   4   5       4054.99       4301.53       176.55 o                         
  -4   4   5       5413.36       5174.85       160.72 o                         
  -3   4   5       6899.22       6884.24       126.22 o                         
  -2   4   5       2267.24       2193.17        91.85 o                         
  -1   4   5       3272.06       3056.99       110.77 o                         
   0   4   5         85.52         65.08        51.20 o                         
   1   4   5       3446.41       3120.61       114.99 o                         
   2   4   5         11.85        -32.03        56.45 o                         
   3   4   5       7664.90       7177.34       171.04 o                         
   4   4   5        815.11        898.14        87.88 o                         
   5   4   5      10415.98      10429.94       214.63 o                         
   6   4   5         81.82        161.18        77.21 o                         
   7   4   5       4036.73       3544.18       163.98 o                         
   8   4   5          0.19        -31.74        84.90 o                         
   9   4   5       2030.29       1740.12       137.17 o                         
  10   4   5        326.25        343.94       111.91 o                         
  11   4   5        847.81        810.87       164.58 o                         
  12   4   5        313.14        441.63       181.85 o                         
  13   4   5        957.58       1043.00       280.68 o                         
  14   4   5        179.11        -63.63       230.34 o                         
  15   4   5        346.90        330.74       269.75 o                         
  16   4   5        219.06        381.06       306.10 o                         
 -18   5   5         19.11       -165.76       358.85 o                         
 -17   5   5        480.95        496.22       246.33 o                         
 -16   5   5        150.02        -77.27       299.92 o                         
 -15   5   5       1652.32       1813.54       293.14 o                         
 -14   5   5          9.23        -52.12       180.19 o                         
 -13   5   5       1758.37       2505.89       388.46 o                         
 -12   5   5        135.84        165.11       136.29 o                         
 -11   5   5       2107.76       1983.80       182.48 o                         
 -10   5   5       1970.99       2001.10       254.10 o                         
  -9   5   5       3136.17       3153.25       321.52 o                         
  -8   5   5       3132.54       3118.58       195.50 o                         
  -7   5   5       1914.93       1839.56       146.90 o                         
  -6   5   5       4588.53       4602.73       246.91 o                         
  -5   5   5       2201.01       2026.49       147.75 o                         
  -4   5   5      10059.25      10633.13       234.10 o                         
  -3   5   5       4728.12       4714.24       122.81 o                         
  -2   5   5       5133.67       5118.90       128.65 o                         
  -1   5   5         32.10         26.86        55.94 o                         
   0   5   5       5335.99       5034.08       139.20 o                         
   1   5   5         79.35         94.19        63.28 o                         
   2   5   5       7286.53       7154.35       177.42 o                         
   3   5   5          4.39        -72.08        75.32 o                         
   4   5   5       7047.94       7110.38       203.68 o                         
   5   5   5         43.52          5.50        75.56 o                         
   6   5   5       5855.48       5699.36       191.46 o                         
   7   5   5        142.53        171.70        90.31 o                         
   8   5   5       1119.56       1233.71       125.17 o                         
   9   5   5         83.70          7.18       104.53 o                         
  10   5   5        654.29        548.61       225.65 o                         
  11   5   5        667.60        730.71       170.61 o                         
  12   5   5        718.62        717.39       268.77 o                         
  13   5   5        183.97        390.71       456.09 o                         
  14   5   5        371.56        381.03       268.77 o                         
  15   5   5        222.98        -99.96       274.69 o                         
 -17   6   5         14.51        -33.25       263.85 o                         
 -16   6   5        281.34        250.75       237.75 o                         
 -15   6   5          0.30        194.11       216.92 o                         
 -14   6   5        171.72        462.96       296.41 o                         
 -13   6   5        397.73        341.75       251.69 o                         
 -12   6   5        779.93        619.42       212.74 o                         
 -11   6   5        183.85        259.72       138.82 o                         
 -10   6   5        529.39        478.22       136.95 o                         
  -9   6   5        272.99        417.24       161.13 o                         
  -8   6   5       1458.46       1428.08       152.49 o                         
  -7   6   5        690.49        778.79       128.49 o                         
  -6   6   5       1867.65       1998.87       161.42 o                         
  -5   6   5       1156.86       1385.70       117.35 o                         
  -4   6   5       1996.16       1981.12       142.54 o                         
  -3   6   5        416.99        418.58        67.22 o                         
  -2   6   5        245.43        197.68        64.41 o                         
  -1   6   5       1318.44       1474.51        91.94 o                         
   0   6   5       1402.77       1432.92        94.62 o                         
   1   6   5        152.06        268.51        79.95 o                         
   2   6   5        330.26        249.05        81.98 o                         
   3   6   5       1676.69       1765.48       120.99 o                         
   4   6   5         63.58         93.35        81.61 o                         
   5   6   5        338.30        128.79        92.50 o                         
   6   6   5        984.29        844.43       120.49 o                         
   7   6   5       1251.44       1241.26       140.52 o                         
   8   6   5         58.54         76.70       159.08 o                         
   9   6   5       1036.04       1175.88       175.61 o                         
  10   6   5         64.55        -87.28       152.27 o                         
  11   6   5        291.66        265.05       241.92 o                         
  12   6   5          1.27        315.70       294.63 o                         
  13   6   5         30.92         21.61       256.58 o                         
  14   6   5         22.25        353.19       406.99 o                         
  15   6   5         21.15       -178.33       407.05 o                         
 -16   7   5          0.55       -244.79       244.79 o                         
 -15   7   5       1114.55       1438.52       274.19 o                         
 -14   7   5        221.72        187.82       364.05 o                         
 -13   7   5       2269.10       2579.18       373.42 o                         
 -12   7   5        551.44        491.26       203.87 o                         
 -11   7   5       3110.87       3244.60       292.14 o                         
 -10   7   5        698.13        711.26       232.19 o                         
  -9   7   5       5632.35       5873.79       304.90 o                         
  -8   7   5        495.75        393.04       131.89 o                         
  -7   7   5       4215.92       4546.29       212.37 o                         
  -6   7   5       2573.75       2596.65       248.07 o                         
  -5   7   5       3615.16       3635.12       259.49 o                         
  -4   7   5       4824.89       4919.57       167.69 o                         
  -3   7   5       1200.80       1176.64        94.07 o                         
  -2   7   5      10035.33      10192.03       198.16 o                         
  -1   7   5       1244.05       1169.86       103.73 o                         
   0   7   5       9343.97      10092.12       215.31 o                         
   1   7   5       1225.48       1256.96       105.82 o                         
   2   7   5       7510.33       7667.98       215.21 o                         
   3   7   5         89.79          0.75        88.63 o                         
   4   7   5       6370.85       6685.17       307.89 o                         
   5   7   5        117.55         62.78       102.29 o                         
   6   7   5       2809.06       3384.52       194.20 o                         
   7   7   5         61.74       -102.84       133.61 o                         
   8   7   5       3859.33       3762.37       301.88 o                         
   9   7   5        806.40        515.90       312.65 o                         
  10   7   5       2203.21       2311.26       337.85 o                         
  11   7   5        150.31        -98.21       352.78 o                         
  12   7   5        997.48        -10.34       345.02 o                         
  13   7   5        245.08        581.04       295.21 o                         
  14   7   5        300.82        692.50       438.06 o                         
 -15   8   5        101.19        333.58       260.16 o                         
 -14   8   5        180.24          3.49       231.34 o                         
 -13   8   5         35.87        -50.65       202.31 o                         
 -12   8   5        161.02        168.30       210.52 o                         
 -11   8   5         22.80        113.91       186.63 o                         
 -10   8   5          8.61        -76.03       159.06 o                         
  -9   8   5         47.04       -155.30       155.30 o                         
  -8   8   5        467.42        454.16       178.71 o                         
  -7   8   5        261.15         39.26       134.66 o                         
  -6   8   5         15.35        -22.66       119.75 o                         
  -5   8   5       1570.11       1398.79       129.09 o                         
  -4   8   5         75.93        135.92        91.50 o                         
  -3   8   5        660.54        724.33       101.75 o                         
  -2   8   5         47.10          4.12        85.91 o                         
  -1   8   5        970.57        897.11       112.68 o                         
   0   8   5         65.13        -45.73        84.99 o                         
   1   8   5        294.96        350.85        98.84 o                         
   2   8   5         59.83        101.21        92.82 o                         
   3   8   5       1020.41        969.79       120.06 o                         
   4   8   5        177.03        202.68       134.96 o                         
   5   8   5        524.56        564.23       154.53 o                         
   6   8   5         30.32         22.13       137.92 o                         
   7   8   5        239.75       -152.07       205.77 o                         
   8   8   5        102.58        -16.04       419.97 o                         
   9   8   5        250.30        -65.44       222.10 o                         
  10   8   5         56.21       -155.75       229.20 o                         
  11   8   5        184.85        330.22       269.43 o                         
  12   8   5        224.67        353.94       281.12 o                         
  13   8   5         34.74        538.86       416.10 o                         
 -14   9   5        114.50        -34.66       399.30 o                         
 -13   9   5        472.74        695.72       248.33 o                         
 -12   9   5        443.45         19.83       223.67 o                         
 -11   9   5        786.27        501.36       231.15 o                         
 -10   9   5        734.85       1113.86       228.14 o                         
  -9   9   5        513.96        629.60       202.73 o                         
  -8   9   5       2188.25       2488.49       271.07 o                         
  -7   9   5        144.97         35.34       172.80 o                         
  -6   9   5       2269.89       2521.53       288.55 o                         
  -5   9   5        839.86        878.07       162.17 o                         
  -4   9   5       3134.73       3315.66       284.37 o                         
  -3   9   5        288.06        331.32       126.99 o                         
  -2   9   5       4203.51       4464.98       246.31 o                         
  -1   9   5        134.74        142.66       134.50 o                         
   0   9   5       4880.40       5085.69       408.64 o                         
   1   9   5         12.97        -82.26       114.82 o                         
   2   9   5       4109.27       3705.70       232.57 o                         
   3   9   5         31.70       -129.48       129.48 o                         
   4   9   5       2463.10       2127.38       241.30 o                         
   5   9   5         81.96         19.66       174.15 o                         
   6   9   5       2437.17       2548.13       345.39 o                         
   7   9   5         75.56        149.46       230.23 o                         
   8   9   5       1216.71       1105.72       285.59 o                         
   9   9   5          0.05       -191.99       246.36 o                         
  10   9   5        376.08        199.09       272.74 o                         
  11   9   5          8.68        217.66       568.51 o                         
 -12  10   5        927.09       1037.18       276.49 o                         
 -11  10   5       1049.85        996.53       270.79 o                         
 -10  10   5       1541.44        959.96       250.89 o                         
  -9  10   5       1334.35        861.64       232.12 o                         
  -8  10   5       1037.06        763.67       228.67 o                         
  -7  10   5       2392.10       2640.18       286.85 o                         
  -6  10   5       1433.40       1315.32       231.28 o                         
  -5  10   5       2639.66       2855.49       332.54 o                         
  -4  10   5       2221.70       1949.04       211.31 o                         
  -3  10   5       4139.44       3770.15       274.56 o                         
  -2  10   5       1706.92       1501.82       254.69 o                         
  -1  10   5       6440.59       6084.46       358.20 o                         
   0  10   5       1649.69       1652.90       407.10 o                         
   1  10   5       4975.12       4857.23       346.15 o                         
   2  10   5        523.89        255.40       175.88 o                         
   3  10   5       3311.54       3383.51       314.40 o                         
   4  10   5        162.83         94.24       257.01 o                         
   5  10   5       3260.49       3464.70       341.25 o                         
   6  10   5        216.38        325.02       202.03 o                         
   7  10   5       2870.69       2579.09       279.52 o                         
   8  10   5          0.04         38.97       205.64 o                         
   9  10   5       1758.96       1125.62       318.15 o                         
  -9  11   5        170.00        151.95       236.79 o                         
  -8  11   5         19.47        137.85       283.74 o                         
  -7  11   5         73.26        -28.94       208.96 o                         
  -6  11   5         34.87        -19.35       208.63 o                         
  -5  11   5        358.64        271.28       256.78 o                         
  -4  11   5          1.60         90.30       202.26 o                         
  -3  11   5        305.47        351.91       203.36 o                         
  -2  11   5        171.06        141.66       181.76 o                         
  -1  11   5        373.13        106.39       224.07 o                         
   0  11   5        442.51        190.43       190.55 o                         
   1  11   5        187.16       -278.07       278.07 o                         
   2  11   5         64.26        332.00       194.42 o                         
   3  11   5        128.14         41.04       196.32 o                         
   4  11   5        170.67        268.75       218.06 o                         
   5  11   5        235.23        -95.40       200.96 o                         
   6  11   5        130.77         79.30       208.60 o                         
   7  11   5         73.94        -27.31       212.51 o                         
  -6  12   5        527.00        257.33       243.23 o                         
  -5  12   5        504.32         73.57       288.73 o                         
  -4  12   5        344.08        858.70       301.02 o                         
  -3  12   5        778.06        346.71       264.43 o                         
  -2  12   5        162.77         49.64       249.94 o                         
  -1  12   5        353.83        286.78       358.48 o                         
   0  12   5         54.08        -90.53       313.40 o                         
   1  12   5        658.24        -49.47       208.25 o                         
   2  12   5         50.59       -236.33       236.33 o                         
   3  12   5        697.69        412.41       241.55 o                         
   4  12   5          8.94        113.43       276.25 o                         
 -19   0   6        889.41       1037.52       438.06 o                         
 -18   0   6        304.25        201.71       246.22 o                         
 -17   0   6       1849.80       2847.36       667.37 o                         
 -16   0   6        151.76        268.28       413.45 o                         
 -15   0   6        286.31        334.73       211.70 o                         
 -14   0   6        302.59        288.65       193.81 o                         
 -13   0   6       8146.71       8745.49       404.29 o                         
 -12   0   6       2468.02       2272.66       246.36 o                         
 -11   0   6       8400.10       8850.86       280.27 o                         
 -10   0   6         20.58        -57.14        92.35 o                         
  -9   0   6       8963.20       9109.54       250.77 o                         
  -8   0   6        197.44        194.18       104.32 o                         
  -7   0   6       9279.50       8034.11       261.58 o                         
  -6   0   6       2741.07       2459.80       165.11 o                         
  -5   0   6      20487.21      16598.20       525.93 o                         
  -4   0   6       1833.05       1885.22       214.51 o                         
  -3   0   6      42243.59      40304.26      1025.89 o                         
  -2   0   6      26080.71      26783.56       537.04 o                         
  -1   0   6      39777.46      38125.93       887.05 o                         
   0   0   6        393.64        428.82       115.12 o                         
   1   0   6      13849.17      12721.73       356.62 o                         
   2   0   6         67.25         83.29        76.87 o                         
   3   0   6      20712.65      19187.77       313.33 o                         
   4   0   6       1804.94       1641.07       174.21 o                         
   5   0   6      20378.81      19548.25       392.99 o                         
   6   0   6       1385.59       1167.57       153.30 o                         
   7   0   6       5868.59       6021.00       248.53 o                         
   8   0   6       3022.73       2732.67       215.19 o                         
   9   0   6       3205.83       3325.53       238.14 o                         
  10   0   6       1438.99       1426.15       299.93 o                         
  11   0   6         20.84        252.81       187.66 o                         
  12   0   6        359.08        536.25       216.64 o                         
  13   0   6        658.44       1286.92       405.76 o                         
  14   0   6       1304.91       1046.57       388.96 o                         
  15   0   6        190.87        722.22       413.51 o                         
  16   0   6        316.44        444.52       407.05 o                         
 -19   1   6         15.62        -35.53       221.79 o                         
 -18   1   6        203.26         77.55       218.08 o                         
 -17   1   6        423.94        561.78       187.23 o                         
 -16   1   6         53.35        180.01       149.34 o                         
 -15   1   6        146.09         64.61       135.92 o                         
 -14   1   6        346.93        422.02       136.58 o                         
 -13   1   6       1979.23       1805.08       145.45 o                         
 -12   1   6       7985.42       7626.11       217.43 o                         
 -11   1   6        496.22        428.57        89.23 o                         
 -10   1   6       4031.08       3957.10       145.54 o                         
  -9   1   6        586.77        613.83        79.67 o                         
  -8   1   6       2958.81       2655.15       160.96 o                         
  -7   1   6        410.10        534.50        94.22 o                         
  -6   1   6       1303.75       1172.37        77.52 o                         
  -5   1   6       2835.85       2685.28       164.55 o                         
  -4   1   6       7043.60       6684.02       288.17 o                         
  -3   1   6       4918.25       4714.08       159.82 o                         
  -2   1   6      32656.93      33043.12       445.88 o                         
  -1   1   6        543.74        570.00        78.87 o                         
   0   1   6        917.90        980.20        92.77 o                         
   1   1   6        408.43        367.88        58.05 o                         
   2   1   6       4177.89       3982.08       112.01 o                         
   3   1   6        245.61        243.55        55.06 o                         
   4   1   6        503.85        430.94        66.23 o                         
   5   1   6        291.66        242.29        70.08 o                         
   6   1   6       3793.39       3710.97       144.20 o                         
   7   1   6        984.76        968.60        95.94 o                         
   8   1   6        521.41        505.77        92.59 o                         
   9   1   6        749.04        745.53       102.52 o                         
  10   1   6        687.85        698.05       114.63 o                         
  11   1   6          2.24        -66.08       125.32 o                         
  12   1   6          0.43         56.54       137.74 o                         
  13   1   6         87.91        163.60       236.48 o                         
  14   1   6        395.74        676.00       350.13 o                         
  15   1   6        199.78        485.80       279.70 o                         
  16   1   6          7.79       -240.01       255.21 o                         
 -19   2   6         13.62         -4.73       218.27 o                         
 -18   2   6        187.51         -0.22       209.33 o                         
 -17   2   6          6.58         98.34       198.12 o                         
 -16   2   6        176.96        -61.86       188.85 o                         
 -15   2   6        780.97        510.90       147.62 o                         
 -14   2   6        715.83        711.94       141.95 o                         
 -13   2   6         13.36        -11.02       110.43 o                         
 -12   2   6        192.12        243.01       133.71 o                         
 -11   2   6         97.59        115.98       118.98 o                         
 -10   2   6        514.36        638.10       122.30 o                         
  -9   2   6        560.40        402.46       110.12 o                         
  -8   2   6       2289.36       2259.24       165.88 o                         
  -7   2   6       5961.73       5952.51       211.09 o                         
  -6   2   6        128.48        141.27        67.88 o                         
  -5   2   6       5157.31       4653.51       173.06 o                         
  -4   2   6          8.41        103.59        66.70 o                         
  -3   2   6       3655.19       3462.54       229.95 o                         
  -2   2   6          0.90         17.07        67.00 o                         
  -1   2   6       9550.31       9447.99       247.33 o                         
   0   2   6        590.75        561.24        63.80 o                         
   1   2   6       6632.49       6453.45       124.26 o                         
   2   2   6        366.23        347.81        53.20 o                         
   3   2   6       6152.85       5789.57       124.81 o                         
   4   2   6        353.97        210.06        63.25 o                         
   5   2   6       1327.84       1195.94        91.83 o                         
   6   2   6        973.53        742.12        84.45 o                         
   7   2   6       2030.69       2112.59       202.26 o                         
   8   2   6       1237.65       1173.27       110.05 o                         
   9   2   6       1354.56       1148.50       117.40 o                         
  10   2   6       1746.84       1769.46       172.88 o                         
  11   2   6       1458.01       1794.27       218.95 o                         
  12   2   6       2461.42       2034.54       221.15 o                         
  13   2   6        133.42        299.50       245.89 o                         
  14   2   6        435.29        338.35       248.01 o                         
  15   2   6          2.11        135.64       272.01 o                         
  16   2   6        493.03        440.78       290.78 o                         
 -19   3   6        255.01        371.37       254.48 o                         
 -18   3   6        698.81        436.43       347.88 o                         
 -17   3   6        160.60        293.26       218.43 o                         
 -16   3   6       1445.57       1246.50       338.44 o                         
 -15   3   6        244.97        225.20       185.82 o                         
 -14   3   6       2997.86       3297.72       287.49 o                         
 -13   3   6        107.45        170.65       154.78 o                         
 -12   3   6       2206.68       2032.45       233.88 o                         
 -11   3   6         33.73         44.93       123.24 o                         
 -10   3   6       3679.02       3555.66       229.52 o                         
  -9   3   6        532.89        429.44       119.70 o                         
  -8   3   6       7952.78       7435.16       216.99 o                         
  -7   3   6         50.10         85.92        79.86 o                         
  -6   3   6      15183.97      14990.86       280.24 o                         
  -5   3   6       1922.20       1914.08       127.93 o                         
  -4   3   6      11612.71      10624.58       195.26 o                         
  -3   3   6       1867.46       1738.31        71.56 o                         
  -2   3   6      12493.77      11653.19       162.56 o                         
  -1   3   6      12033.91      12159.33       151.13 o                         
   0   3   6      23344.81      22395.15       226.40 o                         
   1   3   6      19563.74      19376.81       228.25 o                         
   2   3   6       7146.42       7315.95       140.36 o                         
   3   3   6       8346.56       8195.02       173.43 o                         
   4   3   6      16194.25      15844.75       249.51 o                         
   5   3   6       4623.39       4672.52       153.06 o                         
   6   3   6        763.20        701.03        86.97 o                         
   7   3   6       3005.45       2666.99       150.24 o                         
   8   3   6       2876.77       2892.88       161.68 o                         
   9   3   6       4313.44       4469.68       194.69 o                         
  10   3   6        339.46        197.24       110.13 o                         
  11   3   6       3890.79       4431.10       310.48 o                         
  12   3   6        429.28        562.54       240.31 o                         
  13   3   6       1726.65       1860.37       495.50 o                         
  14   3   6          6.65        -45.10       232.87 o                         
  15   3   6        606.67        892.00       302.83 o                         
  16   3   6          1.21        339.13       284.62 o                         
 -18   4   6         38.98        -55.42       231.66 o                         
 -17   4   6        481.16        368.50       299.73 o                         
 -16   4   6          2.30       -187.90       187.90 o                         
 -15   4   6        727.79        601.70       234.27 o                         
 -14   4   6          1.70       -163.30       163.30 o                         
 -13   4   6       1368.59       1429.33       209.20 o                         
 -12   4   6          0.84        -59.88       144.57 o                         
 -11   4   6       1698.75       1772.98       186.51 o                         
 -10   4   6        165.93         93.54       106.47 o                         
  -9   4   6       1681.27       1462.74       136.80 o                         
  -8   4   6        586.16        658.82       130.19 o                         
  -7   4   6       2758.24       2698.07       162.77 o                         
  -6   4   6        124.82        100.26        83.54 o                         
  -5   4   6       4056.75       4253.53       174.77 o                         
  -4   4   6        146.63         77.46        71.50 o                         
  -3   4   6       1171.70       1395.67        73.36 o                         
  -2   4   6         41.85         52.08        52.80 o                         
  -1   4   6       2890.58       3075.80       109.89 o                         
   0   4   6       4261.04       4673.84       131.09 o                         
   1   4   6        579.38        569.64        66.80 o                         
   2   4   6        492.96        489.40        95.91 o                         
   3   4   6        113.97         29.75        66.01 o                         
   4   4   6        947.76        943.02        89.72 o                         
   5   4   6          4.80         17.55        72.09 o                         
   6   4   6        512.35        574.23        94.91 o                         
   7   4   6          1.43        -32.24        83.29 o                         
   8   4   6        140.14         72.89        91.11 o                         
   9   4   6        483.79        320.57       111.28 o                         
  10   4   6          2.14       -131.30       131.30 o                         
  11   4   6          8.05        166.56       182.72 o                         
  12   4   6          2.98         65.28       392.84 o                         
  13   4   6          4.51        202.89       245.55 o                         
  14   4   6         27.69       -247.25       247.25 o                         
  15   4   6         37.14        296.83       270.08 o                         
 -18   5   6         65.12       -241.87       241.87 o                         
 -17   5   6         32.70       -218.77       218.77 o                         
 -16   5   6        223.51        169.60       211.74 o                         
 -15   5   6        117.59        185.65       197.78 o                         
 -14   5   6        671.16        905.49       204.30 o                         
 -13   5   6         51.68       -188.03       188.03 o                         
 -12   5   6        537.47        583.04       179.97 o                         
 -11   5   6          6.36        -28.93       120.36 o                         
 -10   5   6       1100.57       1074.03       139.81 o                         
  -9   5   6          3.95        -30.97       101.99 o                         
  -8   5   6       2148.11       2164.31       158.71 o                         
  -7   5   6         16.57         76.17        94.48 o                         
  -6   5   6       2209.03       2006.36       154.58 o                         
  -5   5   6       2293.54       2264.65       185.38 o                         
  -4   5   6       2587.86       2980.84       136.90 o                         
  -3   5   6       2150.87       2057.32       107.34 o                         
  -2   5   6       3134.05       2849.98       111.08 o                         
  -1   5   6         58.53         34.01        60.02 o                         
   0   5   6       3197.61       3073.24       122.23 o                         
   1   5   6       2794.70       2681.59       130.52 o                         
   2   5   6       5347.28       5701.61       164.03 o                         
   3   5   6       2390.00       2325.38       129.23 o                         
   4   5   6       1643.51       2049.55       128.51 o                         
   5   5   6       8742.30       8353.47       212.88 o                         
   6   5   6       4176.55       4168.10       245.88 o                         
   7   5   6       3797.28       3824.93       182.97 o                         
   8   5   6        147.45        -55.70        99.26 o                         
   9   5   6        893.29        824.96       162.79 o                         
  10   5   6        287.82        456.27       174.89 o                         
  11   5   6       1280.70       1422.18       407.05 o                         
  12   5   6         23.24        -44.30       243.41 o                         
  13   5   6       1181.06       1064.99       311.33 o                         
  14   5   6          0.37        -61.11       263.92 o                         
  15   5   6        649.80        526.05       322.07 o                         
 -17   6   6        143.95       -151.89       234.82 o                         
 -16   6   6         86.42        178.27       254.28 o                         
 -15   6   6        926.77        535.02       226.28 o                         
 -14   6   6         68.22       -111.03       236.33 o                         
 -13   6   6       1334.69       1292.14       224.70 o                         
 -12   6   6         54.05        -98.40       162.02 o                         
 -11   6   6       1913.70       1694.80       213.30 o                         
 -10   6   6        266.06        269.45       133.90 o                         
  -9   6   6       2976.47       3044.87       328.42 o                         
  -8   6   6        273.73        441.92       122.17 o                         
  -7   6   6       7116.47       7106.79       253.52 o                         
  -6   6   6       3422.39       3081.56       172.71 o                         
  -5   6   6       3753.40       3644.09       178.26 o                         
  -4   6   6       4742.56       4756.30       154.02 o                         
  -3   6   6       5665.13       5706.42       144.16 o                         
  -2   6   6       3870.75       3630.79       128.65 o                         
  -1   6   6       1919.73       1832.85       106.93 o                         
   0   6   6       3176.68       3226.60       150.03 o                         
   1   6   6       3681.09       3883.69       167.10 o                         
   2   6   6       5230.61       5158.52       176.75 o                         
   3   6   6       2056.90       2093.82       170.45 o                         
   4   6   6       5070.58       4819.28       183.27 o                         
   5   6   6       1337.00       1148.73       116.10 o                         
   6   6   6       6029.83       6045.62       211.27 o                         
   7   6   6        240.63        433.68       118.06 o                         
   8   6   6        744.58       1065.72       165.01 o                         
   9   6   6          1.69        104.42       219.44 o                         
  10   6   6       1823.70       1951.31       302.38 o                         
  11   6   6        381.89        856.43       279.59 o                         
  12   6   6       1340.33        900.43       295.54 o                         
  13   6   6         19.64         80.07       270.01 o                         
  14   6   6        538.47        537.74       298.29 o                         
 -16   7   6          6.40        -59.85       238.61 o                         
 -15   7   6        101.10        -65.31       298.02 o                         
 -14   7   6         66.41        219.35       217.62 o                         
 -13   7   6         64.40        263.64       201.81 o                         
 -12   7   6          4.50        197.15       183.80 o                         
 -11   7   6        132.19        252.48       174.68 o                         
 -10   7   6         62.57       -178.14       192.23 o                         
  -9   7   6        361.13        233.75       162.39 o                         
  -8   7   6          7.82        183.01       127.05 o                         
  -7   7   6        932.56        862.94       149.86 o                         
  -6   7   6          8.04        -45.08        93.80 o                         
  -5   7   6        848.51        657.20       103.75 o                         
  -4   7   6          7.68        -67.08        67.08 o                         
  -3   7   6        392.90        432.93        78.11 o                         
  -2   7   6          0.15        -65.94        65.94 o                         
  -1   7   6          0.58          2.41        80.12 o                         
   0   7   6         70.23         90.53        76.72 o                         
   1   7   6        550.63        615.03       101.11 o                         
   2   7   6         75.82         82.46        90.52 o                         
   3   7   6        738.89        844.26       112.88 o                         
   4   7   6         46.75         87.97        99.58 o                         
   5   7   6       4033.08       4121.37       208.23 o                         
   6   7   6          0.55        -52.95       128.70 o                         
   7   7   6          2.70        -33.61       146.79 o                         
   8   7   6         67.79        281.25       356.01 o                         
   9   7   6        295.41        501.14       237.73 o                         
  10   7   6          1.58        696.38       373.45 o                         
  11   7   6        184.35       -292.04       292.04 o                         
  12   7   6         12.04       -249.30       271.21 o                         
  13   7   6        126.96        174.66       274.12 o                         
 -15   8   6        517.92        333.42       243.91 o                         
 -14   8   6          3.16       -203.97       203.97 o                         
 -13   8   6        818.67        653.77       279.86 o                         
 -12   8   6        129.77         90.21       202.71 o                         
 -11   8   6       1984.75       1754.84       243.18 o                         
 -10   8   6         69.23        -42.84       177.76 o                         
  -9   8   6       3329.50       3219.69       331.99 o                         
  -8   8   6         75.13         54.36       161.83 o                         
  -7   8   6       1751.32       1619.76       219.04 o                         
  -6   8   6          9.52       -115.39       115.39 o                         
  -5   8   6       3897.40       3708.53       223.78 o                         
  -4   8   6       1525.00       1277.89       122.87 o                         
  -3   8   6       3915.49       3923.72       169.79 o                         
  -2   8   6       1495.40       1483.47       123.63 o                         
  -1   8   6       5623.41       5940.54       214.36 o                         
   0   8   6       1327.71       1419.43       141.97 o                         
   1   8   6       3956.90       4182.72       186.78 o                         
   2   8   6        873.49       1021.67       136.61 o                         
   3   8   6       1697.23       1707.02       177.90 o                         
   4   8   6         37.28         32.33       130.73 o                         
   5   8   6        469.17        182.64       264.91 o                         
   6   8   6       1407.26       1620.22       285.58 o                         
   7   8   6        663.84        650.69       251.88 o                         
   8   8   6       1406.79       1283.03       289.36 o                         
   9   8   6        370.84        254.31       236.09 o                         
  10   8   6        385.66        362.28       254.69 o                         
  11   8   6         93.83        149.71       253.21 o                         
  12   8   6        142.69       -154.34       251.48 o                         
 -13   9   6         59.75        -69.63       224.13 o                         
 -12   9   6       1190.59        960.83       250.91 o                         
 -11   9   6         16.94        -30.93       197.17 o                         
 -10   9   6       3164.63       2500.98       328.12 o                         
  -9   9   6          0.18         75.03       190.49 o                         
  -8   9   6       4085.34       3693.27       314.41 o                         
  -7   9   6        313.92        109.92       176.90 o                         
  -6   9   6       4002.90       3791.77       453.30 o                         
  -5   9   6         23.21       -132.24       132.24 o                         
  -4   9   6       3690.64       3719.46       300.96 o                         
  -3   9   6        541.42        708.09       156.95 o                         
  -2   9   6       3130.24       2958.59       510.80 o                         
  -1   9   6       1054.01        714.05       186.39 o                         
   0   9   6       2163.09       2339.02       244.16 o                         
   1   9   6        720.60        927.50       243.98 o                         
   2   9   6       2070.10       2241.49       330.68 o                         
   3   9   6        659.46        713.66       238.34 o                         
   4   9   6        833.41        887.63       325.87 o                         
   5   9   6        295.18        327.31       237.55 o                         
   6   9   6        955.73        550.77       258.23 o                         
   7   9   6       1416.04       1294.93       292.79 o                         
   8   9   6        724.22        788.52       281.41 o                         
   9   9   6        362.46        245.78       355.30 o                         
  10   9   6        528.63        370.49       285.72 o                         
  11   9   6        465.50        153.54       320.47 o                         
 -12  10   6         50.90        118.88       239.39 o                         
 -11  10   6         76.94        151.12       229.24 o                         
 -10  10   6          6.64       -198.11       198.11 o                         
  -9  10   6         97.23        199.27       203.05 o                         
  -8  10   6         79.80         86.78       197.58 o                         
  -7  10   6        332.08        -29.96       184.33 o                         
  -6  10   6        478.59        649.02       215.77 o                         
  -5  10   6        171.76        289.57       206.48 o                         
  -4  10   6          4.95       -126.82       145.79 o                         
  -3  10   6         72.37        -83.31       149.83 o                         
  -2  10   6         13.89        108.77       175.26 o                         
  -1  10   6        139.30        266.99       185.87 o                         
   0  10   6         43.10        -90.32       168.70 o                         
   1  10   6          7.70        -48.64       174.63 o                         
   2  10   6         71.99       -137.88       187.41 o                         
   3  10   6         27.74        -11.50       164.11 o                         
   4  10   6         24.11       -169.29       169.29 o                         
   5  10   6          7.27         36.81       180.73 o                         
   6  10   6         40.48        171.40       188.07 o                         
   7  10   6          0.45         72.32       202.98 o                         
   8  10   6          8.94       -253.97       264.52 o                         
   9  10   6         35.55       -178.95       531.04 o                         
  -9  11   6         57.69       -144.77       216.82 o                         
  -8  11   6       2408.48       2116.67       305.53 o                         
  -7  11   6          4.45        -10.90       196.78 o                         
  -6  11   6       2483.68       2173.98       280.35 o                         
  -5  11   6          9.30        -55.98       236.45 o                         
  -4  11   6       4071.57       4027.46       351.03 o                         
  -3  11   6         16.73       -154.55       206.80 o                         
  -2  11   6       2810.96       2075.24       267.98 o                         
  -1  11   6          1.70        183.51       195.45 o                         
   0  11   6       2923.04       2707.04       295.57 o                         
   1  11   6        153.50       -190.24       190.24 o                         
   2  11   6       2776.33       2591.76       287.99 o                         
   3  11   6         70.59        173.44       193.69 o                         
   4  11   6       1361.74       1300.63       241.02 o                         
   5  11   6        141.48       -155.81       192.48 o                         
   6  11   6       1142.30       1048.00       316.80 o                         
   7  11   6        201.80       -324.35       324.35 o                         
  -5  12   6       1432.96       1823.17       613.95 o                         
  -4  12   6        143.83        -22.69       251.96 o                         
  -3  12   6       1806.09       1528.46       325.99 o                         
  -2  12   6        154.26       -127.99       238.52 o                         
  -1  12   6        992.82       1829.65       331.24 o                         
   0  12   6         13.20        -85.63       204.28 o                         
   1  12   6       1991.92       1654.17       303.39 o                         
   2  12   6          0.70         10.79       207.85 o                         
   3  12   6       1427.45        881.17       391.54 o                         
 -19   1   7          1.49         77.81       260.84 o                         
 -18   1   7        953.00        759.56       277.11 o                         
 -17   1   7          7.46        157.36       194.35 o                         
 -16   1   7       1627.02       1563.08       190.88 o                         
 -15   1   7        157.61        256.85       140.49 o                         
 -14   1   7       1798.68       2415.24       194.68 o                         
 -13   1   7        643.25        412.85       108.74 o                         
 -12   1   7       3633.13       4003.96       207.70 o                         
 -11   1   7       1900.23       1713.18       145.46 o                         
 -10   1   7       7410.77       7131.32       209.70 o                         
  -9   1   7       4341.29       4345.72       212.42 o                         
  -8   1   7       9279.81       9340.13       209.72 o                         
  -7   1   7       5228.54       4403.49       135.66 o                         
  -6   1   7      12539.69      11996.90       218.07 o                         
  -5   1   7      12388.63      12055.26       419.97 o                         
  -4   1   7       9342.95      10305.38       234.77 o                         
  -3   1   7      16472.75      16576.61       317.81 o                         
  -2   1   7      14757.97      15354.60       273.36 o                         
  -1   1   7      18557.61      19656.91       325.79 o                         
   0   1   7          6.15         62.84        70.13 o                         
   1   1   7      15434.17      16289.53       302.63 o                         
   2   1   7       1666.89       1827.84       101.85 o                         
   3   1   7      16303.95      16825.95       236.05 o                         
   4   1   7         61.49         60.94        59.57 o                         
   5   1   7      11884.02      11923.35       214.81 o                         
   6   1   7        781.70        821.54        90.11 o                         
   7   1   7       8711.36       8866.76       210.91 o                         
   8   1   7        259.35        213.71        88.11 o                         
   9   1   7       4524.08       5197.69       199.16 o                         
  10   1   7        482.50        451.21       112.91 o                         
  11   1   7       1763.07       1974.77       196.36 o                         
  12   1   7        671.62        866.23       258.51 o                         
  13   1   7        670.32        856.35       282.33 o                         
  14   1   7        177.42        308.10       267.13 o                         
  15   1   7        501.91        872.47       597.59 o                         
  16   1   7        237.85        411.81       274.99 o                         
 -19   2   7        524.45        613.74       243.79 o                         
 -18   2   7         10.16         63.35       212.21 o                         
 -17   2   7       1170.01       1709.23       251.61 o                         
 -16   2   7         44.94        -14.63       211.48 o                         
 -15   2   7       1036.60        914.46       156.82 o                         
 -14   2   7        190.97        -77.75       313.74 o                         
 -13   2   7       1512.16       1416.84       186.54 o                         
 -12   2   7        593.94        770.44       145.88 o                         
 -11   2   7       3355.38       3382.09       278.79 o                         
 -10   2   7       2427.85       2359.18       190.73 o                         
  -9   2   7       4433.34       4042.91       208.27 o                         
  -8   2   7        667.57        568.88       111.26 o                         
  -7   2   7       1418.35       1554.02       114.15 o                         
  -6   2   7       4470.52       4068.89       174.43 o                         
  -5   2   7       1490.51       1568.63       249.40 o                         
  -4   2   7       9302.10       9484.18       248.44 o                         
  -3   2   7        912.88       1219.70       109.34 o                         
  -2   2   7      13986.75      14469.88       298.39 o                         
  -1   2   7       2622.43       2731.84       143.48 o                         
   0   2   7       6337.98       6987.01       201.15 o                         
   1   2   7         36.60         56.82        56.25 o                         
   2   2   7       7936.06       7819.62       146.46 o                         
   3   2   7       3557.18       3545.47       123.89 o                         
   4   2   7       2425.07       2297.48       116.39 o                         
   5   2   7        785.87        778.61        82.02 o                         
   6   2   7       5999.21       6078.59       172.67 o                         
   7   2   7        602.35        533.89        90.97 o                         
   8   2   7       3434.86       3209.31       166.89 o                         
   9   2   7        182.59         51.50        94.68 o                         
  10   2   7       2788.31       2568.57       199.80 o                         
  11   2   7        571.18        687.57       193.19 o                         
  12   2   7        508.45        907.93       266.33 o                         
  13   2   7        122.63        289.55       237.38 o                         
  14   2   7        600.72       1078.00       523.29 o                         
  15   2   7        146.71        275.35       259.03 o                         
  16   2   7        152.55        261.87       276.21 o                         
 -19   3   7         11.21         69.89       235.13 o                         
 -18   3   7         88.47        207.41       234.59 o                         
 -17   3   7         11.06       -341.21       341.21 o                         
 -16   3   7         58.67       -120.93       187.79 o                         
 -15   3   7          2.19       -164.39       164.39 o                         
 -14   3   7         31.40         75.81       179.20 o                         
 -13   3   7        144.99        -19.63       148.17 o                         
 -12   3   7         59.82        266.19       143.07 o                         
 -11   3   7         28.00       -116.77       116.77 o                         
 -10   3   7         64.26         80.22       125.82 o                         
  -9   3   7         81.73         50.29        89.11 o                         
  -8   3   7        184.75        274.10        90.28 o                         
  -7   3   7       2793.63       3327.93       448.18 o                         
  -6   3   7          0.59         36.62        73.37 o                         
  -5   3   7        550.16        568.73        82.15 o                         
  -4   3   7        114.15        179.97        82.64 o                         
  -3   3   7       2518.58       2507.30        98.61 o                         
  -2   3   7         87.69         45.65        52.94 o                         
  -1   3   7       4579.79       4564.06       134.90 o                         
   0   3   7       3074.80       3314.62       103.76 o                         
   1   3   7       2522.57       3223.69       219.95 o                         
   2   3   7        174.89        215.99        72.11 o                         
   3   3   7       5635.55       5558.57       150.50 o                         
   4   3   7         44.50        -52.34        60.03 o                         
   5   3   7       5864.84       6006.00       172.52 o                         
   6   3   7        170.40         71.00        75.31 o                         
   7   3   7       2237.24       2212.10       135.20 o                         
   8   3   7          4.69         60.39        87.05 o                         
   9   3   7       2019.52       2141.62       149.99 o                         
  10   3   7          8.74         22.98       130.46 o                         
  11   3   7       1529.53       1246.44       271.50 o                         
  12   3   7          1.26         81.59       232.87 o                         
  13   3   7        909.44       1315.02       309.88 o                         
  14   3   7         36.31        192.81       253.31 o                         
  15   3   7        138.29          1.20       260.78 o                         
 -18   4   7        215.45        482.65       248.99 o                         
 -17   4   7        283.54        513.61       239.62 o                         
 -16   4   7        148.65        237.81       224.46 o                         
 -15   4   7        736.98        576.10       253.63 o                         
 -14   4   7       1194.77        950.14       204.29 o                         
 -13   4   7       1292.68       1459.75       210.50 o                         
 -12   4   7       2145.31       2064.75       215.11 o                         
 -11   4   7       1691.76       1517.71       155.53 o                         
 -10   4   7       2833.04       2821.50       190.36 o                         
  -9   4   7       1325.01       1391.19       131.56 o                         
  -8   4   7       9930.10       9648.21       254.98 o                         
  -7   4   7       5449.36       5553.04       199.54 o                         
  -6   4   7      18599.77      18198.49       331.97 o                         
  -5   4   7       2721.39       2970.55       159.41 o                         
  -4   4   7      16924.54      16773.56       221.23 o                         
  -3   4   7       6124.20       7034.87       138.53 o                         
  -2   4   7      27122.73      28665.21       339.00 o                         
  -1   4   7       3029.05       3445.13       122.55 o                         
   0   4   7      15382.32      16618.18       224.57 o                         
   1   4   7        418.89        474.57        66.48 o                         
   2   4   7      13285.27      13581.44       229.74 o                         
   3   4   7        561.63        466.51        77.23 o                         
   4   4   7      20410.97      20669.03       308.48 o                         
   5   4   7        124.38         59.15        72.52 o                         
   6   4   7      11162.41      11666.07       250.86 o                         
   7   4   7        182.49        185.98        91.77 o                         
   8   4   7       5806.75       6276.85       216.70 o                         
   9   4   7        430.67        435.08       143.67 o                         
  10   4   7       2925.11       3490.81       649.28 o                         
  11   4   7        470.18        521.24       249.52 o                         
  12   4   7       2562.34       2532.66       507.20 o                         
  13   4   7        366.31        493.33       270.87 o                         
  14   4   7       1170.42       1625.87       409.57 o                         
  15   4   7        127.35         94.90       299.81 o                         
 -18   5   7        158.83       -212.84       212.84 o                         
 -17   5   7        307.56        -68.71       261.08 o                         
 -16   5   7        268.55        557.12       315.75 o                         
 -15   5   7        371.33        -89.87       185.20 o                         
 -14   5   7        319.17        281.31       190.14 o                         
 -13   5   7       1759.27       1699.01       331.96 o                         
 -12   5   7        603.07        719.42       178.51 o                         
 -11   5   7       2179.10       2086.01       177.22 o                         
 -10   5   7        196.20        208.92       118.66 o                         
  -9   5   7       2206.70       2052.12       160.92 o                         
  -8   5   7        259.35        142.41       121.69 o                         
  -7   5   7       4865.42       4964.37       208.40 o                         
  -6   5   7        139.16        102.66        91.50 o                         
  -5   5   7       7006.03       6872.52       176.49 o                         
  -4   5   7         75.03         18.05        68.02 o                         
  -3   5   7       3890.25       4016.12       118.64 o                         
  -2   5   7          2.54        -50.20        58.11 o                         
  -1   5   7       3574.98       3741.48       186.58 o                         
   0   5   7        113.51         74.13        88.81 o                         
   1   5   7        605.27        682.89        87.53 o                         
   2   5   7        195.32        145.32        74.39 o                         
   3   5   7       1676.83       1724.46       114.49 o                         
   4   5   7          0.09         71.81        76.84 o                         
   5   5   7       3444.83       3506.74       167.16 o                         
   6   5   7         50.59         23.08        85.43 o                         
   7   5   7       1508.05       1405.06       129.93 o                         
   8   5   7         74.47        -12.01       127.66 o                         
   9   5   7        236.62       -123.67       207.36 o                         
  10   5   7        121.97        -10.04       239.71 o                         
  11   5   7        369.56        396.24       250.28 o                         
  12   5   7         57.04        525.74       271.64 o                         
  13   5   7        374.78        574.92       283.63 o                         
  14   5   7         60.09       -182.59       343.73 o                         
 -17   6   7         41.06         49.63       239.97 o                         
 -16   6   7          1.26        163.59       219.33 o                         
 -15   6   7         75.66         96.25       214.07 o                         
 -14   6   7         11.63        -86.05       188.65 o                         
 -13   6   7         60.57       -176.84       176.84 o                         
 -12   6   7         45.97         22.46       161.15 o                         
 -11   6   7          0.95        -14.14       155.15 o                         
 -10   6   7        220.01        166.57       152.02 o                         
  -9   6   7        383.05        413.84       127.73 o                         
  -8   6   7       3170.72       3442.59       217.51 o                         
  -7   6   7        412.64        285.23       111.37 o                         
  -6   6   7         76.20         -2.31        85.44 o                         
  -5   6   7        878.23        890.99        98.60 o                         
  -4   6   7        243.62        246.97        63.20 o                         
  -3   6   7        396.35        472.69        70.35 o                         
  -2   6   7        171.02        138.55        65.17 o                         
  -1   6   7         91.81          6.94        71.54 o                         
   0   6   7       1489.58       1726.36       120.96 o                         
   1   6   7        546.40        632.55        93.49 o                         
   2   6   7       1153.88       1068.44       103.33 o                         
   3   6   7        246.77        277.68        86.90 o                         
   4   6   7        638.56        628.27        98.89 o                         
   5   6   7        140.67         14.43        89.80 o                         
   6   6   7        204.17        192.27       101.04 o                         
   7   6   7         41.90         82.56       132.68 o                         
   8   6   7        551.28        614.43       239.84 o                         
   9   6   7          1.57       -307.48       307.48 o                         
  10   6   7        498.20        279.63       247.46 o                         
  11   6   7         18.36        -90.97       234.03 o                         
  12   6   7        168.99       -155.05       246.23 o                         
  13   6   7         17.62        472.66       333.33 o                         
  14   6   7         40.41        125.84       300.16 o                         
 -16   7   7        367.63        490.34       255.87 o                         
 -15   7   7        885.68        987.77       248.40 o                         
 -14   7   7        791.50        554.52       227.43 o                         
 -13   7   7       1467.80       1899.10       330.36 o                         
 -12   7   7        666.55        787.98       206.99 o                         
 -11   7   7       1448.33       1702.04       222.42 o                         
 -10   7   7        306.81        148.29       172.65 o                         
  -9   7   7       3110.46       2720.04       278.39 o                         
  -8   7   7        835.72        870.84       162.07 o                         
  -7   7   7       5694.55       5168.56       219.93 o                         
  -6   7   7        147.71        325.72       109.12 o                         
  -5   7   7       2541.59       2372.28       147.06 o                         
  -4   7   7        151.80        358.33       133.37 o                         
  -3   7   7       5713.02       5976.95       168.61 o                         
  -2   7   7         48.91         17.76        72.41 o                         
  -1   7   7       6145.90       6421.36       199.61 o                         
   0   7   7        183.87        173.82        81.76 o                         
   1   7   7       6975.42       7308.87       213.54 o                         
   2   7   7          0.44         43.08        89.05 o                         
   3   7   7       6460.31       7000.95       222.81 o                         
   4   7   7        140.77        164.26       113.30 o                         
   5   7   7       1783.25       1811.67       173.60 o                         
   6   7   7        284.46        170.96       211.28 o                         
   7   7   7       1829.75       2210.20       286.86 o                         
   8   7   7        115.14        -67.56       212.81 o                         
   9   7   7       3191.09       3369.94       406.34 o                         
  10   7   7         17.90       -311.43       311.43 o                         
  11   7   7       1214.26        872.58       664.78 o                         
  12   7   7         29.46        219.87       584.02 o                         
  13   7   7        586.15        -45.96       418.68 o                         
 -15   8   7        255.24        292.26       254.04 o                         
 -14   8   7        193.44       -205.76       205.76 o                         
 -13   8   7        294.47        238.71       373.00 o                         
 -12   8   7        518.03        353.87       256.17 o                         
 -11   8   7        160.65        258.89       191.00 o                         
 -10   8   7        790.59        825.00       200.60 o                         
  -9   8   7        367.11        432.13       186.86 o                         
  -8   8   7       2864.88       2531.08       247.26 o                         
  -7   8   7       1194.70        716.60       179.35 o                         
  -6   8   7       2198.51       2476.06       238.17 o                         
  -5   8   7        293.33        300.27       146.79 o                         
  -4   8   7       1826.61       1961.11       137.11 o                         
  -3   8   7         70.68        137.09       112.28 o                         
  -2   8   7       1896.78       2054.54       179.85 o                         
  -1   8   7         31.28         78.47       120.65 o                         
   0   8   7       4116.71       4156.37       279.74 o                         
   1   8   7         58.42         32.15       109.55 o                         
   2   8   7       3666.02       3603.33       244.51 o                         
   3   8   7          5.02       -104.81       195.92 o                         
   4   8   7       2523.12       2895.88       321.41 o                         
   5   8   7         13.74        -46.22       195.82 o                         
   6   8   7        511.17        796.75       246.61 o                         
   7   8   7         24.88        -77.85       220.60 o                         
   8   8   7       1237.41       1750.47       307.07 o                         
   9   8   7          0.04        -60.38       356.01 o                         
  10   8   7        688.82        484.32       368.86 o                         
  11   8   7         66.04       -227.08       242.54 o                         
 -13   9   7         26.25       -220.55       220.55 o                         
 -12   9   7        265.01        302.56       216.34 o                         
 -11   9   7        100.41          7.65       198.48 o                         
 -10   9   7        392.23        -73.87       192.05 o                         
  -9   9   7        391.88         77.25       193.01 o                         
  -8   9   7        231.24        215.77       184.81 o                         
  -7   9   7        116.81        152.90       171.70 o                         
  -6   9   7        108.28        306.70       171.73 o                         
  -5   9   7         34.38        -97.47       125.90 o                         
  -4   9   7        183.52        285.20       145.68 o                         
  -3   9   7        187.86        265.71       139.46 o                         
  -2   9   7          0.53       -144.33       144.33 o                         
  -1   9   7         16.63        159.00       156.24 o                         
   0   9   7        165.49        -11.97       158.25 o                         
   1   9   7         10.74         29.63       155.05 o                         
   2   9   7         13.19       -151.02       155.73 o                         
   3   9   7         21.53       -153.64       153.64 o                         
   4   9   7         10.65        -33.61       213.90 o                         
   5   9   7          1.95        -92.68       224.76 o                         
   6   9   7         63.98       -124.31       222.77 o                         
   7   9   7          3.65        256.14       237.89 o                         
   8   9   7        113.01        140.94       256.68 o                         
   9   9   7         22.49        166.90       441.23 o                         
  10   9   7         12.10         56.37       256.46 o                         
 -11  10   7       1361.19       1764.67       282.77 o                         
 -10  10   7        355.16        292.18       221.65 o                         
  -9  10   7       1501.10       1510.95       255.63 o                         
  -8  10   7        814.31        724.62       225.36 o                         
  -7  10   7       1085.77       1492.66       260.75 o                         
  -6  10   7        411.81        625.25       200.17 o                         
  -5  10   7       1184.32       1260.15       238.37 o                         
  -4  10   7       1008.28       1177.74       205.79 o                         
  -3  10   7       1499.73       1594.64       228.50 o                         
  -2  10   7       1425.70       1084.96       209.67 o                         
  -1  10   7        732.79        623.02       197.32 o                         
   0  10   7        649.07        688.69       196.80 o                         
   1  10   7        641.59        645.90       210.86 o                         
   2  10   7       1310.06       1070.33       224.98 o                         
   3  10   7        648.46        545.24       210.49 o                         
   4  10   7        863.32       1219.89       234.50 o                         
   5  10   7        199.35         18.08       181.40 o                         
   6  10   7        503.25        678.27       237.85 o                         
   7  10   7          1.63        -65.31       255.24 o                         
   8  10   7        970.75        740.80       320.22 o                         
  -9  11   7         27.79       -225.32       258.67 o                         
  -8  11   7        833.20        583.72       240.59 o                         
  -7  11   7         22.04       -194.69       194.69 o                         
  -6  11   7        383.42        435.19       219.66 o                         
  -5  11   7         33.34        108.91       196.97 o                         
  -4  11   7        471.77        464.75       219.44 o                         
  -3  11   7        312.41       -209.86       679.00 o                         
  -2  11   7        162.63        -54.96       280.05 o                         
  -1  11   7        342.89        449.09       212.82 o                         
   0  11   7         91.47       -174.70       174.70 o                         
   1  11   7        478.77        312.38       201.02 o                         
   2  11   7        221.53       -258.38       258.38 o                         
   3  11   7        454.29        570.23       397.23 o                         
   4  11   7        106.34        146.96       202.84 o                         
   5  11   7         12.86         12.88       203.47 o                         
   6  11   7         16.27        284.28       292.37 o                         
  -4  12   7        364.32        126.27       269.67 o                         
  -3  12   7        162.43         59.77       245.52 o                         
  -2  12   7        539.52        470.39       540.73 o                         
  -1  12   7        254.02        305.79       268.25 o                         
   0  12   7        404.68         71.80       285.22 o                         
   1  12   7         16.91        317.73       221.87 o                         
 -19   0   8        359.42        171.87       386.37 o                         
 -18   0   8       1155.57        828.18       385.08 o                         
 -17   0   8        543.22        669.28       248.17 o                         
 -16   0   8       2658.93       3045.06       320.36 o                         
 -15   0   8       1217.69       1512.81       393.48 o                         
 -14   0   8        615.68        684.36       204.88 o                         
 -13   0   8         34.34        -83.98       152.52 o                         
 -12   0   8       6837.24       6886.26       335.22 o                         
 -11   0   8        359.20        206.90       242.94 o                         
 -10   0   8      12273.25      13388.39       397.16 o                         
  -9   0   8        420.80        488.00       180.20 o                         
  -8   0   8      16866.94      16289.09       952.95 o                         
  -7   0   8       1294.70       1517.46       195.77 o                         
  -6   0   8       8175.95       8323.71       395.42 o                         
  -5   0   8       2441.62       2336.08       254.57 o                         
  -4   0   8      15458.03      16293.23       568.58 o                         
  -3   0   8       2753.23       3219.43       209.00 o                         
  -2   0   8      24678.84      27046.85       584.60 o                         
  -1   0   8      44664.82      48057.44       903.56 o                         
   0   0   8      16634.83      17402.30       455.34 o                         
   1   0   8      10391.03      11431.97       369.54 o                         
   2   0   8      22704.69      22704.01       511.24 o                         
   3   0   8      16023.63      16700.35       336.08 o                         
   4   0   8      13003.05      13028.02       306.63 o                         
   5   0   8       7797.85       7600.04       250.55 o                         
   6   0   8       1661.46       1567.47       150.78 o                         
   7   0   8      12211.31      11863.49       450.23 o                         
   8   0   8        994.02       1017.00       156.49 o                         
   9   0   8       7326.26       7369.54       323.18 o                         
  10   0   8         49.62        -17.39       224.85 o                         
  11   0   8       2292.44       2302.48       445.82 o                         
  12   0   8        129.67        -25.84       325.64 o                         
  13   0   8       2052.19       2166.80       470.37 o                         
  14   0   8        120.91       -138.27       343.73 o                         
  15   0   8        797.36       1677.17       472.95 o                         
 -19   1   8         36.91         87.16       434.19 o                         
 -18   1   8          2.15        128.63       205.07 o                         
 -17   1   8        164.82        152.05       205.63 o                         
 -16   1   8        128.77        135.72       153.30 o                         
 -15   1   8          3.00        138.96       130.97 o                         
 -14   1   8         32.21        -57.68       124.13 o                         
 -13   1   8         51.71       -110.94       110.94 o                         
 -12   1   8          7.14         -0.39       112.10 o                         
 -11   1   8       1247.93       1026.93       116.15 o                         
 -10   1   8        169.06        291.71        84.50 o                         
  -9   1   8       2661.32       2758.12       211.30 o                         
  -8   1   8        118.20        133.19        75.99 o                         
  -7   1   8        907.72        857.72        76.10 o                         
  -6   1   8        131.91        155.75       179.62 o                         
  -5   1   8       2152.44       2273.64       177.54 o                         
  -4   1   8       2488.34       2984.43       196.65 o                         
  -3   1   8       5851.21       5885.90       202.25 o                         
  -2   1   8       3909.44       4228.92       163.82 o                         
  -1   1   8        164.11        252.93        79.90 o                         
   0   1   8       4066.45       4458.62       174.96 o                         
   1   1   8         62.11        308.90       101.34 o                         
   2   1   8        853.31        898.85        95.36 o                         
   3   1   8          3.42        136.29        60.87 o                         
   4   1   8        385.09        322.89        67.74 o                         
   5   1   8          1.68         64.43        63.92 o                         
   6   1   8       3342.60       3397.25       147.79 o                         
   7   1   8         40.97         94.60        78.14 o                         
   8   1   8       1577.03       1489.09       119.50 o                         
   9   1   8        176.83        140.54        97.63 o                         
  10   1   8       1112.41        960.71       156.09 o                         
  11   1   8          8.16       -194.89       194.89 o                         
  12   1   8        204.88        185.29       223.24 o                         
  13   1   8         28.80        -99.74       365.70 o                         
  14   1   8        691.67        996.13       303.79 o                         
  15   1   8        106.51        240.07       277.83 o                         
 -19   2   8         10.63        208.30       227.45 o                         
 -18   2   8        379.78        327.42       215.95 o                         
 -17   2   8         70.91        238.75       335.24 o                         
 -16   2   8        866.46        531.74       207.68 o                         
 -15   2   8          1.71       -147.57       155.79 o                         
 -14   2   8       3801.76       3521.68       285.38 o                         
 -13   2   8        809.40        714.45       228.98 o                         
 -12   2   8       4969.59       5410.62       271.49 o                         
 -11   2   8         14.36         53.16       112.28 o                         
 -10   2   8       6902.03       6611.65       259.22 o                         
  -9   2   8          0.06        -15.86        96.88 o                         
  -8   2   8      11102.69      10839.37       471.13 o                         
  -7   2   8       4234.83       4509.85       276.41 o                         
  -6   2   8      21474.59      22378.27       486.18 o                         
  -5   2   8       1598.79       1831.14       158.34 o                         
  -4   2   8      16334.51      16823.04       422.70 o                         
  -3   2   8       8228.34       8363.02       227.83 o                         
  -2   2   8      12501.85      12963.68       294.99 o                         
  -1   2   8        214.68        360.75       130.38 o                         
   0   2   8      16409.21      16825.05       369.61 o                         
   1   2   8       6019.10       5974.82       190.81 o                         
   2   2   8       4192.02       4235.97       165.43 o                         
   3   2   8       9482.74      10262.68       237.49 o                         
   4   2   8       3581.67       3481.86       213.89 o                         
   5   2   8       4882.45       4822.06       182.02 o                         
   6   2   8       1962.14       1749.70       116.43 o                         
   7   2   8       1275.70       1229.02       106.36 o                         
   8   2   8        978.26        826.92       107.86 o                         
   9   2   8       1181.56       1273.51       131.04 o                         
  10   2   8        321.23        283.81       224.21 o                         
  11   2   8        455.56        382.84       306.84 o                         
  12   2   8          5.82        -74.13       216.27 o                         
  13   2   8        317.89        177.78       255.04 o                         
  14   2   8        109.97        178.92       266.81 o                         
  15   2   8        284.99        836.69       309.12 o                         
 -19   3   8        235.89        -62.13       579.53 o                         
 -18   3   8         82.78       -203.62       203.62 o                         
 -17   3   8        949.23       1127.10       231.88 o                         
 -16   3   8         58.93       -206.22       206.22 o                         
 -15   3   8       1441.66       2051.76       306.34 o                         
 -14   3   8          3.58       -121.15       158.11 o                         
 -13   3   8       3523.56       4038.50       286.86 o                         
 -12   3   8        166.72        115.86       139.93 o                         
 -11   3   8       6109.61       6306.45       453.85 o                         
 -10   3   8        130.05         74.99        93.61 o                         
  -9   3   8       8336.39       8067.98       231.34 o                         
  -8   3   8         11.93          6.17        79.16 o                         
  -7   3   8      11153.68      11498.76       329.11 o                         
  -6   3   8       1559.27       1656.72       142.53 o                         
  -5   3   8       7862.95       7768.97       263.68 o                         
  -4   3   8        327.05        409.62        68.49 o                         
  -3   3   8       8672.83       8910.17       222.00 o                         
  -2   3   8       5265.10       5489.48       163.49 o                         
  -1   3   8      18458.21      18866.73       273.40 o                         
   0   3   8        515.27        798.84        75.78 o                         
   1   3   8      13013.77      13072.73       207.26 o                         
   2   3   8       9728.66      10046.35       188.88 o                         
   3   3   8       7609.94       7406.30       171.13 o                         
   4   3   8       9183.96       9400.17       198.64 o                         
   5   3   8       3803.56       3569.33       178.17 o                         
   6   3   8       4425.26       4549.06       181.42 o                         
   7   3   8       1721.69       1701.40       126.81 o                         
   8   3   8       5295.88       5044.94       274.36 o                         
   9   3   8       1481.45       1384.05       168.68 o                         
  10   3   8       1795.42       1569.13       281.57 o                         
  11   3   8        248.00        343.87       247.41 o                         
  12   3   8        810.43        499.14       263.83 o                         
  13   3   8        202.29        200.63       255.66 o                         
  14   3   8        839.44       1484.32       328.33 o                         
  15   3   8         66.56        166.98       268.99 o                         
 -18   4   8         44.98         -8.50       345.80 o                         
 -17   4   8         54.20         45.51       399.34 o                         
 -16   4   8         16.01         97.70       250.82 o                         
 -15   4   8          4.12        117.06       197.85 o                         
 -14   4   8          0.42        483.86       180.99 o                         
 -13   4   8        157.72        208.57       162.11 o                         
 -12   4   8         51.68         29.01       146.78 o                         
 -11   4   8          0.32        154.01       113.82 o                         
 -10   4   8         21.32         39.70       107.99 o                         
  -9   4   8         34.54         17.33        98.23 o                         
  -8   4   8        134.21        -39.89        87.94 o                         
  -7   4   8        518.74        407.49        97.11 o                         
  -6   4   8        795.95        862.66       102.55 o                         
  -5   4   8         87.37         34.86        72.43 o                         
  -4   4   8        526.73        576.61        62.04 o                         
  -3   4   8        157.57         94.70        54.95 o                         
  -2   4   8        157.15        171.52        58.21 o                         
  -1   4   8          0.21          4.60        57.09 o                         
   0   4   8          0.78         -6.67        53.72 o                         
   1   4   8         48.04         42.47        85.72 o                         
   2   4   8         53.59        -12.24        65.60 o                         
   3   4   8        882.18        946.34        87.61 o                         
   4   4   8        222.67        214.60        77.62 o                         
   5   4   8         93.13         70.64        77.05 o                         
   6   4   8          6.47          7.62        82.85 o                         
   7   4   8        202.22         40.40        92.65 o                         
   8   4   8         75.19        -22.84       122.57 o                         
   9   4   8         44.19        -25.32       201.35 o                         
  10   4   8         12.29       -174.51       207.70 o                         
  11   4   8          5.85        -67.76       212.41 o                         
  12   4   8         41.43        -55.30       237.96 o                         
  13   4   8        250.86        293.57       277.07 o                         
  14   4   8         32.77        231.37       284.01 o                         
 -18   5   8          8.09        528.52       423.85 o                         
 -17   5   8        676.44        691.08       409.36 o                         
 -16   5   8         16.76         -9.74       197.67 o                         
 -15   5   8       1904.86       1733.55       399.36 o                         
 -14   5   8          7.87       -168.57       168.57 o                         
 -13   5   8       1991.56       2112.86       235.28 o                         
 -12   5   8          0.54         72.26       153.56 o                         
 -11   5   8       2964.25       2966.91       255.39 o                         
 -10   5   8         13.13        -90.68       112.10 o                         
  -9   5   8       2425.56       2522.58       183.16 o                         
  -8   5   8        146.25        326.41       123.64 o                         
  -7   5   8       8299.91       8613.64       250.75 o                         
  -6   5   8        715.08        732.44       111.53 o                         
  -5   5   8       9069.54       9672.02       203.69 o                         
  -4   5   8        871.19        876.53        68.58 o                         
  -3   5   8       4594.61       4663.11       131.96 o                         
  -2   5   8        308.78        265.48        70.42 o                         
  -1   5   8       3220.84       3178.79       132.00 o                         
   0   5   8       2395.26       2867.57       132.40 o                         
   1   5   8       4017.84       4451.83       151.03 o                         
   2   5   8       2096.87       2415.33       135.99 o                         
   3   5   8       4540.79       4688.25       216.39 o                         
   4   5   8       2710.81       2861.98       157.34 o                         
   5   5   8       4156.67       4118.23       177.08 o                         
   6   5   8        274.91        313.19        98.68 o                         
   7   5   8       3851.64       3609.78       240.14 o                         
   8   5   8        455.53        616.85       357.23 o                         
   9   5   8        663.72        583.58       245.98 o                         
  10   5   8        690.45        977.16       282.11 o                         
  11   5   8        817.37        621.83       280.41 o                         
  12   5   8        405.60        292.46       271.26 o                         
  13   5   8         73.75        163.89       412.22 o                         
  14   5   8         42.68        350.97       297.71 o                         
 -17   6   8          2.21        -34.52       409.08 o                         
 -16   6   8       1619.31       1771.34       279.95 o                         
 -15   6   8         10.57        -67.69       200.45 o                         
 -14   6   8       2645.24       3179.12       294.44 o                         
 -13   6   8         11.15       -160.02       160.02 o                         
 -12   6   8       3303.32       3495.56       296.21 o                         
 -11   6   8         19.20       -149.65       149.65 o                         
 -10   6   8       3114.11       3218.33       268.45 o                         
  -9   6   8        303.86        178.57       125.97 o                         
  -8   6   8       7767.56       7372.73       265.81 o                         
  -7   6   8         63.91         74.78       179.62 o                         
  -6   6   8      12154.99      12486.93       276.30 o                         
  -5   6   8        268.13        191.57        85.26 o                         
  -4   6   8       6571.87       6720.57       151.37 o                         
  -3   6   8       2912.59       3046.07       125.69 o                         
  -2   6   8       6607.36       6923.02       169.98 o                         
  -1   6   8        523.82        677.77        98.80 o                         
   0   6   8       7818.71       7761.01       196.26 o                         
   1   6   8       1071.91        990.32       102.47 o                         
   2   6   8       4319.60       4317.65       172.61 o                         
   3   6   8        762.26        798.90       102.92 o                         
   4   6   8       3181.86       3060.37       202.91 o                         
   5   6   8        558.63        523.07       109.12 o                         
   6   6   8       1397.77       1514.42       196.79 o                         
   7   6   8        246.18        -11.55       216.06 o                         
   8   6   8       1236.79       1247.85       290.46 o                         
   9   6   8       1264.61       1308.55       291.91 o                         
  10   6   8        720.68        478.63       245.53 o                         
  11   6   8        798.11       1081.55       289.59 o                         
  12   6   8        465.47        310.71       520.70 o                         
  13   6   8        238.44        142.33       271.36 o                         
 -16   7   8          3.19         25.28       234.58 o                         
 -15   7   8        180.92        -68.28       261.07 o                         
 -14   7   8          6.88       -197.73       197.73 o                         
 -13   7   8         52.66         -9.02       186.28 o                         
 -12   7   8          0.20       -112.27       168.95 o                         
 -11   7   8         13.82       -163.21       163.21 o                         
 -10   7   8        222.82        327.08       168.57 o                         
  -9   7   8         14.41        -41.69       148.72 o                         
  -8   7   8         27.15         56.36       145.73 o                         
  -7   7   8       1952.44       1753.06       183.45 o                         
  -6   7   8          2.38         84.83       100.12 o                         
  -5   7   8        118.91         43.09        89.75 o                         
  -4   7   8        144.95         73.36        72.12 o                         
  -3   7   8        226.42        259.16        86.75 o                         
  -2   7   8          7.44         72.63        84.17 o                         
  -1   7   8       1219.56       1359.46       118.56 o                         
   0   7   8          1.89         72.10        84.27 o                         
   1   7   8        581.20        609.62       137.46 o                         
   2   7   8         11.34         28.55        92.35 o                         
   3   7   8       1509.96       1724.03       163.27 o                         
   4   7   8        146.65        225.61       160.89 o                         
   5   7   8        426.93        307.06       218.73 o                         
   6   7   8        121.79         95.44       203.02 o                         
   7   7   8        488.37        686.57       243.72 o                         
   8   7   8         39.33        -87.11       209.52 o                         
   9   7   8        206.12       -122.24       357.95 o                         
  10   7   8         86.77       -295.92       356.65 o                         
  11   7   8        158.68        -45.24       257.21 o                         
  12   7   8         81.94       -115.99       263.48 o                         
 -15   8   8          2.49        -22.03       291.93 o                         
 -14   8   8        447.22        136.64       287.91 o                         
 -13   8   8          2.79         69.66       199.38 o                         
 -12   8   8        609.57        537.76       205.58 o                         
 -11   8   8          3.42       -164.33       164.33 o                         
 -10   8   8       1368.16       1590.97       299.16 o                         
  -9   8   8          0.45       -145.16       166.67 o                         
  -8   8   8         28.45        337.15       172.97 o                         
  -7   8   8        558.66        938.39       185.67 o                         
  -6   8   8        185.79        227.08       162.61 o                         
  -5   8   8        207.84       -129.17       143.28 o                         
  -4   8   8       1561.03       1746.83       168.64 o                         
  -3   8   8         95.83        154.30       125.55 o                         
  -2   8   8       1522.38       1730.00       202.64 o                         
  -1   8   8        326.13        520.20       160.08 o                         
   0   8   8        735.46        654.65       223.72 o                         
   1   8   8        305.90        215.07       334.69 o                         
   2   8   8       1039.56        790.51       227.95 o                         
   3   8   8        542.54        388.88       412.80 o                         
   4   8   8        502.70         96.51       397.36 o                         
   5   8   8        852.28       1049.39       252.96 o                         
   6   8   8       1398.52       1788.93       347.54 o                         
   7   8   8       1185.01       1345.22       391.54 o                         
   8   8   8        123.00        180.55       243.23 o                         
   9   8   8        389.78        -73.58       297.86 o                         
  10   8   8        111.84        182.41       248.53 o                         
  11   8   8        300.25         67.64       269.81 o                         
 -13   9   8        782.70        510.46       239.57 o                         
 -12   9   8          3.29       -154.84       194.80 o                         
 -11   9   8       1663.45       1551.21       316.28 o                         
 -10   9   8        111.99       -139.72       189.64 o                         
  -9   9   8       1767.49       2301.39       310.99 o                         
  -8   9   8         40.13         27.01       174.14 o                         
  -7   9   8        636.19        723.37       217.71 o                         
  -6   9   8        162.75        -60.26       166.92 o                         
  -5   9   8       2091.48       2036.78       204.47 o                         
  -4   9   8        232.96        174.89       140.84 o                         
  -3   9   8       2099.72       2083.36       199.67 o                         
  -2   9   8        494.59        485.38       174.54 o                         
  -1   9   8       1540.65       1622.93       218.29 o                         
   0   9   8        735.78        749.24       278.30 o                         
   1   9   8       1013.52       1275.41       208.29 o                         
   2   9   8        669.08        703.11       195.42 o                         
   3   9   8        712.76        748.95       249.19 o                         
   4   9   8        556.75        221.63       386.37 o                         
   5   9   8       1251.14       1321.98       286.33 o                         
   6   9   8       1041.30        707.46       276.86 o                         
   7   9   8        263.71        492.94       258.80 o                         
   8   9   8        437.79        666.85       291.57 o                         
   9   9   8        163.34        261.46       268.64 o                         
 -11  10   8          0.03       -290.94       290.94 o                         
 -10  10   8        274.23        285.00       217.97 o                         
  -9  10   8        170.08        189.05       204.06 o                         
  -8  10   8         30.36        379.55       205.32 o                         
  -7  10   8          0.99       -132.62       221.62 o                         
  -6  10   8        236.80        161.48       187.37 o                         
  -5  10   8          1.04       -121.94       176.53 o                         
  -4  10   8        378.54        374.88       196.62 o                         
  -3  10   8         58.02       -154.04       154.04 o                         
  -2  10   8       1180.19        884.24       208.61 o                         
  -1  10   8        111.41        -99.59       165.97 o                         
   0  10   8        214.73         38.80       171.40 o                         
   1  10   8         92.90        311.67       240.65 o                         
   2  10   8         85.66        -23.64       190.76 o                         
   3  10   8          3.67        116.82       250.46 o                         
   4  10   8         84.95         27.86       182.78 o                         
   5  10   8         92.22        -40.99       236.88 o                         
   6  10   8          6.34        -90.41       238.76 o                         
   7  10   8         21.72        -96.41       254.75 o                         
  -8  11   8         39.53        -31.26       212.13 o                         
  -7  11   8        523.28        567.60       245.84 o                         
  -6  11   8          0.42        -52.86       204.32 o                         
  -5  11   8        835.38        745.14       274.28 o                         
  -4  11   8          6.43       -165.01       222.06 o                         
  -3  11   8        534.19        650.07       297.15 o                         
  -2  11   8         83.96        155.97       229.87 o                         
  -1  11   8        253.26        132.22       209.65 o                         
   0  11   8        352.37        581.75       221.18 o                         
   1  11   8        386.92         76.67       308.10 o                         
   2  11   8        454.39        441.61       216.98 o                         
   3  11   8        107.57         97.08       205.22 o                         
   4  11   8        288.60        -87.85       198.63 o                         
   5  11   8         83.08         -9.05       206.23 o                         
 -19   1   9        459.63        487.32       357.23 o                         
 -18   1   9        143.36        191.76       216.17 o                         
 -17   1   9       1029.74       1213.91       233.49 o                         
 -16   1   9        858.93        942.32       209.56 o                         
 -15   1   9       2011.38       1716.19       206.15 o                         
 -14   1   9        483.76        268.83       148.84 o                         
 -13   1   9       2296.76       2250.08       190.23 o                         
 -12   1   9       5314.07       5656.14       269.08 o                         
 -11   1   9       3089.13       2702.42       173.52 o                         
 -10   1   9       7695.08       7137.59       192.63 o                         
  -9   1   9       4131.34       3940.68       142.76 o                         
  -8   1   9       9760.10       9116.72       210.25 o                         
  -7   1   9       4307.75       4188.75       184.50 o                         
  -6   1   9      19615.22      19792.64       467.96 o                         
  -5   1   9       4420.63       4442.98       224.07 o                         
  -4   1   9      14347.94      13901.86       313.86 o                         
  -3   1   9       1927.99       1980.69       167.75 o                         
  -2   1   9      18119.51      18106.31       335.51 o                         
  -1   1   9         18.86        190.57        98.47 o                         
   0   1   9      33883.27      32151.40       697.77 o                         
   1   1   9        326.69        193.20       142.14 o                         
   2   1   9       9556.00       9021.67       220.99 o                         
   3   1   9         22.00         40.58        77.20 o                         
   4   1   9       7827.41       7149.44       166.15 o                         
   5   1   9       1015.68        961.68        90.96 o                         
   6   1   9       4597.46       4562.15       164.88 o                         
   7   1   9       1005.17        938.74       102.95 o                         
   8   1   9       2254.25       1989.05       140.98 o                         
   9   1   9       1593.63       1284.48       171.15 o                         
  10   1   9       1783.51       1826.55       293.64 o                         
  11   1   9        697.06        541.36       249.90 o                         
  12   1   9        652.80        481.18       252.66 o                         
  13   1   9        355.84       1122.90       296.48 o                         
  14   1   9        242.78        207.97       265.30 o                         
  15   1   9        331.85        662.78       471.60 o                         
 -19   2   9         92.99        164.01       231.01 o                         
 -18   2   9        141.76        -74.36       208.85 o                         
 -17   2   9        294.24        295.56       240.67 o                         
 -16   2   9        606.06        233.78       272.24 o                         
 -15   2   9        266.83        394.13       179.16 o                         
 -14   2   9        839.36        913.70       201.04 o                         
 -13   2   9        304.11        122.77       195.23 o                         
 -12   2   9        410.56        308.16       142.09 o                         
 -11   2   9       4514.51       4335.36       539.46 o                         
 -10   2   9        695.49        572.79       128.05 o                         
  -9   2   9       2145.61       2039.21       169.79 o                         
  -8   2   9          2.49         85.06        90.10 o                         
  -7   2   9       8308.21       7879.30       278.02 o                         
  -6   2   9          3.91        123.96       180.26 o                         
  -5   2   9      12513.48      12227.36       326.02 o                         
  -4   2   9         60.35         83.37        93.15 o                         
  -3   2   9       7795.36       7615.40       503.97 o                         
  -2   2   9          0.84        117.81       100.90 o                         
  -1   2   9      32894.05      32124.12       951.45 o                         
   0   2   9       1383.11       1594.32       188.88 o                         
   1   2   9      16568.74      16225.10       355.80 o                         
   2   2   9          0.38         38.92        73.66 o                         
   3   2   9       7689.32       7587.79       234.32 o                         
   4   2   9         73.63         57.93        65.47 o                         
   5   2   9       7920.05       7725.09       188.94 o                         
   6   2   9        544.66        526.74        86.29 o                         
   7   2   9       5412.46       5538.94       197.32 o                         
   8   2   9        564.36        426.77       102.36 o                         
   9   2   9       4109.65       4444.29       417.32 o                         
  10   2   9        598.25        827.02       321.70 o                         
  11   2   9       2492.27       2829.36       961.28 o                         
  12   2   9         38.81         84.40       257.15 o                         
  13   2   9        482.98        609.44       266.24 o                         
  14   2   9        285.75        394.04       289.71 o                         
  15   2   9        368.16        856.23       315.26 o                         
 -18   3   9         27.96       -280.10       280.10 o                         
 -17   3   9        291.44        653.54       249.95 o                         
 -16   3   9         16.75        -83.50       188.19 o                         
 -15   3   9        660.51        605.02       190.35 o                         
 -14   3   9        725.28        874.34       189.50 o                         
 -13   3   9       1362.86       1452.00       260.49 o                         
 -12   3   9          3.21         77.30       116.98 o                         
 -11   3   9       1088.25        942.09       154.99 o                         
 -10   3   9        214.17        305.84       102.83 o                         
  -9   3   9        435.38        619.58       125.54 o                         
  -8   3   9        394.52        503.67       108.41 o                         
  -7   3   9        333.90        115.99        98.55 o                         
  -6   3   9       2058.49       1883.85       197.42 o                         
  -5   3   9         65.90         60.71        83.19 o                         
  -4   3   9       2803.78       2436.68       200.94 o                         
  -3   3   9         70.54         33.06        97.16 o                         
  -2   3   9        792.73        886.86       295.85 o                         
  -1   3   9         42.01       -103.89       103.89 o                         
   0   3   9        536.93        616.13        92.92 o                         
   1   3   9         26.41        125.92        79.16 o                         
   2   3   9        153.42        167.96        62.79 o                         
   3   3   9       1010.81        837.51        83.52 o                         
   4   3   9        215.37        116.89        71.89 o                         
   5   3   9         91.18         64.30        85.67 o                         
   6   3   9          6.96        -75.27        75.27 o                         
   7   3   9          0.12        -85.29        85.29 o                         
   8   3   9         32.04          0.16       111.91 o                         
   9   3   9         58.29        247.76       209.86 o                         
  10   3   9        203.17        449.27       232.35 o                         
  11   3   9         23.50        -39.44       229.21 o                         
  12   3   9          0.34       -125.17       320.47 o                         
  13   3   9         57.41         25.35       245.80 o                         
  14   3   9         10.70        390.35       286.80 o                         
 -18   4   9        837.84       1097.85       606.53 o                         
 -17   4   9        363.31        363.19       231.26 o                         
 -16   4   9        959.52       1131.24       236.05 o                         
 -15   4   9        703.73        848.30       207.44 o                         
 -14   4   9       2331.83       2489.70       246.96 o                         
 -13   4   9       1234.79       1461.13       236.11 o                         
 -12   4   9       2891.08       2737.54       237.12 o                         
 -11   4   9       1358.59       1252.12       142.95 o                         
 -10   4   9       2050.06       1827.15       152.77 o                         
  -9   4   9       2346.08       2380.40       174.42 o                         
  -8   4   9       3043.81       2875.06       174.76 o                         
  -7   4   9       4493.58       4269.21       302.74 o                         
  -6   4   9       3680.78       3603.30       209.78 o                         
  -5   4   9       9786.90       9475.48       208.11 o                         
  -4   4   9       3743.99       3361.20       155.82 o                         
  -3   4   9       8784.40       8392.51       170.59 o                         
  -2   4   9       2247.22       2075.30       124.36 o                         
  -1   4   9       5127.92       4998.65       258.07 o                         
   0   4   9       1737.71       1656.89        96.03 o                         
   1   4   9       7676.60       7367.70       167.88 o                         
   2   4   9        172.37        217.59        71.40 o                         
   3   4   9       5993.00       5523.11       168.90 o                         
   4   4   9          1.13        -70.00        70.00 o                         
   5   4   9       5006.31       4846.92       224.29 o                         
   6   4   9         61.19        121.01        89.56 o                         
   7   4   9        684.84        912.96       137.67 o                         
   8   4   9         33.26       -107.48       194.13 o                         
   9   4   9        159.24        147.98       211.91 o                         
  10   4   9        113.73        356.46       270.01 o                         
  11   4   9        148.68        337.02       246.87 o                         
  12   4   9        436.40        567.65       276.57 o                         
  13   4   9        262.78        707.55       290.24 o                         
  14   4   9        100.56        338.68       297.81 o                         
 -17   5   9        302.51        138.83       217.98 o                         
 -16   5   9        188.82        246.71       205.94 o                         
 -15   5   9       1060.90        901.37       451.52 o                         
 -14   5   9        116.83         74.88       192.82 o                         
 -13   5   9       1668.94       1798.07       228.29 o                         
 -12   5   9        213.43        265.90       164.70 o                         
 -11   5   9       2007.58       1932.66       210.63 o                         
 -10   5   9        608.54        474.15       130.18 o                         
  -9   5   9       1215.97       1181.14       139.86 o                         
  -8   5   9        416.78        396.00       110.18 o                         
  -7   5   9       3149.08       2978.74       181.88 o                         
  -6   5   9       2031.50       2154.86       141.19 o                         
  -5   5   9       3591.97       3573.63       144.73 o                         
  -4   5   9       2621.75       2531.56       109.03 o                         
  -3   5   9       3694.52       3569.97       124.38 o                         
  -2   5   9       1292.88       1222.55       101.90 o                         
  -1   5   9       1957.20       1981.68       134.90 o                         
   0   5   9       2292.15       2385.57       127.35 o                         
   1   5   9       1474.57       1306.13        98.54 o                         
   2   5   9       1915.97       1809.07       115.01 o                         
   3   5   9       1046.36       1147.88       105.74 o                         
   4   5   9       4310.66       3940.07       173.07 o                         
   5   5   9        232.01        191.03        91.00 o                         
   6   5   9       1761.14       1769.84       170.81 o                         
   7   5   9        784.82        469.61       384.37 o                         
   8   5   9       1301.27       1601.19       290.36 o                         
   9   5   9         66.71         19.58       241.65 o                         
  10   5   9        816.21        357.24       257.57 o                         
  11   5   9         52.51        235.23       257.50 o                         
  12   5   9        903.52       1263.92       647.98 o                         
  13   5   9         65.68        146.19       285.52 o                         
 -17   6   9          2.37        101.66       236.02 o                         
 -16   6   9        234.51       -122.39       214.38 o                         
 -15   6   9          0.34         93.00       205.11 o                         
 -14   6   9         37.81        207.31       194.92 o                         
 -13   6   9        230.83        221.48       183.20 o                         
 -12   6   9        285.61        149.14       173.30 o                         
 -11   6   9        188.50        216.60       168.20 o                         
 -10   6   9        806.91        672.14       355.64 o                         
  -9   6   9        491.84        409.82       152.21 o                         
  -8   6   9       1497.40       1390.38       150.84 o                         
  -7   6   9        416.96        370.97       139.56 o                         
  -6   6   9         22.17         95.01       124.51 o                         
  -5   6   9        317.34        376.48        76.13 o                         
  -4   6   9         85.00        -19.88        62.56 o                         
  -3   6   9        356.15        320.96        70.80 o                         
  -2   6   9         66.04        110.30        76.38 o                         
  -1   6   9       1145.24       1013.41       109.44 o                         
   0   6   9        299.64        195.92       111.92 o                         
   1   6   9        427.58        337.07        88.65 o                         
   2   6   9        129.58         23.47        84.29 o                         
   3   6   9         36.61        127.66        87.17 o                         
   4   6   9        144.72        -90.42        90.42 o                         
   5   6   9         29.39         17.25       175.99 o                         
   6   6   9         33.65        108.92       210.86 o                         
   7   6   9         53.64        250.89       219.93 o                         
   8   6   9        198.69        212.35       361.82 o                         
   9   6   9          1.16       -119.62       268.78 o                         
  10   6   9          2.48         16.50       245.41 o                         
  11   6   9          4.17       -151.16       255.24 o                         
  12   6   9         11.65        380.21       290.38 o                         
 -16   7   9         53.91       -178.66       223.85 o                         
 -15   7   9        550.69        510.96       238.01 o                         
 -14   7   9        221.26        310.64       208.22 o                         
 -13   7   9        737.40        694.05       216.74 o                         
 -12   7   9        192.83        178.62       186.65 o                         
 -11   7   9        874.04       1028.24       201.14 o                         
 -10   7   9        441.80        289.21       164.90 o                         
  -9   7   9       2076.39       1992.85       225.87 o                         
  -8   7   9        931.49        917.71       179.95 o                         
  -7   7   9       1333.39       1270.33       223.61 o                         
  -6   7   9       2351.27       2349.56       217.75 o                         
  -5   7   9       1061.12       1130.11       117.64 o                         
  -4   7   9       1853.97       1787.65       159.88 o                         
  -3   7   9       1051.44       1084.88        96.81 o                         
  -2   7   9       3122.21       3316.14       169.50 o                         
  -1   7   9       1847.83       1491.61       141.02 o                         
   0   7   9       3456.53       3646.23       197.75 o                         
   1   7   9       1812.92       1600.02       151.59 o                         
   2   7   9       3557.80       3396.36       342.44 o                         
   3   7   9         88.50       -132.15       189.86 o                         
   4   7   9       2538.15       2468.71       293.05 o                         
   5   7   9         93.06       -188.77       188.77 o                         
   6   7   9       3331.58       3202.68       353.61 o                         
   7   7   9         27.08        175.05       217.91 o                         
   8   7   9       1690.05       2586.92       342.02 o                         
   9   7   9          0.39        -13.30       264.19 o                         
  10   7   9       1133.98       1536.54       333.74 o                         
  11   7   9         10.93        -89.86       272.85 o                         
 -14   8   9         72.40         93.01       220.74 o                         
 -13   8   9        243.22        297.69       210.38 o                         
 -12   8   9        449.37        169.69       191.32 o                         
 -11   8   9        318.48        519.65       205.05 o                         
 -10   8   9        808.44        848.07       210.26 o                         
  -9   8   9        822.26        881.84       199.77 o                         
  -8   8   9       1937.08       1958.61       260.63 o                         
  -7   8   9        698.15        806.34       327.39 o                         
  -6   8   9        773.81        423.48       168.95 o                         
  -5   8   9        637.89        600.14       173.89 o                         
  -4   8   9        446.58        353.80       129.90 o                         
  -3   8   9        344.08        286.67       131.44 o                         
  -2   8   9        104.43        -45.77       140.73 o                         
  -1   8   9        998.71       1212.98       185.88 o                         
   0   8   9        677.80        443.10       159.17 o                         
   1   8   9        749.50        692.27       262.26 o                         
   2   8   9        398.02        567.07       219.18 o                         
   3   8   9        666.29        707.57       251.27 o                         
   4   8   9          0.14       -151.77       192.81 o                         
   5   8   9        263.10        237.85       221.68 o                         
   6   8   9         19.45       -151.58       268.78 o                         
   7   8   9        281.27        536.05       254.26 o                         
   8   8   9         12.83       -210.79       210.79 o                         
   9   8   9        318.55        298.71       474.18 o                         
  10   8   9         17.64       -151.20       366.99 o                         
 -13   9   9         32.22        141.15       295.48 o                         
 -12   9   9        224.36        190.54       219.21 o                         
 -11   9   9         18.31        320.61       215.61 o                         
 -10   9   9        226.26        255.77       200.35 o                         
  -9   9   9         12.54         55.41       240.05 o                         
  -8   9   9        151.04        283.88       265.05 o                         
  -7   9   9         36.34        168.16       175.29 o                         
  -6   9   9        315.47        123.37       177.01 o                         
  -5   9   9          0.97       -111.55       162.67 o                         
  -4   9   9        821.31        887.40       160.20 o                         
  -3   9   9          0.13        169.94       150.10 o                         
  -2   9   9       1010.52       1226.69       199.70 o                         
  -1   9   9          5.09         91.83       239.08 o                         
   0   9   9        859.74        837.98       194.40 o                         
   1   9   9        114.11        326.88       178.84 o                         
   2   9   9        628.55        665.83       236.40 o                         
   3   9   9          0.33        160.53       219.44 o                         
   4   9   9        613.53        506.54       251.46 o                         
   5   9   9          1.26       -219.75       219.75 o                         
   6   9   9        708.30        321.78       265.50 o                         
   7   9   9        117.03        147.46       246.77 o                         
   8   9   9        375.41        488.20       481.93 o                         
   9   9   9         75.01        264.66       279.44 o                         
 -11  10   9        821.30        307.30       232.41 o                         
 -10  10   9        166.16        165.97       222.18 o                         
  -9  10   9        849.28        855.63       242.56 o                         
  -8  10   9         12.24        144.12       213.98 o                         
  -7  10   9       1117.94       1420.22       420.82 o                         
  -6  10   9         13.96        -36.34       186.14 o                         
  -5  10   9       1844.80       2148.88       273.04 o                         
  -4  10   9         33.51       -156.32       179.76 o                         
  -3  10   9       2434.90       2925.51       461.90 o                         
  -2  10   9          0.55        107.00       175.15 o                         
  -1  10   9       2343.45       2815.22       283.43 o                         
   0  10   9         47.62       -100.66       177.30 o                         
   1  10   9       2207.23       2134.51       258.54 o                         
   2  10   9        141.78        262.10       180.76 o                         
   3  10   9       2235.11       2003.18       268.68 o                         
   4  10   9         67.16        121.99       199.45 o                         
   5  10   9       2316.55       2635.27       363.74 o                         
   6  10   9        119.63         17.02       255.33 o                         
  -8  11   9        130.82        -53.89       281.30 o                         
  -7  11   9          0.43         24.04       214.20 o                         
  -6  11   9        327.34        452.76       219.10 o                         
  -5  11   9          1.69       -185.07       185.07 o                         
  -4  11   9        654.01        527.75       264.26 o                         
  -3  11   9         11.03        -17.87       218.33 o                         
  -2  11   9        988.03        885.28       276.40 o                         
  -1  11   9         45.26        -47.78       245.50 o                         
   0  11   9        586.18        317.48       207.44 o                         
   1  11   9         43.26       -178.60       187.14 o                         
   2  11   9        360.74        332.64       253.25 o                         
   3  11   9        171.81         27.98       214.65 o                         
   4  11   9        289.66        142.14       343.73 o                         
 -19   0  10        630.82       1183.55       444.52 o                         
 -18   0  10         88.76       -332.10       332.10 o                         
 -17   0  10       1433.76       1891.68       422.56 o                         
 -16   0  10         23.86       -196.22       196.22 o                         
 -15   0  10       1702.40       1693.30       432.83 o                         
 -14   0  10        197.85        134.08       174.46 o                         
 -13   0  10      10522.00      10357.95       447.75 o                         
 -12   0  10       1237.30       1011.00       176.69 o                         
 -11   0  10       8614.71       9016.10       347.21 o                         
 -10   0  10       1086.31       1107.20       127.52 o                         
  -9   0  10       7792.46       7387.43       298.28 o                         
  -8   0  10       1155.20       1024.32       147.52 o                         
  -7   0  10       4980.10       5204.55       352.78 o                         
  -6   0  10       3851.51       3887.91       320.47 o                         
  -5   0  10       3860.93       3697.95       314.01 o                         
  -4   0  10      10215.04       9571.95       339.88 o                         
  -3   0  10      18038.64      18621.21       489.94 o                         
  -2   0  10       8902.42       7603.95       472.95 o                         
  -1   0  10       3643.12       3965.44       388.96 o                         
   0   0  10       3602.37       3871.11       392.84 o                         
   1   0  10       4958.49       5081.79       422.56 o                         
   2   0  10       7768.58       8094.99       500.09 o                         
   3   0  10       4662.01       4640.62       354.65 o                         
   4   0  10       5388.95       5045.78       211.48 o                         
   5   0  10       3488.05       3381.50       262.79 o                         
   6   0  10       5818.31       5644.74       347.88 o                         
   7   0  10        222.70        208.58       155.52 o                         
   8   0  10       3056.91       3114.98       338.01 o                         
   9   0  10        396.69        609.93       323.06 o                         
  10   0  10       1411.20       1248.16       392.84 o                         
  11   0  10        204.35         38.77       326.93 o                         
  12   0  10        563.32        414.80       364.41 o                         
  13   0  10        334.56       -197.71       363.11 o                         
  14   0  10        825.89        622.85       412.22 o                         
 -19   1  10          7.81         16.88       273.87 o                         
 -18   1  10        134.08        279.04       328.22 o                         
 -17   1  10          3.42       -123.25       182.72 o                         
 -16   1  10         21.04         93.32       184.20 o                         
 -15   1  10         23.31         86.71       137.94 o                         
 -14   1  10       1281.26       1517.15       160.74 o                         
 -13   1  10         76.76        203.41       112.23 o                         
 -12   1  10       2900.76       2796.73       187.87 o                         
 -11   1  10        198.15        207.25        82.48 o                         
 -10   1  10       2854.55       2982.84       163.65 o                         
  -9   1  10        404.67        389.62        84.04 o                         
  -8   1  10       2574.93       2394.64       164.93 o                         
  -7   1  10        578.14        332.06       122.35 o                         
  -6   1  10       8067.02       7786.15       388.96 o                         
  -5   1  10       2369.61       2253.38       270.07 o                         
  -4   1  10       8029.66       7870.17       302.24 o                         
  -3   1  10       1951.82       1873.13       174.82 o                         
  -2   1  10      12361.95      12428.36       332.01 o                         
  -1   1  10        282.42        493.78       167.92 o                         
   0   1  10        419.09        214.90       143.29 o                         
   1   1  10       1110.77       1011.29       179.55 o                         
   2   1  10       2845.68       2888.14       155.29 o                         
   3   1  10       2406.78       2434.79       160.76 o                         
   4   1  10       2732.80       2730.75       142.22 o                         
   5   1  10       1917.66       1777.68       121.53 o                         
   6   1  10       1312.78       1412.35       111.45 o                         
   7   1  10        950.05        818.02       105.08 o                         
   8   1  10        403.68        567.93       215.62 o                         
   9   1  10        571.64        207.09       475.47 o                         
  10   1  10        348.82        285.56       227.03 o                         
  11   1  10         47.18        101.24       234.75 o                         
  12   1  10        480.35       -124.73       235.06 o                         
  13   1  10        396.34        124.87       258.81 o                         
  14   1  10         96.46        720.40       302.78 o                         
 -19   2  10        352.39        843.65       488.40 o                         
 -18   2  10         36.59        -59.15       270.70 o                         
 -17   2  10        339.33         68.67       206.43 o                         
 -16   2  10         38.95       -108.00       165.47 o                         
 -15   2  10       1635.51       1649.50       218.31 o                         
 -14   2  10         53.96         72.74       153.60 o                         
 -13   2  10        105.65        -57.18       140.36 o                         
 -12   2  10        111.83        226.25       206.81 o                         
 -11   2  10        462.09        835.01       363.39 o                         
 -10   2  10        292.91        307.80       119.77 o                         
  -9   2  10       3222.49       2880.71       191.81 o                         
  -8   2  10        625.99        496.39       120.00 o                         
  -7   2  10       3906.54       3874.68       232.21 o                         
  -6   2  10       1429.23       1190.01       188.66 o                         
  -5   2  10       2570.85       2522.16       190.93 o                         
  -4   2  10        596.35        442.49       115.19 o                         
  -3   2  10        157.04        196.95       107.48 o                         
  -2   2  10       1333.85       1411.90       139.31 o                         
  -1   2  10         16.81         49.92       132.23 o                         
   0   2  10       6166.91       5816.35       313.18 o                         
   1   2  10         24.26         57.84       132.45 o                         
   2   2  10        564.82        555.27        95.78 o                         
   3   2  10          9.58        -11.41        82.68 o                         
   4   2  10       1605.00       1586.77       104.07 o                         
   5   2  10        148.51        174.69        76.62 o                         
   6   2  10        149.38        130.41        80.09 o                         
   7   2  10         52.59         53.49        89.45 o                         
   8   2  10        542.16        536.23       300.38 o                         
   9   2  10          3.95       -194.08       194.08 o                         
  10   2  10        496.78        266.93       372.10 o                         
  11   2  10         65.69        311.96       235.13 o                         
  12   2  10        443.74        355.94       255.36 o                         
  13   2  10         24.78       -222.26       230.26 o                         
  14   2  10         55.04        -70.92       294.63 o                         
 -18   3  10        964.20       1342.12       328.70 o                         
 -17   3  10         10.39       -191.81       191.81 o                         
 -16   3  10       1676.59       1774.41       291.98 o                         
 -15   3  10         14.30         50.64       175.55 o                         
 -14   3  10       3400.90       4015.54       373.15 o                         
 -13   3  10          0.33        -43.59       146.55 o                         
 -12   3  10       2204.80       2932.74       246.35 o                         
 -11   3  10        211.43        252.15       131.61 o                         
 -10   3  10       5218.47       5404.58       256.18 o                         
  -9   3  10        760.37        777.28       130.08 o                         
  -8   3  10      11243.48      10942.42       300.30 o                         
  -7   3  10       1069.81        980.67       184.54 o                         
  -6   3  10       9455.44       8923.05       286.88 o                         
  -5   3  10       3504.24       3239.92       191.50 o                         
  -4   3  10      13803.24      12597.87       552.36 o                         
  -3   3  10        974.49       1025.14       142.75 o                         
  -2   3  10       8179.44       8239.66       696.44 o                         
  -1   3  10       7237.30       7597.49       448.40 o                         
   0   3  10       3510.64       3403.46       161.21 o                         
   1   3  10       1947.32       1793.38       139.50 o                         
   2   3  10       3634.14       4026.48       215.12 o                         
   3   3  10       4912.23       4994.59       153.64 o                         
   4   3  10       2086.44       2113.57       140.83 o                         
   5   3  10       3111.98       3091.63       221.69 o                         
   6   3  10        815.16        999.63       109.41 o                         
   7   3  10       4494.45       4110.49       305.44 o                         
   8   3  10        658.92        617.21       223.60 o                         
   9   3  10       3322.72       3568.52       653.15 o                         
  10   3  10        101.98       -235.18       235.18 o                         
  11   3  10       1902.99       1573.32       321.17 o                         
  12   3  10         13.62        -59.11       245.98 o                         
  13   3  10        672.52       1188.49       328.17 o                         
  14   3  10         25.63       -201.35       284.38 o                         
 -18   4  10          6.06       -242.95       242.95 o                         
 -17   4  10         61.67        189.65       222.01 o                         
 -16   4  10          1.62       -165.69       185.50 o                         
 -15   4  10        172.45       -110.77       204.90 o                         
 -14   4  10         72.37         94.93       171.81 o                         
 -13   4  10        157.49        280.48       174.81 o                         
 -12   4  10        353.25        753.69       190.71 o                         
 -11   4  10        121.02         98.44       139.71 o                         
 -10   4  10         87.54        163.83       107.46 o                         
  -9   4  10       1214.57       1245.77       207.07 o                         
  -8   4  10        612.75        765.64       166.39 o                         
  -7   4  10       3414.91       3055.89       203.74 o                         
  -6   4  10        590.62        750.54       160.19 o                         
  -5   4  10       3178.05       2963.12       176.29 o                         
  -4   4  10        237.23        194.79        65.00 o                         
  -3   4  10       3716.67       3449.93       138.77 o                         
  -2   4  10         14.85         56.95        66.35 o                         
  -1   4  10       1046.50        920.90       103.22 o                         
   0   4  10        472.73        554.68        92.14 o                         
   1   4  10       2729.75       2689.97       152.32 o                         
   2   4  10          0.92         -2.62        67.48 o                         
   3   4  10       4753.58       4526.97       163.08 o                         
   4   4  10         86.21         81.47        75.30 o                         
   5   4  10       3934.78       3940.74       175.17 o                         
   6   4  10        105.70          6.76        94.48 o                         
   7   4  10        936.50        760.77       246.10 o                         
   8   4  10        766.87        464.81       236.64 o                         
   9   4  10        407.45        112.36       239.71 o                         
  10   4  10        140.53        291.42       232.98 o                         
  11   4  10         59.62        123.33       252.76 o                         
  12   4  10        179.79        -81.96       247.81 o                         
  13   4  10        189.31        -99.71       273.53 o                         
 -17   5  10        215.30        147.38       228.33 o                         
 -16   5  10        512.21        146.44       203.04 o                         
 -15   5  10        140.75        137.13       199.15 o                         
 -14   5  10        536.37        362.14       342.82 o                         
 -13   5  10         29.54          5.69       164.59 o                         
 -12   5  10       1197.90       1136.06       197.02 o                         
 -11   5  10         31.02         13.98       141.82 o                         
 -10   5  10       1559.81       1627.19       185.84 o                         
  -9   5  10          0.75        183.93       109.90 o                         
  -8   5  10       1872.58       1846.32       151.51 o                         
  -7   5  10        874.49        891.81       144.13 o                         
  -6   5  10        423.18        496.86       106.82 o                         
  -5   5  10         30.26         65.85        62.87 o                         
  -4   5  10        542.40        465.26        75.68 o                         
  -3   5  10        835.93        871.33        87.26 o                         
  -2   5  10        534.88        625.76       101.19 o                         
  -1   5  10        162.99        157.72        87.60 o                         
   0   5  10        690.00        578.88        82.29 o                         
   1   5  10       2091.05       2042.05       118.50 o                         
   2   5  10        274.64        256.06        78.82 o                         
   3   5  10        658.32        571.37        89.51 o                         
   4   5  10        243.48         71.66        95.64 o                         
   5   5  10       2748.59       2458.74       297.05 o                         
   6   5  10        113.32        208.91       538.79 o                         
   7   5  10        298.85        413.75       233.89 o                         
   8   5  10         18.71        -61.57       214.81 o                         
   9   5  10        498.77         25.62       332.75 o                         
  10   5  10         43.75        160.54       250.25 o                         
  11   5  10        968.69        847.00       295.82 o                         
  12   5  10         82.57         75.15       274.99 o                         
 -16   6  10        222.98        -88.41       221.80 o                         
 -15   6  10        708.70        657.09       224.48 o                         
 -14   6  10        380.39        374.64       190.87 o                         
 -13   6  10        952.64       1090.55       210.58 o                         
 -12   6  10        563.31        741.38       195.52 o                         
 -11   6  10       1554.06       1588.23       277.80 o                         
 -10   6  10        742.07        567.24       170.34 o                         
  -9   6  10       2646.41       2682.76       299.31 o                         
  -8   6  10        440.06        428.99       151.29 o                         
  -7   6  10       3294.96       3049.05       181.31 o                         
  -6   6  10          2.09        -31.88        88.01 o                         
  -5   6  10       2988.08       3106.23       127.14 o                         
  -4   6  10         50.50         35.23        66.89 o                         
  -3   6  10       5437.25       5309.94       157.30 o                         
  -2   6  10          7.65        -76.24        81.06 o                         
  -1   6  10       5675.85       5989.50       199.77 o                         
   0   6  10         83.92        141.76        92.08 o                         
   1   6  10       3444.04       3263.73       162.22 o                         
   2   6  10        626.02        455.53        94.92 o                         
   3   6  10       1882.45       2432.33       328.04 o                         
   4   6  10       2180.58       1802.16       302.32 o                         
   5   6  10         86.75        549.63       203.99 o                         
   6   6  10       1822.44       2055.81       313.75 o                         
   7   6  10       1217.40       1024.98       330.16 o                         
   8   6  10        331.80        457.66       370.16 o                         
   9   6  10        200.03         93.13       257.21 o                         
  10   6  10        744.01       1114.79       306.98 o                         
  11   6  10         17.97       -260.96       260.96 o                         
  12   6  10        451.01        323.79       364.34 o                         
 -15   7  10          0.49        -87.43       213.36 o                         
 -14   7  10         56.29        -65.48       189.56 o                         
 -13   7  10         93.49       -110.31       186.75 o                         
 -12   7  10         12.57        -49.61       364.98 o                         
 -11   7  10         20.63       -121.61       162.44 o                         
 -10   7  10         56.42        140.02       166.51 o                         
  -9   7  10        173.30       -157.23       189.05 o                         
  -8   7  10          2.45        -10.05       153.10 o                         
  -7   7  10         34.36        162.58       149.40 o                         
  -6   7  10         42.81        188.82       145.51 o                         
  -5   7  10         89.13        -50.56       134.96 o                         
  -4   7  10         20.14        100.42        87.75 o                         
  -3   7  10         32.57        -45.00       107.55 o                         
  -2   7  10         15.88         95.20        99.52 o                         
  -1   7  10        173.48        350.38       133.38 o                         
   0   7  10          8.62        -84.77       165.59 o                         
   1   7  10         54.66        246.49       284.29 o                         
   2   7  10        212.63        209.55       196.10 o                         
   3   7  10        155.23        317.69       199.47 o                         
   4   7  10         12.75        194.02       293.33 o                         
   5   7  10        218.48        348.92       216.67 o                         
   6   7  10         40.87        196.76       283.64 o                         
   7   7  10         11.62        122.76       225.14 o                         
   8   7  10         10.59       -201.22       201.22 o                         
   9   7  10          2.46        443.23       374.74 o                         
  10   7  10         15.39        120.51       277.41 o                         
  11   7  10         21.34         29.99       282.21 o                         
 -14   8  10          0.02        134.41       273.48 o                         
 -13   8  10        564.97        603.90       361.30 o                         
 -12   8  10        181.53        173.18       200.04 o                         
 -11   8  10       1072.43       1030.00       228.17 o                         
 -10   8  10        244.14        376.01       189.45 o                         
  -9   8  10       2013.85       2452.03       259.18 o                         
  -8   8  10        158.69        213.53       206.13 o                         
  -7   8  10       1919.48       1858.40       252.39 o                         
  -6   8  10        139.23        -46.08       156.69 o                         
  -5   8  10       2811.06       3060.21       208.86 o                         
  -4   8  10        364.09        408.13       130.04 o                         
  -3   8  10       2456.22       2357.69       221.54 o                         
  -2   8  10       1205.50       1159.70       184.24 o                         
  -1   8  10       2267.98       2194.51       222.60 o                         
   0   8  10       1467.08       1527.50       247.79 o                         
   1   8  10       2283.93       1995.07       499.38 o                         
   2   8  10       1359.23       1295.30       251.96 o                         
   3   8  10       1496.71       2143.96       299.90 o                         
   4   8  10        856.30        631.98       254.82 o                         
   5   8  10       1492.25       1273.63       338.56 o                         
   6   8  10       1565.99       1415.55       285.01 o                         
   7   8  10        297.63        597.20       265.49 o                         
   8   8  10       1316.97       1154.70       293.37 o                         
   9   8  10        229.82         16.83       245.72 o                         
 -12   9  10        706.05        935.43       248.65 o                         
 -11   9  10         45.17         18.01       202.72 o                         
 -10   9  10       1349.85        842.61       226.62 o                         
  -9   9  10         38.55        305.31       198.48 o                         
  -8   9  10       1536.68       1598.82       238.98 o                         
  -7   9  10         19.90        113.17       179.04 o                         
  -6   9  10       1535.68       1422.50       234.93 o                         
  -5   9  10        657.41        487.91       348.28 o                         
  -4   9  10       1231.99       1688.75       194.06 o                         
  -3   9  10       1214.61       1273.85       204.09 o                         
  -2   9  10       1305.64       1522.96       214.70 o                         
  -1   9  10       2235.46       2159.61       234.09 o                         
   0   9  10       1570.68       1708.78       230.17 o                         
   1   9  10       1350.74       1701.42       301.43 o                         
   2   9  10        858.61        736.37       256.45 o                         
   3   9  10        796.04        920.07       343.02 o                         
   4   9  10        618.66       1115.01       282.70 o                         
   5   9  10        687.92        483.63       260.32 o                         
   6   9  10        199.27        153.51       254.12 o                         
   7   9  10        534.34        580.97       271.35 o                         
   8   9  10         93.61        -53.26       255.68 o                         
 -10  10  10          0.92         28.19       221.85 o                         
  -9  10  10         37.71       -105.68       201.72 o                         
  -8  10  10         50.39       -129.44       192.34 o                         
  -7  10  10          2.71       -195.10       197.06 o                         
  -6  10  10         21.22         33.50       189.14 o                         
  -5  10  10         78.95        218.77       193.57 o                         
  -4  10  10         61.30         -2.75       217.91 o                         
  -3  10  10        212.98        517.53       235.70 o                         
  -2  10  10         15.29        300.06       186.59 o                         
  -1  10  10        148.76        449.07       307.41 o                         
   0  10  10         85.06       -154.60       167.51 o                         
   1  10  10        207.82        458.58       200.74 o                         
   2  10  10         61.09       -160.62       175.05 o                         
   3  10  10        190.82        175.98       191.00 o                         
   4  10  10         78.40        229.59       269.43 o                         
   5  10  10         99.01        234.73       267.67 o                         
  -7  11  10        531.84        325.49       357.88 o                         
  -6  11  10       1317.23       1216.97       351.44 o                         
  -5  11  10        417.24        314.89       270.09 o                         
  -4  11  10       2290.78       1993.67       345.39 o                         
  -3  11  10        478.14        556.56       259.50 o                         
  -2  11  10       1748.09       1783.51       329.72 o                         
  -1  11  10        560.88        273.80       248.99 o                         
   0  11  10       1516.23       1811.92       268.05 o                         
   1  11  10       1062.70        815.74       229.61 o                         
   2  11  10       1047.93       1080.00       253.37 o                         
 -19   1  11        260.14        148.24       708.72 o                         
 -18   1  11        581.58        842.73       277.74 o                         
 -17   1  11        570.51        405.09       214.25 o                         
 -16   1  11        358.97        332.61       180.89 o                         
 -15   1  11        992.35       1229.65       192.62 o                         
 -14   1  11        400.85        344.54       127.91 o                         
 -13   1  11       1676.38       1675.09       215.59 o                         
 -12   1  11       1004.98        878.44       107.39 o                         
 -11   1  11       4062.06       3818.44       253.93 o                         
 -10   1  11        722.61        790.63       103.58 o                         
  -9   1  11       3617.58       3840.09       195.37 o                         
  -8   1  11        810.83        686.92       196.35 o                         
  -7   1  11       2835.86       3166.98       308.84 o                         
  -6   1  11        258.08        191.25       147.31 o                         
  -5   1  11       2642.28       2715.20       221.89 o                         
  -4   1  11         45.50        -96.88       104.50 o                         
  -3   1  11       6444.41       7056.43       326.41 o                         
  -2   1  11        262.08        343.05       148.38 o                         
  -1   1  11       4554.41       5140.92       326.93 o                         
   0   1  11          2.99        -78.92       124.60 o                         
   1   1  11       3839.62       3939.53       296.96 o                         
   2   1  11         56.27         79.99       290.75 o                         
   3   1  11       2812.54       2963.71       175.87 o                         
   4   1  11         17.80        -42.06        93.25 o                         
   5   1  11       1679.45       1673.56       162.42 o                         
   6   1  11         75.36        150.14        86.75 o                         
   7   1  11       1125.79        923.18       156.30 o                         
   8   1  11         20.17         92.50       204.95 o                         
   9   1  11       1049.48        830.57       334.62 o                         
  10   1  11        101.17       -279.46       368.93 o                         
  11   1  11        298.90        -75.02       236.79 o                         
  12   1  11          0.87       -316.80       408.28 o                         
  13   1  11        313.15        421.08       282.71 o                         
 -18   2  11        284.09        435.21       395.38 o                         
 -17   2  11        903.13        964.23       296.54 o                         
 -16   2  11        532.03        878.36       206.75 o                         
 -15   2  11        527.65        639.49       187.89 o                         
 -14   2  11        598.21        466.00       172.33 o                         
 -13   2  11       1814.25       1639.44       194.29 o                         
 -12   2  11       2287.49       1938.68       186.62 o                         
 -11   2  11       1974.75       1943.11       300.53 o                         
 -10   2  11       5679.29       5602.05       243.76 o                         
  -9   2  11       2614.76       2562.71       212.01 o                         
  -8   2  11       4008.87       4278.34       256.93 o                         
  -7   2  11       1779.74       1593.61       503.26 o                         
  -6   2  11       6182.13       6566.42       369.58 o                         
  -5   2  11        896.86        935.25       194.48 o                         
  -4   2  11       5472.94       5199.56       255.92 o                         
  -3   2  11       1207.59       1341.70       165.52 o                         
  -2   2  11      11243.57      11174.77       980.09 o                         
  -1   2  11       1450.82       1892.69       218.37 o                         
   0   2  11       2974.36       3264.30       278.85 o                         
   1   2  11        288.04        438.44       161.04 o                         
   2   2  11       6566.37       6640.12       213.17 o                         
   3   2  11        217.20        121.16        93.69 o                         
   4   2  11       3684.98       4051.02       284.52 o                         
   5   2  11          6.10         25.55        76.90 o                         
   6   2  11       3363.40       3437.45       169.36 o                         
   7   2  11         69.33        196.63       202.66 o                         
   8   2  11       2284.96       1873.87       286.98 o                         
   9   2  11          2.90          9.53       207.54 o                         
  10   2  11       1159.47       1312.44       425.14 o                         
  11   2  11         15.99       -158.39       279.12 o                         
  12   2  11        290.65        110.67       278.47 o                         
  13   2  11          2.37       -104.15       278.96 o                         
 -18   3  11        130.52          4.94       296.71 o                         
 -17   3  11          0.08        190.34       255.45 o                         
 -16   3  11         42.28        332.70       195.15 o                         
 -15   3  11         92.44         13.34       173.79 o                         
 -14   3  11        240.22        163.25       186.81 o                         
 -13   3  11        140.26        204.64       151.27 o                         
 -12   3  11        635.36        673.72       159.05 o                         
 -11   3  11         73.34        -51.91       121.09 o                         
 -10   3  11       2356.14       2357.66       195.36 o                         
  -9   3  11         83.74         35.62       120.48 o                         
  -8   3  11       3361.70       3661.77       429.02 o                         
  -7   3  11        755.07        745.00       214.44 o                         
  -6   3  11       3237.86       3036.54       198.13 o                         
  -5   3  11        487.81        709.79       125.60 o                         
  -4   3  11       1779.04       1760.05       195.75 o                         
  -3   3  11        247.84        342.32       122.71 o                         
  -2   3  11       4428.57       3983.53       372.16 o                         
  -1   3  11        588.52        877.29       231.31 o                         
   0   3  11       1720.29       1745.91       226.06 o                         
   1   3  11        225.08        162.24        89.04 o                         
   2   3  11       2544.58       2604.47       172.81 o                         
   3   3  11         34.74        -36.41        97.50 o                         
   4   3  11        895.35        855.50        93.72 o                         
   5   3  11          0.17        -83.02        83.02 o                         
   6   3  11        163.68         91.22       122.47 o                         
   7   3  11         55.07         77.53       193.71 o                         
   8   3  11         82.16        210.91       218.18 o                         
   9   3  11         19.26        118.04       209.81 o                         
  10   3  11         24.69       -222.48       222.48 o                         
  11   3  11         70.54         -3.86       236.01 o                         
  12   3  11        221.93        402.31       294.07 o                         
  13   3  11         15.83         60.31       287.44 o                         
 -18   4  11         75.71        509.14       390.25 o                         
 -17   4  11        284.51        471.06       226.24 o                         
 -16   4  11        270.73        421.76       205.84 o                         
 -15   4  11        457.50        389.88       190.19 o                         
 -14   4  11       1310.89       1220.92       204.14 o                         
 -13   4  11        547.05        439.92       166.38 o                         
 -12   4  11       1315.35       1251.00       181.68 o                         
 -11   4  11        784.16        598.88       176.76 o                         
 -10   4  11       1004.39       1069.90       162.27 o                         
  -9   4  11        168.44         55.97       120.11 o                         
  -8   4  11       4211.44       3992.61       327.09 o                         
  -7   4  11        244.82        493.06       174.36 o                         
  -6   4  11       5691.87       5668.92       186.28 o                         
  -5   4  11        161.27         95.16        91.58 o                         
  -4   4  11       6100.64       6314.63       378.82 o                         
  -3   4  11         76.48       -188.55       188.55 o                         
  -2   4  11       5109.36       5648.97       217.46 o                         
  -1   4  11        412.86        410.76        90.90 o                         
   0   4  11       9762.82       9814.48       247.32 o                         
   1   4  11       1049.96       1103.09       111.14 o                         
   2   4  11       9203.02       9749.74       280.08 o                         
   3   4  11       1543.42       1584.48       140.08 o                         
   4   4  11       9173.70       8829.97       220.41 o                         
   5   4  11       1411.30       1506.53       164.24 o                         
   6   4  11       5157.75       5032.98       422.14 o                         
   7   4  11        616.01        862.11       253.70 o                         
   8   4  11       2417.09       2283.31       476.77 o                         
   9   4  11        765.87        214.29       240.28 o                         
  10   4  11        934.43       1267.42       306.55 o                         
  11   4  11        740.18        419.98       270.01 o                         
  12   4  11        949.56       1098.37       320.22 o                         
 -17   5  11          1.51        119.56       226.33 o                         
 -16   5  11        467.08        140.34       213.55 o                         
 -15   5  11         71.41       -180.71       180.71 o                         
 -14   5  11        544.23        333.39       185.48 o                         
 -13   5  11        279.95        253.18       169.56 o                         
 -12   5  11       1712.80       1744.99       214.83 o                         
 -11   5  11        278.59        283.78       157.95 o                         
 -10   5  11       1248.63       1552.93       277.70 o                         
  -9   5  11        184.76         66.97       133.08 o                         
  -8   5  11       1154.28       1237.12       161.05 o                         
  -7   5  11       3417.86       3262.33       195.49 o                         
  -6   5  11        239.07        370.38       109.05 o                         
  -5   5  11       2646.30       2521.91       119.93 o                         
  -4   5  11        963.02        903.20        98.43 o                         
  -3   5  11       2532.91       2502.95       203.88 o                         
  -2   5  11        202.68        229.31        92.58 o                         
  -1   5  11       1921.74       1877.65       141.76 o                         
   0   5  11        216.69        193.61       101.09 o                         
   1   5  11       1937.33       2251.74       161.12 o                         
   2   5  11         19.65         42.40        89.19 o                         
   3   5  11       1715.76       1881.37       122.36 o                         
   4   5  11        336.66        299.46       204.28 o                         
   5   5  11       2160.44       2177.30       299.68 o                         
   6   5  11        282.97        195.36       383.79 o                         
   7   5  11        803.15        655.55       253.71 o                         
   8   5  11         76.56        300.05       242.43 o                         
   9   5  11        193.43       -160.93       229.25 o                         
  10   5  11        350.07        597.32       280.39 o                         
  11   5  11        372.93        397.68       272.99 o                         
  12   5  11        352.87        543.58       301.12 o                         
 -16   6  11        151.14        -59.20       220.31 o                         
 -15   6  11         37.19        -14.68       192.95 o                         
 -14   6  11        262.23         44.12       189.15 o                         
 -13   6  11         52.08         56.16       178.31 o                         
 -12   6  11        250.06         64.74       173.49 o                         
 -11   6  11         27.54        -62.33       150.30 o                         
 -10   6  11        829.02        884.21       185.25 o                         
  -9   6  11         11.85       -137.22       137.22 o                         
  -8   6  11        782.27        657.92       162.46 o                         
  -7   6  11        117.69        -32.98       135.04 o                         
  -6   6  11          2.83         23.56        95.29 o                         
  -5   6  11         58.90         12.66        85.98 o                         
  -4   6  11       1051.60        983.28        94.77 o                         
  -3   6  11        678.58        720.30       117.47 o                         
  -2   6  11        594.64        797.26       105.57 o                         
  -1   6  11        641.32        820.87       136.08 o                         
   0   6  11        770.42        899.21       125.72 o                         
   1   6  11        299.00        266.32       119.72 o                         
   2   6  11        595.89        626.09       190.22 o                         
   3   6  11        302.08        716.96       210.45 o                         
   4   6  11         24.17        145.23       235.18 o                         
   5   6  11          3.86       -102.81       238.41 o                         
   6   6  11        146.58        226.09       227.20 o                         
   7   6  11        394.87        278.55       252.14 o                         
   8   6  11        730.30        584.92       349.48 o                         
   9   6  11         57.50        -15.63       258.10 o                         
  10   6  11        241.36        101.89       274.60 o                         
  11   6  11         23.18         16.61       369.58 o                         
 -15   7  11        335.10        -94.06       203.17 o                         
 -14   7  11        433.24       -199.55       199.55 o                         
 -13   7  11        584.77        914.93       224.03 o                         
 -12   7  11        227.03        482.87       196.79 o                         
 -11   7  11        588.81        818.21       195.35 o                         
 -10   7  11        189.47        308.04       276.11 o                         
  -9   7  11       3873.20       3686.39       298.81 o                         
  -8   7  11        292.50        561.58       169.64 o                         
  -7   7  11       2718.87       3017.58       267.03 o                         
  -6   7  11        996.41       1154.54       223.12 o                         
  -5   7  11       4464.28       4365.31       227.79 o                         
  -4   7  11         99.81        178.57       116.38 o                         
  -3   7  11       5659.83       5683.36       290.09 o                         
  -2   7  11          2.71         34.51       166.70 o                         
  -1   7  11       6539.83       7078.81       383.21 o                         
   0   7  11         84.79        -30.06       165.17 o                         
   1   7  11       6577.82       6440.89       540.15 o                         
   2   7  11        401.63        256.81       198.08 o                         
   3   7  11       4438.20       5103.02       398.48 o                         
   4   7  11        391.72        650.89       224.15 o                         
   5   7  11       2161.09       3017.15       532.98 o                         
   6   7  11        547.05        579.74       234.81 o                         
   7   7  11       2677.57       2399.33       328.03 o                         
   8   7  11        951.59        948.03       262.39 o                         
   9   7  11       1173.50       1082.75       405.76 o                         
  10   7  11        524.50        154.28       286.46 o                         
 -14   8  11         64.93        197.27       270.31 o                         
 -13   8  11         53.45        213.28       290.25 o                         
 -12   8  11         71.66         90.34       196.70 o                         
 -11   8  11         92.53        252.37       198.29 o                         
 -10   8  11         42.56         59.97       181.81 o                         
  -9   8  11        110.83       -158.63       158.63 o                         
  -8   8  11        703.45        597.44       262.62 o                         
  -7   8  11         98.97        -81.39       160.63 o                         
  -6   8  11        381.23        209.70       167.79 o                         
  -5   8  11          0.97        105.32       193.86 o                         
  -4   8  11        941.56        554.68       172.51 o                         
  -3   8  11         26.97         44.54       137.74 o                         
  -2   8  11       1237.73       1179.79       353.61 o                         
  -1   8  11        108.46        435.56       190.74 o                         
   0   8  11       2048.97       2587.18       657.03 o                         
   1   8  11         72.38       -113.29       192.25 o                         
   2   8  11        570.64        583.78       218.93 o                         
   3   8  11        255.47          7.11       213.27 o                         
   4   8  11        226.25        452.37       671.24 o                         
   5   8  11        273.72        157.79       226.00 o                         
   6   8  11        389.95        602.94       251.99 o                         
   7   8  11        409.39        707.94       347.54 o                         
   8   8  11        379.18        489.38       323.64 o                         
 -12   9  11        526.73        472.69       405.91 o                         
 -11   9  11        688.21        382.08       322.12 o                         
 -10   9  11        559.89        504.30       211.20 o                         
  -9   9  11       1155.66       1400.63       239.87 o                         
  -8   9  11        586.07        791.38       274.85 o                         
  -7   9  11        792.89        991.05       327.10 o                         
  -6   9  11        538.55        370.86       193.38 o                         
  -5   9  11       2074.51       2361.50       253.48 o                         
  -4   9  11        274.16        378.23       210.59 o                         
  -3   9  11       3342.23       3311.39       282.17 o                         
  -2   9  11        211.71         48.99       250.69 o                         
  -1   9  11       1554.53       1505.94       218.54 o                         
   0   9  11        144.68         85.27       171.00 o                         
   1   9  11       1910.17       1788.12       296.25 o                         
   2   9  11          6.77        -39.78       217.31 o                         
   3   9  11       2060.70       1309.70       286.45 o                         
   4   9  11         30.29        170.67       233.79 o                         
   5   9  11        862.76        749.77       286.62 o                         
   6   9  11         19.41        354.95       288.10 o                         
   7   9  11        664.47        417.73       274.79 o                         
  -9  10  11        665.20        470.19       230.90 o                         
  -8  10  11       1758.55       1726.73       421.92 o                         
  -7  10  11        916.93        922.00       287.92 o                         
  -6  10  11       1139.44       1410.65       250.15 o                         
  -5  10  11        530.58        894.73       264.98 o                         
  -4  10  11       2549.52       2840.08       496.15 o                         
  -3  10  11        225.09        915.17       252.93 o                         
  -2  10  11       1882.65       1904.08       307.13 o                         
  -1  10  11        105.95       -264.11       357.36 o                         
   0  10  11       1219.92        926.17       231.20 o                         
   1  10  11         13.77       -122.76       236.05 o                         
   2  10  11       2093.69       2409.75       284.22 o                         
   3  10  11         16.10        171.92       200.90 o                         
   4  10  11        906.61       1054.82       298.50 o                         
  -5  11  11        165.74        590.55       408.34 o                         
  -4  11  11          0.16       -135.27       292.69 o                         
  -3  11  11        333.64        357.69       253.55 o                         
  -2  11  11          2.85        210.48       254.81 o                         
  -1  11  11         88.88        129.26       366.99 o                         
   0  11  11          7.64       -298.50       298.50 o                         
 -18   0  12        638.46       1016.85       395.42 o                         
 -17   0  12          4.29       -270.07       341.15 o                         
 -16   0  12       1743.63       2960.22       431.60 o                         
 -15   0  12        237.16        324.00       199.81 o                         
 -14   0  12       1299.04       1307.09       430.96 o                         
 -13   0  12         14.70         31.04       150.07 o                         
 -12   0  12       2658.06       3098.42       268.13 o                         
 -11   0  12         16.24       -153.77       153.77 o                         
 -10   0  12       2241.88       2535.08       334.69 o                         
  -9   0  12        279.22         85.29       179.62 o                         
  -4   0  12       3767.82       4240.68       407.05 o                         
  -3   0  12         99.23       -107.25       182.20 o                         
  -2   0  12       3544.64       3716.04       416.10 o                         
  -1   0  12        116.15        236.48       213.22 o                         
   0   0  12       1473.38       1475.59       303.67 o                         
   1   0  12         26.47       -124.05       199.00 o                         
   2   0  12       1984.60       1807.69       338.56 o                         
   3   0  12         10.30        -69.58       128.58 o                         
   4   0  12       3343.83       3496.67       294.31 o                         
   5   0  12         39.16         15.00       156.84 o                         
   6   0  12          3.15        -40.24       173.84 o                         
   7   0  12        653.78        708.01       330.81 o                         
   8   0  12        183.69       -268.78       268.78 o                         
   9   0  12        580.45        704.13       342.44 o                         
  10   0  12          1.10        -20.68       302.38 o                         
  11   0  12        239.19        -71.07       355.36 o                         
  12   0  12         24.28        104.67       368.28 o                         
  13   0  12        167.99        320.47       404.47 o                         
 -18   1  12         19.91       -230.41       230.41 o                         
 -17   1  12        290.82        -25.87       243.78 o                         
 -16   1  12        100.57        132.61       161.09 o                         
 -15   1  12        313.57        112.70       156.38 o                         
 -14   1  12        483.39        408.44       132.41 o                         
 -13   1  12        125.70        -69.52       105.50 o                         
 -12   1  12         59.91        250.72       102.92 o                         
 -11   1  12        865.38        852.66       131.87 o                         
 -10   1  12         18.45         -3.22        95.58 o                         
  -9   1  12       1309.93       1321.23       146.06 o                         
  -8   1  12        215.17        227.49       131.00 o                         
  -7   1  12       2116.25       2024.65       312.72 o                         
  -6   1  12        163.75        160.24       171.87 o                         
  -5   1  12        812.52        745.48       235.18 o                         
  -4   1  12        148.54        103.38       189.96 o                         
  -3   1  12       1283.77       1280.94       303.67 o                         
  -2   1  12       1145.48       1381.27       363.11 o                         
  -1   1  12         24.10       -102.10       132.66 o                         
   0   1  12        352.73        372.99       162.64 o                         
   1   1  12         83.36        211.57       152.89 o                         
   2   1  12        338.11        411.41       173.98 o                         
   3   1  12       1409.82       1550.66       139.22 o                         
   4   1  12          3.04        -16.05       102.47 o                         
   5   1  12        124.14         66.62       111.31 o                         
   6   1  12         35.02        -20.33       118.52 o                         
   7   1  12          0.95        113.72       192.93 o                         
   8   1  12        200.17        289.55       319.82 o                         
   9   1  12          0.14         -9.18       218.36 o                         
  10   1  12         60.95       -157.71       221.75 o                         
  11   1  12         14.92       -184.79       235.83 o                         
  12   1  12        135.50       -200.47       258.49 o                         
  13   1  12          3.32        109.62       286.45 o                         
 -18   2  12        331.36        645.65       260.75 o                         
 -17   2  12          6.28        -44.34       210.86 o                         
 -16   2  12         89.77       -162.96       162.96 o                         
 -15   2  12        305.25        134.49       173.28 o                         
 -14   2  12        502.56        345.54       168.34 o                         
 -13   2  12        248.08        154.69       197.58 o                         
 -12   2  12        743.97        728.71       152.91 o                         
 -11   2  12        746.22        686.32       219.20 o                         
 -10   2  12        478.01        433.54       153.77 o                         
  -9   2  12        380.95        298.96       106.93 o                         
  -8   2  12       1083.58       1218.43       178.09 o                         
  -7   2  12       1832.92       2538.96       298.50 o                         
  -6   2  12        670.05        816.55       200.29 o                         
  -5   2  12        774.95        777.22       155.00 o                         
  -4   2  12        231.38        186.08       184.79 o                         
  -3   2  12       1379.72       1656.50       281.70 o                         
  -2   2  12       1526.44       1774.46       217.60 o                         
  -1   2  12       1599.56       2081.70       427.66 o                         
   0   2  12       1941.16       2391.04       407.70 o                         
   1   2  12       1902.32       2043.85       443.17 o                         
   2   2  12        335.75        367.32       100.71 o                         
   3   2  12       1415.88       1429.18       136.77 o                         
   4   2  12        122.43         37.03       106.55 o                         
   5   2  12        906.77        813.99       117.20 o                         
   6   2  12        845.69        954.84       262.32 o                         
   7   2  12        543.42        492.47       224.22 o                         
   8   2  12        228.62        158.29       217.42 o                         
   9   2  12        304.58        582.52       321.70 o                         
  10   2  12        320.21        199.40       252.63 o                         
  11   2  12        153.30        -74.26       244.72 o                         
  12   2  12          6.07         63.28       266.86 o                         
 -18   3  12          5.80       -213.57       213.57 o                         
 -17   3  12       1077.84        575.51       270.85 o                         
 -16   3  12         20.89        127.35       193.35 o                         
 -15   3  12        780.68        633.20       256.73 o                         
 -14   3  12         36.88        -55.37       157.80 o                         
 -13   3  12       3505.65       3811.03       284.17 o                         
 -12   3  12        125.94        115.68       140.50 o                         
 -11   3  12       1867.36       1873.36       184.29 o                         
 -10   3  12        758.19        740.57       146.38 o                         
  -9   3  12       3353.95       3016.91       341.08 o                         
  -8   3  12        805.21        881.17       276.54 o                         
  -7   3  12       2435.40       2794.13       256.51 o                         
  -6   3  12       1718.60       2010.23       192.30 o                         
  -5   3  12       4195.77       4103.70       244.70 o                         
  -4   3  12       1967.86       1890.10       211.21 o                         
  -3   3  12       5876.56       5703.35       421.26 o                         
  -2   3  12       2542.62       2838.75       370.87 o                         
  -1   3  12       9656.09       9304.87       426.37 o                         
   0   3  12       3115.19       3738.09       337.92 o                         
   1   3  12       2870.63       3050.01       225.10 o                         
   2   3  12       2661.92       2917.78       185.55 o                         
   3   3  12       1625.65       1569.85       150.05 o                         
   4   3  12       2830.96       2898.61       301.14 o                         
   5   3  12       1095.35       1104.97       152.82 o                         
   6   3  12       1941.89       1869.80       441.88 o                         
   7   3  12        660.93        372.81       229.35 o                         
   8   3  12       1456.64        748.56       267.16 o                         
   9   3  12        364.59        341.55       261.26 o                         
  10   3  12        416.54        -36.76       248.36 o                         
  11   3  12         14.63       -176.86       388.31 o                         
  12   3  12        377.49        128.40       408.34 o                         
 -17   4  12        292.62        193.81       216.07 o                         
 -16   4  12         58.09       -131.24       182.91 o                         
 -15   4  12        249.19        363.02       231.73 o                         
 -14   4  12        287.87        189.45       175.71 o                         
 -13   4  12        209.86        249.24       160.52 o                         
 -12   4  12        906.20        905.93       182.22 o                         
 -11   4  12          0.04       -118.92       133.98 o                         
 -10   4  12       1011.84        963.64       163.29 o                         
  -9   4  12         20.22         43.92       118.89 o                         
  -8   4  12       1167.93       1087.85       202.83 o                         
  -7   4  12        416.81        323.06       254.57 o                         
  -6   4  12          5.74        130.12       111.85 o                         
  -5   4  12          0.98       -183.24       217.09 o                         
  -4   4  12        945.35       1065.76       399.23 o                         
  -3   4  12        308.96        520.77       227.43 o                         
  -2   4  12       1016.58        944.48       254.57 o                         
  -1   4  12        491.06        582.40        97.42 o                         
   0   4  12        458.04        296.41        95.15 o                         
   1   4  12        145.95        153.09        88.34 o                         
   2   4  12          1.16         41.16       118.44 o                         
   3   4  12         13.55        -29.30       103.89 o                         
   4   4  12        100.32        272.84       124.35 o                         
   5   4  12         60.01        314.46       223.17 o                         
   6   4  12        313.68        245.61       235.31 o                         
   7   4  12        135.00        508.26       251.70 o                         
   8   4  12         74.25       -171.46       219.65 o                         
   9   4  12         95.51       -138.35       231.95 o                         
  10   4  12         20.94       -159.42       241.14 o                         
  11   4  12          8.17         61.86       254.26 o                         
  12   4  12         58.98         70.33       283.67 o                         
 -16   5  12        224.38         66.31       203.59 o                         
 -15   5  12        887.61        777.60       263.36 o                         
 -14   5  12        350.86        248.45       217.22 o                         
 -13   5  12        537.07        744.37       197.86 o                         
 -12   5  12        667.68        664.32       181.75 o                         
 -11   5  12       1526.34       1482.52       198.63 o                         
 -10   5  12        287.83        385.70       153.79 o                         
  -9   5  12        819.68        752.11       161.41 o                         
  -8   5  12       3025.21       3310.42       246.86 o                         
  -7   5  12       5547.84       5338.59       246.46 o                         
  -6   5  12       3994.68       4436.62       263.45 o                         
  -5   5  12       2577.67       2541.06       183.76 o                         
  -4   5  12       4124.79       3676.79       210.17 o                         
  -3   5  12       1388.32       1102.05       131.12 o                         
  -2   5  12       3338.17       3582.33       188.24 o                         
  -1   5  12       3522.64       3524.47       204.22 o                         
   0   5  12       3611.35       3811.94       204.99 o                         
   1   5  12       3310.68       2838.47       197.14 o                         
   2   5  12       2350.20       2675.88       337.18 o                         
   3   5  12       2298.55       2050.26       295.03 o                         
   4   5  12       1394.45       1670.43       451.57 o                         
   5   5  12       1122.75       1402.81       278.88 o                         
   6   5  12        837.12       1147.51       280.92 o                         
   7   5  12        338.66         26.23       220.97 o                         
   8   5  12        946.41       1272.83       297.56 o                         
   9   5  12         40.38         33.72       245.56 o                         
  10   5  12       1230.63       1622.75       343.84 o                         
  11   5  12         38.25       -289.91       456.74 o                         
 -16   6  12       1046.02        888.28       244.13 o                         
 -15   6  12         45.53        -80.24       202.99 o                         
 -14   6  12       1329.03       1583.59       279.14 o                         
 -13   6  12        130.87        636.63       198.54 o                         
 -12   6  12       1935.35       2174.21       258.17 o                         
 -11   6  12        194.18        424.29       169.75 o                         
 -10   6  12       2014.94       1825.72       221.38 o                         
  -9   6  12       1043.20       1226.59       189.34 o                         
  -8   6  12       5066.65       4815.17       292.09 o                         
  -7   6  12       4617.99       4996.03       286.56 o                         
  -6   6  12       7979.38       7825.73       245.56 o                         
  -5   6  12       4340.20       4418.89       178.57 o                         
  -4   6  12       2269.85       2450.14       156.19 o                         
  -3   6  12       5081.68       5306.73       223.32 o                         
  -2   6  12       2676.49       2662.50       195.47 o                         
  -1   6  12       6516.42       7078.19       264.41 o                         
   0   6  12       1314.20       1650.97       158.98 o                         
   1   6  12       7708.95       8164.15       478.06 o                         
   2   6  12        820.96        769.75       209.19 o                         
   3   6  12       8798.92       8617.63       447.85 o                         
   4   6  12        389.75        512.65       212.51 o                         
   5   6  12       4135.45       4899.24       444.46 o                         
   6   6  12        373.66        451.04       299.08 o                         
   7   6  12       3309.60       4181.27       464.15 o                         
   8   6  12        115.10        289.28       270.97 o                         
   9   6  12       1694.34       2014.20       394.71 o                         
  10   6  12          0.19         56.26       274.78 o                         
 -15   7  12          0.28        -65.90       366.99 o                         
 -14   7  12         20.62          5.88       202.48 o                         
 -13   7  12         27.58        -66.21       185.94 o                         
 -12   7  12         36.76        214.11       263.64 o                         
 -11   7  12         45.11        214.46       185.20 o                         
 -10   7  12          6.01       -125.55       165.33 o                         
  -9   7  12          2.41        -96.19       158.22 o                         
  -8   7  12        274.43        248.25       158.67 o                         
  -7   7  12        407.65        564.06       171.61 o                         
  -6   7  12         25.29         47.20       149.89 o                         
  -5   7  12          2.84       -115.27       115.27 o                         
  -4   7  12         21.12          8.87       127.19 o                         
  -3   7  12         96.03        125.62       136.10 o                         
  -2   7  12         22.33        250.86       177.03 o                         
  -1   7  12         25.74        316.30       181.12 o                         
   0   7  12        160.31        243.69       181.94 o                         
   1   7  12          2.79       -168.28       168.28 o                         
   2   7  12        153.82        101.38       336.62 o                         
   3   7  12         56.62        347.89       218.37 o                         
   4   7  12         83.84       -157.03       226.14 o                         
   5   7  12         21.20       -139.74       206.08 o                         
   6   7  12          9.53        -89.29       214.21 o                         
   7   7  12        132.97        187.80       240.31 o                         
   8   7  12        242.92        260.23       255.37 o                         
   9   7  12         17.68       -251.63       251.63 o                         
 -13   8  12         57.24        559.70       222.35 o                         
 -12   8  12       1976.18       1781.66       261.26 o                         
 -11   8  12        230.80        587.15       308.62 o                         
 -10   8  12       3025.16       2895.23       369.34 o                         
  -9   8  12        299.21        277.56       206.87 o                         
  -8   8  12       1642.35       2334.67       403.21 o                         
  -7   8  12        514.16        394.59       179.14 o                         
  -6   8  12       2377.80       3039.26       323.38 o                         
  -5   8  12       1115.77       1293.03       348.66 o                         
  -4   8  12       2801.31       2803.53       251.20 o                         
  -3   8  12       1606.77       2293.70       237.40 o                         
  -2   8  12       1990.20       1551.35       219.71 o                         
  -1   8  12       1568.20       2570.55       567.93 o                         
   0   8  12       1390.93       1028.83       240.34 o                         
   1   8  12       1894.39       2076.93       374.03 o                         
   2   8  12        635.62        302.61       266.84 o                         
   3   8  12       1575.28       1387.67       403.17 o                         
   4   8  12        548.08        508.43       246.53 o                         
   5   8  12       2323.20       1666.78       289.08 o                         
   6   8  12         39.96       -220.21       220.21 o                         
   7   8  12        771.49        729.78       268.57 o                         
 -11   9  12       1365.44       1468.87       249.10 o                         
 -10   9  12         16.72       -111.93       200.20 o                         
  -9   9  12        992.57        920.26       230.45 o                         
  -8   9  12        101.28          6.94       175.34 o                         
  -7   9  12        921.74        863.94       278.26 o                         
  -6   9  12        651.12        366.16       197.95 o                         
  -5   9  12       1130.93       1701.60       254.93 o                         
  -4   9  12       1007.97       1274.67       266.00 o                         
  -3   9  12       1661.97       2099.88       628.60 o                         
  -2   9  12       1373.15       1733.66       232.26 o                         
  -1   9  12        712.78        788.27       194.68 o                         
   0   9  12        904.76        845.93       207.64 o                         
   1   9  12        627.94       1049.39       260.44 o                         
   2   9  12       1256.82       1152.16       301.09 o                         
   3   9  12        211.65        613.72       246.52 o                         
   4   9  12       1329.84       1524.02       357.95 o                         
   5   9  12         72.14         -4.38       245.03 o                         
   6   9  12        883.59        872.12       452.28 o                         
  -8  10  12        209.60        -40.01       199.17 o                         
  -7  10  12          5.17       -194.93       194.93 o                         
  -6  10  12        224.70        145.34       223.07 o                         
  -5  10  12         41.71        202.48       421.20 o                         
  -4  10  12        108.01        -63.09       212.67 o                         
  -3  10  12         59.80        100.42       206.48 o                         
  -2  10  12         40.69        112.33       231.13 o                         
  -1  10  12        114.14        361.25       226.44 o                         
   0  10  12         42.27       -160.70       226.11 o                         
   1  10  12         44.20        355.72       215.47 o                         
   2  10  12          6.66       -189.17       189.17 o                         
   3  10  12          0.59        -58.95       248.08 o                         
 -18   1  13         88.84       -144.18       241.68 o                         
 -17   1  13        279.82        220.18       243.45 o                         
 -16   1  13        262.96        355.45       179.27 o                         
 -15   1  13        783.77        808.28       182.44 o                         
 -14   1  13         98.86         48.33       145.36 o                         
 -13   1  13        297.60        186.42       115.20 o                         
 -12   1  13        558.90        799.48       126.93 o                         
 -11   1  13        656.11        749.39       193.77 o                         
 -10   1  13        329.13        384.37       128.08 o                         
  -9   1  13        880.14        731.03       157.73 o                         
  -5   1  13        546.99        764.87       240.35 o                         
  -4   1  13        837.27        662.78       246.81 o                         
  -3   1  13        290.59        348.33       247.46 o                         
  -2   1  13       4079.45       4097.23       311.44 o                         
  -1   1  13         58.39        213.78       168.16 o                         
   0   1  13       1917.31       2217.03       267.13 o                         
   1   1  13        269.60         40.77       158.53 o                         
   2   1  13       1959.89       2058.91       258.10 o                         
   3   1  13         10.37         57.52       102.01 o                         
   4   1  13       1901.56       1828.87       159.46 o                         
   5   1  13        378.31        387.61       127.46 o                         
   6   1  13       1087.05       1064.23       244.04 o                         
   7   1  13        600.18        467.21       225.60 o                         
   8   1  13        579.73        266.53       321.12 o                         
   9   1  13        885.00        975.30       280.36 o                         
  10   1  13        508.72        786.74       283.96 o                         
  11   1  13        342.59        265.51       392.12 o                         
  12   1  13        173.05        243.30       275.40 o                         
 -18   2  13        108.23       -132.02       242.97 o                         
 -17   2  13        204.32        -13.52       260.56 o                         
 -16   2  13        195.07        246.49       228.21 o                         
 -15   2  13         66.41         64.25       166.83 o                         
 -14   2  13        231.14        434.44       185.40 o                         
 -13   2  13        383.86        208.95       149.84 o                         
 -12   2  13         43.79         45.50       130.93 o                         
 -11   2  13       1734.52       1819.32       333.39 o                         
 -10   2  13        143.32        184.66       119.47 o                         
  -9   2  13       2098.96       2486.36       268.51 o                         
  -8   2  13         65.92          0.79       323.06 o                         
  -7   2  13       3903.87       4083.03       366.99 o                         
  -6   2  13        151.82        144.73       191.25 o                         
  -5   2  13       2072.57       2696.61       359.24 o                         
  -4   2  13         38.38       -122.76       182.20 o                         
  -3   2  13       1704.67       1710.77       303.67 o                         
  -2   2  13        781.25        590.56       180.07 o                         
  -1   2  13       2647.25       2940.44       301.12 o                         
   0   2  13        608.85        899.15       196.07 o                         
   1   2  13        353.37        360.67       181.76 o                         
   2   2  13         60.35        -67.35       113.62 o                         
   3   2  13       1215.96       1073.08       137.05 o                         
   4   2  13        630.70        583.29       128.41 o                         
   5   2  13        793.79        718.29       178.83 o                         
   6   2  13        693.75        745.44       254.50 o                         
   7   2  13        299.14        357.35       227.06 o                         
   8   2  13        730.35        826.44       262.56 o                         
   9   2  13        204.64       -230.66       230.66 o                         
  10   2  13        549.40        892.44       300.20 o                         
  11   2  13        160.98       -108.16       261.85 o                         
  12   2  13         60.68       -197.45       339.85 o                         
 -17   3  13          8.28       -177.04       300.31 o                         
 -16   3  13         53.00         89.79       193.16 o                         
 -15   3  13          1.75         60.31       299.78 o                         
 -14   3  13        496.24        244.76       165.97 o                         
 -13   3  13        195.47         89.42       143.88 o                         
 -12   3  13        138.23         42.49       144.10 o                         
 -11   3  13        224.01        190.60       135.62 o                         
 -10   3  13        434.46        462.62       251.98 o                         
  -9   3  13        194.69         89.16       232.60 o                         
  -8   3  13       1417.91       1513.28       203.25 o                         
  -7   3  13        332.78        277.83       167.99 o                         
  -6   3  13       1913.26       1977.19       209.25 o                         
  -5   3  13       1503.24       1409.68       276.54 o                         
  -4   3  13       2194.39       2268.88       351.48 o                         
  -3   3  13       1803.82       2284.39       360.53 o                         
  -2   3  13        183.82        461.32       219.68 o                         
  -1   3  13       3225.13       2757.47       307.81 o                         
   0   3  13       1245.37       1169.03       219.79 o                         
   1   3  13        527.00        334.89       234.54 o                         
   2   3  13       1034.86        956.35       135.14 o                         
   3   3  13        562.55        576.07       128.93 o                         
   4   3  13       1001.65       1111.37       157.29 o                         
   5   3  13        781.11        694.93       236.18 o                         
   6   3  13        435.57        665.59       244.39 o                         
   7   3  13        901.11       1076.04       387.67 o                         
   8   3  13        515.65        446.60       271.95 o                         
   9   3  13        399.07        600.10       259.93 o                         
  10   3  13        127.30       -202.30       234.76 o                         
  11   3  13          1.92         29.67       574.97 o                         
 -17   4  13        804.15        749.21       269.25 o                         
 -16   4  13        248.23         14.92       326.95 o                         
 -15   4  13       2009.85       1958.91       231.98 o                         
 -14   4  13        269.57        337.70       178.53 o                         
 -13   4  13       2612.27       2826.94       253.63 o                         
 -12   4  13        771.20        580.37       171.58 o                         
 -11   4  13       2459.19       2488.30       215.49 o                         
 -10   4  13        279.60        133.19       136.51 o                         
  -9   4  13       3023.25       3355.51       488.46 o                         
  -8   4  13        280.46         69.78       253.28 o                         
  -7   4  13       7087.80       6673.68       586.67 o                         
  -6   4  13        248.08        154.97       160.88 o                         
  -5   4  13       6438.88       5640.20       423.14 o                         
  -4   4  13        645.18        611.22       230.02 o                         
  -3   4  13       5141.99       4459.07       414.80 o                         
  -2   4  13        245.08        379.91       232.60 o                         
  -1   4  13       4030.84       4492.67       465.20 o                         
   0   4  13          6.20        -43.13        89.56 o                         
   1   4  13       4618.57       4692.12       198.12 o                         
   2   4  13        157.24         -3.20       117.15 o                         
   3   4  13       3966.28       4147.15       294.14 o                         
   4   4  13        718.73        655.06       243.35 o                         
   5   4  13       2110.33       2163.79       402.46 o                         
   6   4  13        167.66       -120.47       209.63 o                         
   7   4  13       1458.28       1420.50       307.41 o                         
   8   4  13        283.15        293.54       259.97 o                         
   9   4  13        957.75       1197.75       370.22 o                         
  10   4  13        327.05        455.09       685.46 o                         
  11   4  13        378.52         67.98       287.32 o                         
 -16   5  13        565.69        145.59       201.29 o                         
 -15   5  13        514.36        -43.94       191.32 o                         
 -14   5  13       1063.46       1243.15       385.83 o                         
 -13   5  13        672.91        593.53       252.34 o                         
 -12   5  13       1384.47       1483.11       253.36 o                         
 -11   5  13        461.04        451.83       162.53 o                         
 -10   5  13       1212.58       1408.41       186.25 o                         
  -9   5  13         43.81        -73.62       133.38 o                         
  -8   5  13       4133.41       4291.88       262.58 o                         
  -7   5  13          7.96         63.23       117.32 o                         
  -6   5  13       7468.97       7456.89       339.61 o                         
  -5   5  13          0.12       -136.29       136.29 o                         
  -4   5  13       4583.60       4281.57       242.43 o                         
  -3   5  13        148.42        291.87       115.91 o                         
  -2   5  13       2568.67       2728.10       185.54 o                         
  -1   5  13        512.60        435.93       111.00 o                         
   0   5  13       2013.78       2324.33       178.76 o                         
   1   5  13        657.21        731.72       129.80 o                         
   2   5  13       1868.81       2283.02       386.96 o                         
   3   5  13        818.32        414.74       447.69 o                         
   4   5  13       1598.82       1679.73       301.25 o                         
   5   5  13        316.08        380.71       301.67 o                         
   6   5  13        358.67        457.12       253.83 o                         
   7   5  13         22.36       -228.09       228.09 o                         
   8   5  13        381.45        521.88       280.45 o                         
   9   5  13        175.05        344.52       277.96 o                         
  10   5  13        107.89       -195.01       281.70 o                         
 -15   6  13         22.04        -83.46       190.27 o                         
 -14   6  13         75.68        -91.98       187.84 o                         
 -13   6  13        212.92          9.37       181.23 o                         
 -12   6  13        190.00        133.89       174.82 o                         
 -11   6  13        442.06        571.11       176.12 o                         
 -10   6  13        616.67        641.18       177.78 o                         
  -9   6  13       1075.55       1093.78       186.37 o                         
  -8   6  13        293.68        145.01       143.39 o                         
  -7   6  13         71.70          6.51       136.04 o                         
  -6   6  13         32.77        -46.17       133.38 o                         
  -5   6  13        320.10        166.51       105.20 o                         
  -4   6  13        110.52        120.65       128.70 o                         
  -3   6  13        822.15        627.11       125.33 o                         
  -2   6  13         94.10          0.83       107.71 o                         
  -1   6  13        760.21        923.62       450.92 o                         
   0   6  13         88.40        316.13       180.83 o                         
   1   6  13        294.07        138.53       239.06 o                         
   2   6  13          0.98        130.25       175.66 o                         
   3   6  13          1.52        246.42       194.61 o                         
   4   6  13         15.76        293.44       203.25 o                         
   5   6  13        177.99        288.40       213.09 o                         
   6   6  13        288.32        218.37       252.50 o                         
   7   6  13        143.85       -208.21       471.01 o                         
   8   6  13         59.75         21.93       271.35 o                         
   9   6  13        190.06        365.00       297.57 o                         
 -14   7  13       1400.78       1809.31       263.66 o                         
 -13   7  13        289.27        347.97       202.05 o                         
 -12   7  13       3194.70       2839.76       271.63 o                         
 -11   7  13        353.03        110.17       203.54 o                         
 -10   7  13       5667.92       6019.52       418.23 o                         
  -9   7  13        630.37        544.53       182.64 o                         
  -8   7  13       6011.07       5715.65       329.45 o                         
  -7   7  13         53.36        109.40       154.14 o                         
  -6   7  13       4797.89       5003.24       314.05 o                         
  -5   7  13         26.35         18.74       111.76 o                         
  -4   7  13       5647.46       5673.89       299.09 o                         
  -3   7  13          2.41        121.87       165.11 o                         
  -2   7  13       6805.47       6777.19       386.54 o                         
  -1   7  13         50.28        188.36       181.09 o                         
   0   7  13       6811.30       6700.00       407.34 o                         
   1   7  13         74.58        295.37       198.37 o                         
   2   7  13       3728.98       3650.68       384.04 o                         
   3   7  13        320.81        399.22       220.93 o                         
   4   7  13       1975.44       1566.30       281.08 o                         
   5   7  13        287.71        127.55       295.27 o                         
   6   7  13       1477.50       1630.31       297.43 o                         
   7   7  13        349.43        563.57       352.71 o                         
   8   7  13        683.50        466.63       280.95 o                         
 -12   8  13        276.43        301.66       211.13 o                         
 -11   8  13        642.37        349.74       211.98 o                         
 -10   8  13        162.95        203.82       192.58 o                         
  -9   8  13       1001.59        811.46       214.15 o                         
  -8   8  13         80.10        129.19       167.43 o                         
  -7   8  13       1167.57        837.51       196.36 o                         
  -6   8  13         12.29       -131.24       163.24 o                         
  -5   8  13       1149.04       1077.25       253.30 o                         
  -4   8  13          1.84        -66.21       181.67 o                         
  -3   8  13       1412.44       1757.03       262.46 o                         
  -2   8  13         20.96        165.20       198.74 o                         
  -1   8  13       2110.66       1834.38       343.02 o                         
   0   8  13          5.64        207.82       216.45 o                         
   1   8  13       1591.61       2000.74       322.34 o                         
   2   8  13         21.29          0.90       201.17 o                         
   3   8  13        573.47        575.40       456.74 o                         
   4   8  13         23.80        158.23       229.99 o                         
   5   8  13        620.71        626.85       256.77 o                         
   6   8  13          2.30         76.63       551.71 o                         
 -10   9  13        230.66        -53.67       234.97 o                         
  -9   9  13          3.62        116.82       191.25 o                         
  -8   9  13        185.69        204.68       189.40 o                         
  -7   9  13         43.68       -193.07       193.07 o                         
  -6   9  13        414.96        365.00       191.42 o                         
  -5   9  13         65.57          4.15       341.15 o                         
  -4   9  13        919.74        601.27       324.93 o                         
  -3   9  13        203.21        289.05       222.67 o                         
  -2   9  13        486.22        382.15       181.80 o                         
  -1   9  13        350.13        398.77       183.00 o                         
   0   9  13        139.38        315.64       219.52 o                         
   1   9  13        586.98        492.70       339.14 o                         
   2   9  13        132.17        178.19       238.75 o                         
   3   9  13        378.29        725.97       282.52 o                         
   4   9  13        155.23        220.06       247.29 o                         
  -7  10  13        547.82        535.40       217.44 o                         
  -6  10  13          7.15       -125.21       237.77 o                         
  -5  10  13       1157.17       1303.82       302.15 o                         
  -4  10  13          9.61       -235.83       235.83 o                         
  -3  10  13       1476.01       1225.47       278.74 o                         
  -2  10  13         62.59       -113.90       216.77 o                         
  -1  10  13       1071.25       1079.68       282.05 o                         
   0  10  13        107.13        157.41       190.87 o                         
   1  10  13        747.54        821.72       235.91 o                         
 -18   0  14         14.90        815.26       385.08 o                         
 -17   0  14        124.06        248.11       325.64 o                         
 -16   0  14         25.09        -38.77       289.46 o                         
 -15   0  14        699.22        586.67       294.63 o                         
 -14   0  14         77.90         36.38       167.67 o                         
 -13   0  14       1499.70       1720.36       223.31 o                         
 -12   0  14        425.71        388.96       218.39 o                         
 -11   0  14       1569.33       1392.89       277.83 o                         
 -10   0  14        943.95        821.72       259.74 o                         
  -9   0  14       1033.42        838.52       228.72 o                         
  -4   0  14       3422.23       3435.63       444.52 o                         
  -3   0  14       3609.53       3271.52       444.52 o                         
  -2   0  14       4510.53       4294.96       483.29 o                         
  -1   0  14       1725.04       1793.47       354.07 o                         
   0   0  14       4306.78       4150.23       485.88 o                         
   1   0  14       1323.31       1518.23       365.70 o                         
   2   0  14       7498.06       7703.45       611.22 o                         
   3   0  14        270.69        488.46       301.09 o                         
   4   0  14       7006.76       6940.70       590.48 o                         
   5   0  14         30.83        422.56       301.09 o                         
   6   0  14       4637.11       3996.45       564.70 o                         
   7   0  14          8.39        299.80       320.47 o                         
   8   0  14       3475.81       2431.70       489.75 o                         
   9   0  14          1.43         55.57       347.61 o                         
  10   0  14       1910.53       1824.49       479.41 o                         
  11   0  14         18.99        484.58       401.88 o                         
 -17   1  14         23.58       -207.32       207.32 o                         
 -16   1  14         20.31       -163.68       194.24 o                         
 -15   1  14        102.04         84.46       156.37 o                         
 -14   1  14        182.72        209.47       150.16 o                         
 -13   1  14        342.81        302.20       121.61 o                         
 -12   1  14        125.21        -18.04       146.08 o                         
 -11   1  14        653.64        789.20       311.36 o                         
 -10   1  14        225.86        154.48       172.51 o                         
  -9   1  14        139.50        304.96       227.43 o                         
  -5   1  14       1067.74       1087.92       277.83 o                         
  -4   1  14          5.17        217.09       206.76 o                         
  -3   1  14       3261.76       3406.47       323.22 o                         
  -2   1  14          2.39       -153.48       153.48 o                         
  -1   1  14       1973.29       2070.68       265.08 o                         
   0   1  14         88.14        273.54       183.37 o                         
   1   1  14       3133.57       3213.11       340.38 o                         
   2   1  14         39.83         96.34       184.51 o                         
   3   1  14       1815.13       1812.67       159.80 o                         
   4   1  14          3.50        -38.41       112.32 o                         
   5   1  14       1396.02       1311.40       275.30 o                         
   6   1  14        180.89       -147.76       355.36 o                         
   7   1  14        426.17        382.23       245.67 o                         
   8   1  14          3.24        217.03       239.59 o                         
   9   1  14        477.26        213.74       337.92 o                         
  10   1  14          3.14        163.36       257.07 o                         
  11   1  14        284.98        173.12       278.53 o                         
 -17   2  14        283.52        568.24       279.04 o                         
 -16   2  14         10.82         12.23       178.65 o                         
 -15   2  14        418.51        309.59       171.82 o                         
 -14   2  14        167.25        187.52       161.46 o                         
 -13   2  14        472.05        462.81       187.64 o                         
 -12   2  14        381.55        272.02       171.24 o                         
 -11   2  14       1296.82       1290.94       222.26 o                         
 -10   2  14        106.85        -43.15       137.40 o                         
  -9   2  14       2794.46       3353.84       329.12 o                         
  -6   2  14          3.41         52.98       210.63 o                         
  -5   2  14       3212.38       3816.83       423.85 o                         
  -4   2  14         83.78       -177.03       192.54 o                         
  -3   2  14       2473.13       3750.93       432.89 o                         
  -2   2  14         30.90        -17.12       165.77 o                         
  -1   2  14        877.66       1066.78       243.58 o                         
   0   2  14        744.71        331.04       193.06 o                         
   1   2  14       1534.59       1683.11       315.24 o                         
   2   2  14        534.80        339.00       209.69 o                         
   3   2  14        555.55        394.02       123.66 o                         
   4   2  14        797.75        941.23       163.01 o                         
   5   2  14        382.38        643.52       234.90 o                         
   6   2  14        916.50        952.83       273.75 o                         
   7   2  14        237.61        147.96       228.04 o                         
   8   2  14        785.36       1143.60       306.73 o                         
   9   2  14         12.57         69.89       248.37 o                         
  10   2  14        394.70        555.52       290.52 o                         
  11   2  14         14.02         47.80       284.23 o                         
 -17   3  14        109.74        -13.41       254.44 o                         
 -16   3  14       1153.32        996.15       271.95 o                         
 -15   3  14        234.96        291.69       176.47 o                         
 -14   3  14       1338.43       1483.47       206.47 o                         
 -13   3  14         51.80        174.81       148.50 o                         
 -12   3  14       1695.80       1696.94       188.57 o                         
 -11   3  14        703.46        626.73       289.46 o                         
 -10   3  14       1962.81       2414.90       399.30 o                         
  -9   3  14       2292.86       1921.40       372.16 o                         
  -8   3  14       2952.05       2924.04       478.12 o                         
  -7   3  14       2352.53       2412.32       320.47 o                         
  -6   3  14       1556.92       1302.43       276.54 o                         
  -5   3  14       4266.23       4509.47       432.89 o                         
  -4   3  14       2475.38       2935.67       416.10 o                         
  -3   3  14       2453.61       2241.75       356.65 o                         
  -2   3  14        196.66         72.36       218.39 o                         
  -1   3  14       5216.95       5756.96       890.28 o                         
   0   3  14        241.70        358.41       195.75 o                         
   1   3  14       5679.01       6436.39       413.10 o                         
   2   3  14        743.17        725.33       213.15 o                         
   3   3  14       5592.79       5919.90       263.16 o                         
   4   3  14        350.35        689.48       238.98 o                         
   5   3  14       3212.04       2973.88       352.35 o                         
   6   3  14        272.14        471.38       426.37 o                         
   7   3  14       2142.18       2473.74       363.54 o                         
   8   3  14          0.78       -189.56       291.40 o                         
   9   3  14       1019.65        922.37       294.68 o                         
  10   3  14         75.27        359.97       415.38 o                         
 -16   4  14        180.78        331.09       199.94 o                         
 -15   4  14         38.01        204.00       189.10 o                         
 -14   4  14        147.44        215.61       173.84 o                         
 -13   4  14         44.94        -38.67       148.29 o                         
 -12   4  14         80.25          3.29       149.67 o                         
 -11   4  14          6.01         32.78       135.81 o                         
 -10   4  14        873.67        698.03       191.87 o                         
  -9   4  14          0.48         83.99       250.69 o                         
  -8   4  14       1265.67       1722.40       363.11 o                         
  -7   4  14          5.68        240.35       251.98 o                         
  -6   4  14       2162.34       1963.92       299.80 o                         
  -5   4  14        212.00         27.14       201.59 o                         
  -4   4  14       1922.73       1461.37       307.55 o                         
  -3   4  14          3.61         46.52       218.39 o                         
  -2   4  14        618.98        513.01       263.61 o                         
  -1   4  14        824.68        497.51       268.78 o                         
   0   4  14        547.79        577.24       189.89 o                         
   1   4  14         53.94        122.85        97.20 o                         
   2   4  14        134.73        117.46       126.01 o                         
   3   4  14        190.92        215.10       219.68 o                         
   4   4  14        235.28        222.30       254.57 o                         
   5   4  14         36.87        -73.06       227.74 o                         
   6   4  14         91.39        -85.19       232.35 o                         
   7   4  14        207.23         98.54       454.22 o                         
   8   4  14        120.89         66.71       269.91 o                         
   9   4  14         59.48        113.97       393.48 o                         
  10   4  14         21.29        212.14       331.45 o                         
 -16   5  14        897.49        953.96       238.30 o                         
 -15   5  14          4.72          8.84       188.88 o                         
 -14   5  14       1105.31        902.03       208.14 o                         
 -13   5  14         58.88        257.86       172.99 o                         
 -12   5  14       1493.44       1549.01       214.45 o                         
 -11   5  14         69.55       -139.61       141.50 o                         
 -10   5  14       2629.85       2624.57       237.96 o                         
  -9   5  14          2.45         88.29       138.28 o                         
  -8   5  14       1019.42       1124.60       215.21 o                         
  -7   5  14        219.30        281.70       290.75 o                         
  -6   5  14       1675.36       2259.08       239.71 o                         
  -5   5  14        306.48        513.01       236.48 o                         
  -4   5  14       1204.61       1268.83       299.80 o                         
  -3   5  14       1326.03       1357.09       312.72 o                         
  -2   5  14       1938.66       1977.82       178.02 o                         
  -1   5  14        947.43        746.04       123.59 o                         
   0   5  14       1323.93       1333.03       145.13 o                         
   1   5  14       1118.53       1394.31       431.60 o                         
   2   5  14        496.29        286.21       196.42 o                         
   3   5  14        696.30        793.55       190.88 o                         
   4   5  14          4.97       -272.01       272.01 o                         
   5   5  14        622.30        462.56       367.57 o                         
   6   5  14        125.46        429.28       274.53 o                         
   7   5  14        677.48        990.70       297.17 o                         
   8   5  14        133.53        -15.08       264.47 o                         
   9   5  14        268.51        464.99       297.87 o                         
 -15   6  14       1294.13       1238.23       278.79 o                         
 -14   6  14         24.22        230.04       198.56 o                         
 -13   6  14       1454.32       1652.48       229.42 o                         
 -12   6  14        248.07        435.24       186.12 o                         
 -11   6  14       1904.89       2056.38       226.10 o                         
 -10   6  14        129.72        178.13       174.87 o                         
  -9   6  14       2798.55       2860.90       246.23 o                         
  -8   6  14        483.03        461.73       159.26 o                         
  -7   6  14       1076.37        678.18       164.22 o                         
  -6   6  14        564.13        597.23       130.79 o                         
  -5   6  14       2202.05       2248.71       227.91 o                         
  -4   6  14        498.20        613.80       171.28 o                         
  -3   6  14       1027.05       1014.78       294.63 o                         
  -2   6  14        571.68        492.47       178.35 o                         
  -1   6  14        998.13       1159.44       211.43 o                         
   0   6  14        898.67        813.88       206.18 o                         
   1   6  14        347.86        212.23       197.71 o                         
   2   6  14       1095.52       1168.60       233.83 o                         
   3   6  14         72.02        178.17       200.22 o                         
   4   6  14        308.50        563.30       250.63 o                         
   5   6  14          0.45         95.35       204.18 o                         
   6   6  14        316.72       -290.42       365.63 o                         
   7   6  14        161.11        -30.60       247.93 o                         
   8   6  14        115.18       -261.12       261.12 o                         
 -13   7  14         21.50         88.53       188.49 o                         
 -12   7  14        245.78       -182.16       182.16 o                         
 -11   7  14         87.22        122.79       182.53 o                         
 -10   7  14        427.27        454.09       186.30 o                         
  -9   7  14          1.15        -83.29       189.92 o                         
  -8   7  14        154.83        -91.17       179.26 o                         
  -7   7  14        285.07         69.36       157.55 o                         
  -6   7  14         61.04       -164.41       164.41 o                         
  -5   7  14         31.54         93.81       178.00 o                         
  -4   7  14        425.83        236.41       237.56 o                         
  -3   7  14          0.47       -153.06       153.06 o                         
  -2   7  14        692.35        964.88       206.82 o                         
  -1   7  14         16.20        -17.03       293.33 o                         
   0   7  14        244.82          6.59       180.95 o                         
   1   7  14          1.29         25.60       194.98 o                         
   2   7  14        142.25        182.55       211.58 o                         
   3   7  14         15.39        -56.32       374.10 o                         
   4   7  14         25.12       -129.13       207.09 o                         
   5   7  14         51.48        134.08       474.83 o                         
   6   7  14         33.09        334.29       332.68 o                         
   7   7  14          3.53       -224.48       224.48 o                         
 -12   8  14        406.40        428.39       269.98 o                         
 -11   8  14        631.84       1046.36       225.39 o                         
 -10   8  14        905.85       1126.14       232.28 o                         
  -9   8  14        575.90        326.31       245.92 o                         
  -8   8  14        834.13        878.65       207.42 o                         
  -7   8  14        966.36       1145.10       207.68 o                         
  -6   8  14        999.46       1223.76       276.52 o                         
  -5   8  14        448.82        601.05       232.74 o                         
  -4   8  14       1657.63       2019.43       286.83 o                         
  -3   8  14         64.72         21.17       228.01 o                         
  -2   8  14       2079.38       2006.69       272.30 o                         
  -1   8  14         58.11        151.71       202.90 o                         
   0   8  14       1402.89       1828.53       283.04 o                         
   1   8  14        129.73       -196.24       196.24 o                         
   2   8  14        830.78        760.07       248.70 o                         
   3   8  14        105.42        142.63       302.38 o                         
   4   8  14        940.73        749.89       272.36 o                         
   5   8  14         97.93        135.06       246.74 o                         
  -9   9  14        270.25        -65.44       198.33 o                         
  -8   9  14       1373.51       1343.71       278.37 o                         
  -7   9  14        378.02        368.82       195.61 o                         
  -6   9  14       1572.62       1652.70       304.14 o                         
  -5   9  14        569.48        490.72       663.49 o                         
  -4   9  14        930.43       1022.96       274.26 o                         
  -3   9  14        786.90        474.99       246.20 o                         
  -2   9  14        437.16        160.74       284.29 o                         
  -1   9  14        778.73        899.65       214.03 o                         
   0   9  14        501.21        402.50       227.41 o                         
   1   9  14        368.57         29.99       222.63 o                         
   2   9  14        327.03        189.92       247.93 o                         
   3   9  14        232.99        193.83       413.51 o                         
  -3  10  14         21.72       -263.61       310.13 o                         
 -17   1  15        314.90        417.02       438.64 o                         
 -16   1  15        120.43        290.45       355.30 o                         
 -15   1  15        665.47        675.62       180.42 o                         
 -14   1  15        441.38        605.19       171.07 o                         
 -13   1  15       2016.58       1945.83       366.99 o                         
 -12   1  15        250.48        470.35       167.60 o                         
 -11   1  15       2914.79       2530.86       551.78 o                         
 -10   1  15        126.41        -26.63       149.72 o                         
  -9   1  15       3472.30       4550.69       469.08 o                         
  -5   1  15       6541.70       7899.87       578.92 o                         
  -4   1  15        307.06        715.76       297.21 o                         
  -3   1  15      11638.98      11433.17       491.44 o                         
  -2   1  15        309.24        305.86       184.83 o                         
  -1   1  15       8800.76       9347.94       569.81 o                         
   0   1  15        734.31        597.65       223.87 o                         
   1   1  15       5856.17       5691.81       492.92 o                         
   2   1  15        968.87       1097.70       252.38 o                         
   3   1  15       4557.76       4364.35       426.37 o                         
   4   1  15       1212.75       1280.69       266.43 o                         
   5   1  15       3186.19       2892.60       721.64 o                         
   6   1  15        905.97        879.65       423.14 o                         
   7   1  15       1773.40       1209.59       297.32 o                         
   8   1  15        808.00        698.61       283.43 o                         
   9   1  15        692.94        575.07       294.98 o                         
  10   1  15        407.28        466.10       295.29 o                         
 -17   2  15         27.85          2.80       217.38 o                         
 -16   2  15        466.33        617.64       206.77 o                         
 -15   2  15          2.32        -20.32       167.11 o                         
 -14   2  15       1900.30       1984.01       336.67 o                         
 -13   2  15         37.37        237.77       268.78 o                         
 -12   2  15       4291.74       4182.53       510.43 o                         
 -11   2  15         49.93         62.06       150.74 o                         
 -10   2  15       5618.17       5698.89       491.63 o                         
  -9   2  15          0.41       -173.16       223.55 o                         
  -6   2  15       6376.05       6729.24       511.72 o                         
  -5   2  15        413.69        295.92       249.40 o                         
  -4   2  15       7540.03       7330.00       558.24 o                         
  -3   2  15       1400.81       1333.44       325.64 o                         
  -2   2  15      11787.38      11598.01       896.03 o                         
  -1   2  15        784.14        782.91       227.90 o                         
   0   2  15       4687.53       5182.00       397.48 o                         
   1   2  15        774.23        831.69       233.39 o                         
   2   2  15       3770.21       4119.08       518.12 o                         
   3   2  15        530.34        256.09       129.68 o                         
   4   2  15       2744.22       2604.06       328.38 o                         
   5   2  15        535.50        356.11       232.95 o                         
   6   2  15       1543.60       1005.81       268.96 o                         
   7   2  15        324.27        211.86       243.35 o                         
   8   2  15        828.34        488.66       312.65 o                         
   9   2  15        559.20        508.52       302.96 o                         
  10   2  15        345.19        352.81       394.06 o                         
 -16   3  15        247.16        251.38       190.16 o                         
 -15   3  15          0.05        114.94       172.51 o                         
 -14   3  15        139.32        425.62       170.45 o                         
 -13   3  15         69.76       -146.52       146.52 o                         
 -12   3  15        477.25        441.94       295.92 o                         
 -11   3  15         81.21        245.52       268.78 o                         
 -10   3  15        427.71        580.21       294.63 o                         
  -9   3  15        106.42         86.58       251.98 o                         
  -8   3  15        287.26        182.20       251.98 o                         
  -6   3  15         18.68       -153.77       222.26 o                         
  -5   3  15        391.78        -25.84       224.85 o                         
  -4   3  15        198.62       -153.77       237.77 o                         
  -3   3  15        114.25         77.53       237.77 o                         
  -2   3  15          0.02         29.72       255.86 o                         
  -1   3  15        128.00         36.51       190.43 o                         
   0   3  15        313.01        155.98       197.41 o                         
   1   3  15        545.95        520.16       233.39 o                         
   2   3  15        141.53        215.32       121.83 o                         
   3   3  15        236.55         -8.45       630.60 o                         
   4   3  15         22.80       -177.17       201.54 o                         
   5   3  15          6.84        -20.37       241.00 o                         
   6   3  15         28.03       -135.14       211.71 o                         
   7   3  15          0.13        -71.88       258.44 o                         
   8   3  15          0.98       -231.40       231.40 o                         
   9   3  15          7.68       -250.32       527.16 o                         
 -16   4  15        590.85        332.71       212.78 o                         
 -15   4  15        430.83        635.58       193.13 o                         
 -14   4  15        703.31        752.53       189.74 o                         
 -13   4  15        483.92        359.39       177.15 o                         
 -12   4  15        733.91        628.76       214.89 o                         
 -11   4  15        332.91        560.82       319.18 o                         
 -10   4  15        760.18        326.93       292.04 o                         
  -9   4  15        123.87        275.24       283.00 o                         
  -8   4  15       2957.87       2868.47       460.03 o                         
  -7   4  15         13.90        135.68       205.46 o                         
  -6   4  15       3866.47       4225.18       429.02 o                         
  -5   4  15         13.32        153.77       228.72 o                         
  -4   4  15       3796.94       3708.29       447.11 o                         
  -3   4  15        198.21        -38.77       239.06 o                         
  -2   4  15       2366.09       1994.93       357.95 o                         
  -1   4  15          4.63       -230.02       230.02 o                         
   0   4  15       3817.36       3750.93       514.30 o                         
   1   4  15        222.34        217.98       119.30 o                         
   2   4  15       2402.76       2549.59       332.15 o                         
   3   4  15        313.19        228.79       283.64 o                         
   4   4  15       1069.05       1076.64       284.81 o                         
   5   4  15        567.28        766.18       273.13 o                         
   6   4  15        560.18        168.96       252.05 o                         
   7   4  15        485.01        266.09       255.54 o                         
   8   4  15        204.86        357.11       281.15 o                         
   9   4  15        321.73        214.09       483.23 o                         
 -15   5  15        287.11        277.45       202.71 o                         
 -14   5  15         49.93        -10.69       180.26 o                         
 -13   5  15        368.04        337.79       176.30 o                         
 -12   5  15         36.33         78.76       161.72 o                         
 -11   5  15        232.00        366.53       174.63 o                         
 -10   5  15          0.17       -137.95       165.01 o                         
  -9   5  15        357.04        658.90       338.56 o                         
  -8   5  15        147.38       -262.32       262.32 o                         
  -7   5  15        877.78        918.47       339.14 o                         
  -6   5  15        259.12        449.69       242.94 o                         
  -5   5  15        471.45        684.75       251.98 o                         
  -4   5  15         27.39       -220.97       220.97 o                         
  -3   5  15         41.74        281.70       246.81 o                         
  -2   5  15        159.24        461.32       270.07 o                         
  -1   5  15         44.24          8.09       118.07 o                         
   0   5  15        673.15        567.36       211.86 o                         
   1   5  15         22.64         -6.99       390.90 o                         
   2   5  15        338.32         86.11       179.62 o                         
   3   5  15        112.62         15.54       158.97 o                         
   4   5  15        456.03        475.44       474.83 o                         
   5   5  15          2.18         51.78       258.68 o                         
   6   5  15         30.87       -232.04       232.04 o                         
   7   5  15         31.61       -249.78       249.78 o                         
   8   5  15         41.19       -174.80       384.44 o                         
 -14   6  15          0.42        242.73       195.03 o                         
 -13   6  15         14.71       -121.47       175.33 o                         
 -12   6  15          7.14       -145.16       160.22 o                         
 -11   6  15         11.80       -176.37       176.37 o                         
 -10   6  15        149.86        267.03       176.46 o                         
  -9   6  15          7.70        -44.78       139.49 o                         
  -8   6  15        118.50        208.72       155.75 o                         
  -7   6  15         70.64        230.31       176.89 o                         
  -6   6  15        226.66        536.72       205.15 o                         
  -5   6  15        267.34        237.24       239.06 o                         
  -4   6  15        379.10        731.20       180.95 o                         
  -3   6  15        105.41        -47.78       149.31 o                         
  -2   6  15        351.69        203.09       168.84 o                         
  -1   6  15         83.71        220.15       174.70 o                         
   0   6  15        312.12        431.80       375.97 o                         
   1   6  15         52.61        361.96       193.39 o
[truncated: 51,922 more chars]
